# Supplementary material for: Single-nucleus RNA sequencing reveals the shared mechanisms inducing cognitive impairment between COVID-19 and Alzheimer’s disease
Source: Front Immunol. 2022 Sep 23;13:967356. doi: 10.3389/fimmu.2022.967356 (PMC9538863; doi:10.3389/fimmu.2022.967356)
Supplement: Supplementary Table 1 — Clinical Information. [file DataSheet_1.zip]

Archive with 4 entries (4 files):
- Supplementary Table S1 Clinical Infomation.xlsx
- Supplementary Table S2 AD biomarkers.xlsx
- Supplementary Table S3 GO list.xlsx
- Supplementary Table S4 Materials and Methods.xlsx
