# Supplementary material for: Single-nucleus RNA sequencing reveals the shared mechanisms inducing cognitive impairment between COVID-19 and Alzheimer’s disease
Source: Front Immunol. 2022 Sep 23;13:967356. doi: 10.3389/fimmu.2022.967356 (PMC9538863; doi:10.3389/fimmu.2022.967356)
Supplement: Supplementary Table 1 — Clinical Information. [file DataSheet_1.zip › Supplementary Table S1 Clinical Infomation.xlsx]

## Sheet: Sheet1
Soure	Group	Patient_ID	Age	Sex	Cause of death	Braak stage	ADNC scores	APOE genetype	COVID-19 neurological symptoms
GSE159812	Control	s01_01	58	M	Coronary artery disease, endstage cardiomyopathy	.	.	.	.
GSE159812	Control	s04_09	79	F	Breast cancer	.	.	.	.
GSE159812	Control	s03_09	82	M	COPD w/ interstitial lung disease & emphysema	.	.	.	.
GSE159812	Control	s03_03	77	M	Small cell lung cancer	.	.	.	.
GSE159812	Control	CT_01_07	90	M	End stage heart disease	.	.	.	.
GSE159812	Control	CT_02_01	83	M	Tongue cancer, metastasis to the neck and lung	.	.	.	.
GSE159812	Control	CT_02_11	63	M	Myocardial infarction	.	.	.	.
GSE159812	COVID-19	cv72	55	M	Interstitial pneumonia, multiorgan failure	.	.	.	1x generalized tonic-clonic seizure (given Leviracetam)
GSE159812	COVID-19	cv73	68	M	Superinfected interstitial pneumonia	.	.	.	None reported
GSE159812	COVID-19	cv75	60	M	Superinfected interstitial pneumonia	.	.	.	None reported
GSE159812	COVID-19	cv76	79	M	Superinfected interstitial pneumonia, severe arterosclerosis with dilatative heart disease	.	.	.	Prolonged psychosyndrome, ischemic brain lesions
GSE159812	COVID-19	CTX_71	78	M	Superinfected interstitial pneumonia, unexpected sudden death in the hospital	.	.	.	None reported
GSE159812	COVID-19	CTX_78	69	M	Interstitial pneumonia, dilated heart disease	.	.	.	Fixed pupils 3 days before death, no ischemic lesions by CCT
GSE159812	COVID-19	CTX_90	57	M	Interstitial pneumonia, hypovolemic shock	.	.	.	None reported
GSE159812	COVID-19	CTX_91	69	F	Hypovolemic shock because of aneurysma dissecans of the aorta and acute rupture of the aneurysm	.	.	.	None reported
GSE159812	Control	flu74	66	M	Superinfected interstitial pneumonia, multiorgan failure	.	.	.	None reported
GSE147528	AD	SFG1	50	M	.	0	A0, B0, C0	ε3/ε3	.
GSE147528	AD	SFG2	60	M	.	0	A0, B0, C0	ε3/ε3	.
GSE147528	AD	SFG3	71	M	.	0	A1, B0, C0	ε3/ε3	.
GSE147528	AD	SFG4	72	M	.	2	A1, B1, C0	ε3/ε3	.
GSE147528	AD	SFG5	77	M	.	2	A2, B1, C1	ε3/ε3	.
GSE147528	AD	SFG6	87	M	.	2	A2, B1, C2	ε3/ε3	.
GSE147528	AD	SFG7	91	M	.	2	A1, B1, C1	ε3/ε3	.
GSE147528	AD	SFG8	72	M	.	6	A3, B3, C3	ε3/ε3	.
GSE147528	AD	SFG9	82	M	.	6	A3, B3, C3	ε3/ε3	.
GSE147528	AD	SFG10	82	M	.	6	A3, B3, C3	ε3/ε3	.
