# Supplementary material for: Single-nucleus RNA sequencing reveals the shared mechanisms inducing cognitive impairment between COVID-19 and Alzheimer’s disease
Source: Front Immunol. 2022 Sep 23;13:967356. doi: 10.3389/fimmu.2022.967356 (PMC9538863; doi:10.3389/fimmu.2022.967356)
Supplement: Supplementary Table 1 — Clinical Information. [file DataSheet_1.zip › Supplementary Table S2 AD biomarkers.xlsx]

## Sheet: AD_GWAS
MAPK1
SEMA3A
ESR1
PCDH11X
NFKB1
AKAP13
PSMC5
CNTN5
RUNX1
CD2AP
EGF
PAK1
ZYX
CD33
EPHA5
APOE
MEF2C
ADRA2A
CNTNAP2
RIMS1
CHRNA7
PYCARD
PTK2B
QKI
LRP2
NOS1
SORL1
FGA
FOXO3
ADAM10
TTR
PSMC3
PILRA
DIO2
TNKS
CASP1
RAC1
ARHGAP5
ARID1B
ARID5B
ASH2L
ATP1B1
ATXN3
AURKA
BRSK1
C1QBP
CD34
CDK1
CELF2
CPEB4
DGKD
EGLN3
ELMO1
ERCC3
FLNB
FREM2
FZD4
GDI2
GPC6
GPRC5B
HEY1
HMBOX1
HSD17B4
ITGA2
ITGAV
ITPR3
LITAF
MAF
MS4A2
NCL
NCOA2
NDRG1
NEDD4L
NFYA
NR1I3
NUP85
PARVA
PDCD6IP
PDPN
PGF
PHB
POU5F1
PPIB
PPP1CC
PRKAA2
PSMA8
PSMB9
PSMC6
PSMD6
RPL24
RPL30
RPL7
SLC7A5
SMARCA2
SND1
SPPL2A
SRSF1
STK11
TMPRSS15
TNFAIP3
UBA52
WDR1
ZRANB2
ACE
BIN1
MS4A4A
MS4A6A
PICALM
INPP5D
CELF1
TREM2
ABCA7

## Sheet: 35brain
APP
MAPT
CLU
APOE
ICA1
PTK2B
CD2AP
SNX32
ADAM17
FERMT2
CARHSP1
ANK3
ABI3
PLEKHA1
BCKDK
GRN
COX7C
TMEM163
CNTNAP2
ADAMTS1
NDUFAF7
SEL1L
RTFDC1
AGRN
ICA1L
SPRED2
HLA-DRB1
INPP5D
TPBG
PLCG2
IDUA
CTSH
PRKCH
PFDN1
SHARPIN

## Sheet: EN_specific_AD_marker
OPRK1
VWC2L
OLFM3
PENK
SYNGR3
GREM2
PRMT8
ANKRD34C
KCNQ5
GAD2
CCDC85A
LINGO2
ATP2B3
NPTX2
CDH12
PCDH8
DLGAP2
HTR2A
CALB2
GPR158
SH2D5
HCN1
CELF3
VWC2
CAMK1G
PIRT
PLXNA4
TTC9
CPLX1
CACNG3
TPBG
CPNE4
TAC3
HPCA
PCDHA6
PDYN
CORO2A
MAGEE1
GABRA1
LRFN1
GRIN2A
AJAP1
COL25A1
ADGRA1
FLNC
SST
TMEM132D
EFNA3
PPEF1
CYP4X1
HS6ST3
NOG
JAKMIP1
CACNG2
RGS7BP
SORCS3
NGEF
CARMIL3
DIRAS1
BSN
NPY
KCNH5
SYT3
CEP170B
SORCS1
CPLX2
SLC8A3
CKMT1A
COL4A4
GDAP1L1
CACNG8
C1QL3
CORO6
PPM1E
RIMS3
PCSK1
SYT7
MAP3K9
CPNE5
TUBA8
RIMBP2
IGFBP5
PDGFD
SCN8A
SLC25A22
GLS2
STX1A
CDH9
WNK2
ANKRD34A
RASGRF1
SLC6A15
GABBR2
BDNF
PTPN5
SMIM18
CNTNAP5
UNC5D
CPNE9
KIAA1549L
SLC30A3
SCN3B
PITPNM3
SV2B
AGBL4
ATP1A3
EPHA3
L1CAM
REEP1
PACSIN1
CHGA
PCDHAC2
SLC4A10
CAMKK1
SH3GL2
ADAM11
CHRM3
SCN2B
SEZ6L2
SV2A
ELMOD1
BEGAIN
THSD7A
DPYSL4
FBXO41
SYT1
AKR1C4
GRM2
PNCK
SLIT3
SHANK2
NPNT
UNC13A
MDGA2
SHANK3
DOC2B
ADD2
CDH18
MET
KCNIP4
NT5DC3
SCN2A
ARHGAP20
PPP1R14C
SLC4A3
EPHB6
CABP1
STXBP5L
GRM8
IQSEC3
STEAP2
AGAP2
PDF
TUSC3
RAB15
LRFN5
ACTN2
KCNN1
FAM81A
MPZ
PCDHGC5
NEURL1
SVOP
KCNQ2
STMN2
STAT4
GFOD1
PRRT1
OPCML
SCN3A
IGSF9B
STMN3
RELL2
PGBD5
ACOT7
DNM1
ATP2B2
GRIA3
ADCY1
CAP2
ATCAY
SOGA3
RGS6
FRRS1L
GOLGA7B
ALDH1L2
DCLK1
GABRB2
SHISA7
ENC1
SYT12
SEZ6L
AKR1C1
GABRG2
TTC9B
PDZRN3
RGS4
NUMBL
STAC2
MAP1LC3A
AMIGO1
PRRT2
OGDHL
TCTEX1D2
MNS1
CSMD1
RTN4RL1
DMTN
PIANP
SYP
IL1RAPL1
ACADL
DNAJC12
KIAA1549
NECAB2
NAP1L3
CDH8
NRXN3
PPP1R3F
KCNB1
DLG3
RGS7
CACNB3
SCN9A
THY1
TMEM178B
GABRB3
ARHGAP44
ABLIM2
ADRA1A
SHISA6
PFDN6
FBXL16
CPNE6
DLGAP1
TRHDE
DGKQ
FGF12
PRKG2
CYGB
KIAA1211L
HSPA4L
NAPB
PLCXD2
DPP6
CADPS
LRRTM4
TUBB3
SYT5
HECW1
FRMPD1
DOCK3
GRIA1
LPCAT4
RTN1
GRIA4
SNX32
CEND1
BRSK2
ITGA3
DGKI
NLGN4Y
MCTP2
TMEM177
GAP43
TAGLN3
TMEM132B
ME3
TMEFF2
NCDN
GNB5
CELF6
NTNG1
CROCC
PPFIA3
PHF24
SNX10
COL4A1
VSNL1
EPHX4
GNAL
SLC5A3
WASF1
NEGR1
PTER
COL11A1
CAMK4
TACC2
MARK1
FAM131B
TTBK1
ACTN1
CD200
PURG
CADM3
SLIT2
MAP6
RAB3A
ULK1
MID2
EHD3
CCDC22
TUBA4A
EIF1AY
PTGES2
PPFIA4
KIAA0513
GYG2
ANKRD35
PEG10
ECM1
SNAP91
SMPD3
SPTBN4
SCAMP5
SAMD14
OCIAD2
LMTK2
SEPT5
TRIM36
ADCY8
DNAAF5
KCNN2
FAM162B
LZTS3
PCYOX1L
BRINP1
MAPRE3
HSPA12A
IGLON5
NBEA
SVIL
VWA7
