# Supplementary material for: Single-nucleus RNA sequencing reveals the shared mechanisms inducing cognitive impairment between COVID-19 and Alzheimer’s disease
Source: Front Immunol. 2022 Sep 23;13:967356. doi: 10.3389/fimmu.2022.967356 (PMC9538863; doi:10.3389/fimmu.2022.967356)
Supplement: Supplementary Table 1 — Clinical Information. [file DataSheet_1.zip › Supplementary Table S3 GO list.xlsx]

## Sheet: overall
Astrocyte	resolution=0.8																												Sum
Cluster	0	1	2	3	4	5	6	7	8	9	10
Counts	2602	2468	1770	1754	1212	970	905	742	633	391	388																		13835
Microcyte	resolution=0.25
Cluster	0	1	2	3	4	5
Counts	2359	1705	1229	455	158	89																							5995
Excitatory Neuron	resolution=0.1
Cluster	0	1	2	3	4	5	6	7	8	9	10	11
Counts	17400	7656	4980	4850	4842	4664	4360	3569	3512	1098	1056	523																	58510
Inhibitory Neuron	resolution=0.3
Cluster	0	1	2	3	4	5	6	7	8	9
Counts	5233	3217	2348	1822	1800	1656	806	780	586	356																			18604
Oligodendrocyte	resolution=0.8
Cluster	0	1	2	3	4	5	6	7	8	9	10
Counts	6929	5867	5086	5033	3592	3011	2628	2018	1578	916	53																		36711
Endothelial	resolution=0.3
Cluster	0	1	2	3	4	5	6	7	8
Counts	500	345	329	116	63	60	50	48	32																				1543
Oligodendrocyte Precursor	resolution=0.3
Cluster	0	1	2	3	4	5	6
Counts	2316	1835	1117	368	322	260	217																						6435
Total	resolution=1.2
Cluster	0	1	2	3	4	5	6	7	8	9	10	11	12	13	14	15	16	17	18	19	20	21	22	23	24	25	26	27
Counts	14979	13053	8619	7644	6812	6758	6672	6435	6191	5995	5979	5715	5206	4685	4387	4292	3670	3456	3145	3085	2575	2434	2197	2028	1543	1512	1494	1072	141633

## Sheet: op
	ONTOLOGY	ID	Description	GeneRatio	BgRatio	pvalue	p.adjust	qvalue	geneID	Count	cluster	celltype	regulation
GO:0035249	BP	GO:0035249	synaptic transmission, glutamatergic	10/237	90/18862	1.9267e-07	0.000632921	0.000554889	PRKN/NRXN1/GRID2/TNR/NLGN1/DISC1/OPHN1/GRM5/DGKI/EGFR	10	0	op	up
GO:0050804	BP	GO:0050804	modulation of chemical synaptic transmission	19/237	405/18862	9.49053e-07	0.00107818	0.000945254	PRKN/NRXN1/LRRC4C/GRID2/TNR/NLGN1/NRG3/DISC1/DCC/OPHN1/SORCS3/GRM5/PPP1R9A/VAMP2/DGKI/RIMS1/EGFR/STXBP5/RAPGEF2	19	0	op	up
GO:0099177	BP	GO:0099177	regulation of trans-synaptic signaling	19/237	406/18862	9.84639e-07	0.00107818	0.000945254	PRKN/NRXN1/LRRC4C/GRID2/TNR/NLGN1/NRG3/DISC1/DCC/OPHN1/SORCS3/GRM5/PPP1R9A/VAMP2/DGKI/RIMS1/EGFR/STXBP5/RAPGEF2	19	0	op	up
GO:0051966	BP	GO:0051966	regulation of synaptic transmission, glutamatergic	8/237	69/18862	2.38559e-06	0.00195917	0.00171763	NRXN1/TNR/NLGN1/DISC1/OPHN1/GRM5/DGKI/EGFR	8	0	op	up
GO:0010975	BP	GO:0010975	regulation of neuron projection development	18/237	428/18862	8.43743e-06	0.00554339	0.00485996	LRRC4C/CSMD3/DSCAM/GRID2/TNR/NLGN1/DISC1/CTNNA2/DCC/TOX/SPART/DAB1/NEGR1/PPP1R9A/SEMA3E/ARMCX5-GPRASP2/RIT2/RAPGEF2	18	0	op	up
GO:0035637	BP	GO:0035637	multicellular organismal signaling	12/237	203/18862	1.04057e-05	0.00569714	0.00499475	KCNMB2/KCNIP4/TNR/KCND2/FXYD6/FGF12/PDE4D/CACNA2D3/CALM2/ASPH/TNNI3K/KCNN2	12	0	op	up
GO:0050808	BP	GO:0050808	synapse organization	17/237	412/18862	1.92809e-05	0.00792251	0.00694576	NRXN1/LRRC4C/ADGRL3/DSCAM/GRID2/TNR/NLGN1/DISC1/CTNND2/CTNNA2/OPHN1/GRM5/PPP1R9A/LRRN1/SEMA3E/ARMCX5-GPRASP2/SEPTIN11	17	0	op	up
GO:1903522	BP	GO:1903522	regulation of blood circulation	14/237	290/18862	1.92938e-05	0.00792251	0.00694576	KCNMB2/KCNIP4/ASB3/KCND2/FXYD6/PDE4D/CACNA2D3/CELF2/CALM2/EGFR/ZDHHC21/ASPH/TNNI3K/KCNN2	14	0	op	up
GO:2000739	BP	GO:2000739	regulation of mesenchymal stem cell differentiation	3/237	6/18862	3.80969e-05	0.0139054	0.012191	SOX5/PDGFRA/SOX6	3	0	op	up
GO:1904262	BP	GO:1904262	negative regulation of TORC1 signaling	4/237	17/18862	5.08571e-05	0.0167066	0.0146469	CASTOR3/FNIP1/BMT2/CASTOR2	4	0	op	up
GO:0007409	BP	GO:0007409	axonogenesis	17/237	460/18862	7.63038e-05	0.0218833	0.0191854	NRXN1/LRRC4C/DSCAM/TNR/DISC1/PRKCA/CTNNA2/DCC/SPART/OPHN1/DAB1/CRPPA/ZSWIM6/CHL1/NFIB/PARD3/SEMA3E	17	0	op	up
GO:0071805	BP	GO:0071805	potassium ion transmembrane transport	11/237	212/18862	7.99392e-05	0.0218833	0.0191854	KCNMB2/KCNIP4/DPP6/KCND2/KCNMA1/VAMP2/SLC9A9/WWP2/KCNT2/KCNQ3/KCNN2	11	0	op	up
GO:0021953	BP	GO:0021953	central nervous system neuron differentiation	10/237	178/18862	8.75422e-05	0.0221212	0.019394	GRID2/MDGA2/DISC1/RORA/DCC/TOX/OPHN1/ZSWIM6/NFIB/RAPGEF2	10	0	op	up
GO:0034329	BP	GO:0034329	cell junction assembly	16/237	425/18862	0.000100294	0.0235332	0.0206319	NRXN1/ADGRL3/AFDN/DSCAM/GRID2/NLGN1/CTNND2/PRKCA/OPHN1/PPP1R9A/CDH10/LRRN1/PARD3/ARMCX5-GPRASP2/CTNND1/RAPGEF2	16	0	op	up
GO:0061337	BP	GO:0061337	cardiac conduction	9/237	149/18862	0.000113876	0.023572	0.0206659	KCNIP4/KCND2/FXYD6/PDE4D/CACNA2D3/CALM2/ASPH/TNNI3K/KCNN2	9	0	op	up
GO:0042391	BP	GO:0042391	regulation of membrane potential	16/237	431/18862	0.000117906	0.023572	0.0206659	KCNMB2/PRKN/NRXN1/GRID2/NLGN1/KCND2/KCNMA1/FGF12/SPART/PID1/GRM5/PPP1R9A/RIMS1/WWP2/KCNQ3/KCNN2	16	0	op	up
GO:0021587	BP	GO:0021587	cerebellum morphogenesis	5/237	39/18862	0.000121986	0.023572	0.0206659	GRID2/RORA/OPHN1/DAB1/WHRN	5	0	op	up
GO:0050905	BP	GO:0050905	neuromuscular process	7/237	90/18862	0.000139475	0.0254328	0.0222973	PRKN/NRXN1/GRID2/TNR/CTNNA2/FGF12/SPART	7	0	op	up
GO:0072497	BP	GO:0072497	mesenchymal stem cell differentiation	3/237	9/18862	0.000155592	0.0254328	0.0222973	SOX5/PDGFRA/SOX6	3	0	op	up
GO:1904049	BP	GO:1904049	negative regulation of spontaneous neurotransmitter secretion	2/237	2/18862	0.00015722	0.0254328	0.0222973	PRKN/PPP1R9A	2	0	op	up
GO:0021575	BP	GO:0021575	hindbrain morphogenesis	5/237	42/18862	0.000174795	0.0254328	0.0222973	GRID2/RORA/OPHN1/DAB1/WHRN	5	0	op	up
GO:0006813	BP	GO:0006813	potassium ion transport	11/237	232/18862	0.000177167	0.0254328	0.0222973	KCNMB2/KCNIP4/DPP6/KCND2/KCNMA1/VAMP2/SLC9A9/WWP2/KCNT2/KCNQ3/KCNN2	11	0	op	up
GO:0021697	BP	GO:0021697	cerebellar cortex formation	4/237	23/18862	0.000178333	0.0254328	0.0222973	GRID2/RORA/OPHN1/WHRN	4	0	op	up
GO:0016358	BP	GO:0016358	dendrite development	11/237	234/18862	0.000190895	0.0254328	0.0222973	CSMD3/DSCAM/NLGN1/DISC1/CTNND2/CTNNA2/DCC/DAB1/PPP1R9A/ARMCX5-GPRASP2/RAPGEF2	11	0	op	up
GO:0007626	BP	GO:0007626	locomotory behavior	9/237	161/18862	0.000204616	0.0254328	0.0222973	PRKN/DSCAM/TNR/KCND2/FGF12/DAB1/NEGR1/GRM5/PAK5	9	0	op	up
GO:0007411	BP	GO:0007411	axon guidance	12/237	277/18862	0.000210154	0.0254328	0.0222973	NRXN1/DSCAM/TNR/PRKCA/DCC/OPHN1/DAB1/CRPPA/ZSWIM6/CHL1/NFIB/SEMA3E	12	0	op	up
GO:0097485	BP	GO:0097485	neuron projection guidance	12/237	278/18862	0.000217236	0.0254328	0.0222973	NRXN1/DSCAM/TNR/PRKCA/DCC/OPHN1/DAB1/CRPPA/ZSWIM6/CHL1/NFIB/SEMA3E	12	0	op	up
GO:0010587	BP	GO:0010587	miRNA catabolic process	3/237	10/18862	0.000220213	0.0254328	0.0222973	TUT4/TENT2/TENT4B	3	0	op	up
GO:0060047	BP	GO:0060047	heart contraction	12/237	279/18862	0.000224521	0.0254328	0.0222973	KCNIP4/ASB3/KCND2/FXYD6/FGF12/PDE4D/CACNA2D3/CELF2/CALM2/ASPH/TNNI3K/KCNN2	12	0	op	up
GO:0008016	BP	GO:0008016	regulation of heart contraction	11/237	245/18862	0.000283618	0.0310561	0.0272273	KCNIP4/ASB3/KCND2/FXYD6/PDE4D/CACNA2D3/CELF2/CALM2/ASPH/TNNI3K/KCNN2	11	0	op	up
GO:0003015	BP	GO:0003015	heart process	12/237	289/18862	0.000309574	0.0328049	0.0287604	KCNIP4/ASB3/KCND2/FXYD6/FGF12/PDE4D/CACNA2D3/CELF2/CALM2/ASPH/TNNI3K/KCNN2	12	0	op	up
GO:0048167	BP	GO:0048167	regulation of synaptic plasticity	9/237	176/18862	0.000395657	0.039944	0.0350194	GRID2/TNR/NLGN1/SORCS3/GRM5/PPP1R9A/VAMP2/RIMS1/RAPGEF2	9	0	op	up
GO:0022029	BP	GO:0022029	telencephalon cell migration	5/237	50/18862	0.000401264	0.039944	0.0350194	BMERB1/TNR/NRG3/DISC1/DAB1	5	0	op	up
GO:0097106	BP	GO:0097106	postsynaptic density organization	4/237	29/18862	0.000450873	0.0426815	0.0374194	NRXN1/GRID2/NLGN1/OPHN1	4	0	op	up
GO:1903577	BP	GO:1903577	cellular response to L-arginine	2/237	3/18862	0.000467742	0.0426815	0.0374194	CASTOR3/CASTOR2	2	0	op	up
GO:1904048	BP	GO:1904048	regulation of spontaneous neurotransmitter secretion	2/237	3/18862	0.000467742	0.0426815	0.0374194	PRKN/PPP1R9A	2	0	op	up
GO:0001764	BP	GO:0001764	neuron migration	8/237	145/18862	0.000502084	0.0432909	0.0379537	ADGRL3/NRG3/DISC1/CTNNA2/DCC/NEXMIF/DAB1/RAPGEF2	8	0	op	up
GO:1900452	BP	GO:1900452	regulation of long-term synaptic depression	3/237	13/18862	0.000510392	0.0432909	0.0379537	GRID2/SORCS3/PPP1R9A	3	0	op	up
GO:0051968	BP	GO:0051968	positive regulation of synaptic transmission, glutamatergic	4/237	30/18862	0.000515145	0.0432909	0.0379537	NRXN1/TNR/NLGN1/EGFR	4	0	op	up
GO:0021885	BP	GO:0021885	forebrain cell migration	5/237	53/18862	0.000527134	0.0432909	0.0379537	BMERB1/TNR/NRG3/DISC1/DAB1	5	0	op	up
GO:0099084	BP	GO:0099084	postsynaptic specialization organization	4/237	31/18862	0.000585675	0.0469254	0.0411401	NRXN1/GRID2/NLGN1/OPHN1	4	0	op	up
GO:0001558	BP	GO:0001558	regulation of cell growth	14/237	406/18862	0.000652518	0.0494837	0.043383	PRKN/DSCAM/TNR/NRG3/DISC1/SGK3/DCC/SPART/RIMS1/PAK5/EGFR/SEMA3E/DDX39B/PPP2CA	14	0	op	up
GO:0050770	BP	GO:0050770	regulation of axonogenesis	8/237	151/18862	0.000656515	0.0494837	0.043383	LRRC4C/DSCAM/TNR/DISC1/DCC/SPART/DAB1/SEMA3E	8	0	op	up
GO:0021696	BP	GO:0021696	cerebellar cortex morphogenesis	4/237	32/18862	0.000662796	0.0494837	0.043383	GRID2/RORA/OPHN1/WHRN	4	0	op	up
GO:0098984	CC	GO:0098984	neuron to neuron synapse	19/251	342/19520	1.0391e-07	4.46814e-05	3.77358e-05	LRRC4C/NECTIN3/GRID2/NLGN1/DISC1/CTNND2/KCND2/DCC/ANKS1B/DAB1/RAPGEF4/SORCS3/GRM5/PPP1R9A/DGKI/IGSF9B/STXBP5/CTNND1/SEPTIN11	19	0	op	up
GO:0099572	CC	GO:0099572	postsynaptic specialization	18/251	333/19520	3.40407e-07	7.31874e-05	6.18107e-05	LRRC4C/NECTIN3/GRID2/NLGN1/DISC1/CTNND2/KCND2/DCC/ANKS1B/DAB1/SORCS3/GRM5/PPP1R9A/CDH10/DGKI/IGSF9B/CTNND1/SEPTIN11	18	0	op	up
GO:0099060	CC	GO:0099060	integral component of postsynaptic specialization membrane	8/251	66/19520	2.01751e-06	0.000275002	0.000232254	LRRC4C/NECTIN3/GRID2/NLGN1/KCND2/DCC/SORCS3/CDH10	8	0	op	up
GO:0098948	CC	GO:0098948	intrinsic component of postsynaptic specialization membrane	8/251	69/19520	2.84119e-06	0.000275002	0.000232254	LRRC4C/NECTIN3/GRID2/NLGN1/KCND2/DCC/SORCS3/CDH10	8	0	op	up
GO:0014069	CC	GO:0014069	postsynaptic density	16/251	313/19520	3.1977e-06	0.000275002	0.000232254	LRRC4C/NECTIN3/GRID2/NLGN1/DISC1/CTNND2/KCND2/DCC/ANKS1B/DAB1/SORCS3/GRM5/PPP1R9A/DGKI/IGSF9B/CTNND1	16	0	op	up
GO:0032279	CC	GO:0032279	asymmetric synapse	16/251	318/19520	3.9166e-06	0.00028069	0.000237057	LRRC4C/NECTIN3/GRID2/NLGN1/DISC1/CTNND2/KCND2/DCC/ANKS1B/DAB1/SORCS3/GRM5/PPP1R9A/DGKI/IGSF9B/CTNND1	16	0	op	up
GO:0034702	CC	GO:0034702	ion channel complex	15/251	301/19520	8.84487e-06	0.000543327	0.000458869	KCNMB2/KCNIP4/DPP6/GRID2/NLGN1/KCND2/KCNMA1/GRIA4/LRRC8D/PDE4D/CACNA2D3/VAMP2/CALM2/STXBP5/KCNQ3	15	0	op	up
GO:0099634	CC	GO:0099634	postsynaptic specialization membrane	9/251	109/19520	1.16036e-05	0.000623692	0.000526741	LRRC4C/NECTIN3/GRID2/NLGN1/KCND2/DCC/SORCS3/GRM5/CDH10	9	0	op	up
GO:0043197	CC	GO:0043197	dendritic spine	11/251	177/19520	1.90474e-05	0.000692585	0.000584925	GRID2/NLGN1/KCND2/ANKS1B/GRIA4/OPHN1/PPP1R9A/DGKI/CTNND1/KCNN2/SEPTIN11	11	0	op	up
GO:0044309	CC	GO:0044309	neuron spine	11/251	178/19520	2.00748e-05	0.000692585	0.000584925	GRID2/NLGN1/KCND2/ANKS1B/GRIA4/OPHN1/PPP1R9A/DGKI/CTNND1/KCNN2/SEPTIN11	11	0	op	up
GO:1902495	CC	GO:1902495	transmembrane transporter complex	15/251	323/19520	2.03299e-05	0.000692585	0.000584925	KCNMB2/KCNIP4/DPP6/GRID2/NLGN1/KCND2/KCNMA1/GRIA4/LRRC8D/PDE4D/CACNA2D3/VAMP2/CALM2/STXBP5/KCNQ3	15	0	op	up
GO:0005940	CC	GO:0005940	septin ring	4/251	14/19520	2.41431e-05	0.000692585	0.000584925	SEPTIN7/SEPTIN2/SEPTIN8/SEPTIN11	4	0	op	up
GO:0031105	CC	GO:0031105	septin complex	4/251	14/19520	2.41431e-05	0.000692585	0.000584925	SEPTIN7/SEPTIN2/SEPTIN8/SEPTIN11	4	0	op	up
GO:0032156	CC	GO:0032156	septin cytoskeleton	4/251	14/19520	2.41431e-05	0.000692585	0.000584925	SEPTIN7/SEPTIN2/SEPTIN8/SEPTIN11	4	0	op	up
GO:0097060	CC	GO:0097060	synaptic membrane	16/251	368/19520	2.41599e-05	0.000692585	0.000584925	NRXN1/LRRC4C/NECTIN3/GRID2/NLGN1/KCND2/KCNMA1/DCC/GRIA4/SORCS3/GRM5/CDH10/DGKI/RIMS1/IGSF9B/STXBP5	16	0	op	up
GO:0034703	CC	GO:0034703	cation channel complex	12/251	222/19520	3.20765e-05	0.000862056	0.000728052	KCNMB2/KCNIP4/DPP6/NLGN1/KCND2/KCNMA1/GRIA4/PDE4D/CACNA2D3/VAMP2/CALM2/KCNQ3	12	0	op	up
GO:1990351	CC	GO:1990351	transporter complex	15/251	338/19520	3.43707e-05	0.000869376	0.000734234	KCNMB2/KCNIP4/DPP6/GRID2/NLGN1/KCND2/KCNMA1/GRIA4/LRRC8D/PDE4D/CACNA2D3/VAMP2/CALM2/STXBP5/KCNQ3	15	0	op	up
GO:0099055	CC	GO:0099055	integral component of postsynaptic membrane	8/251	100/19520	4.49026e-05	0.00107267	0.000905929	LRRC4C/NECTIN3/GRID2/NLGN1/KCND2/DCC/SORCS3/CDH10	8	0	op	up
GO:0098978	CC	GO:0098978	glutamatergic synapse	14/251	308/19520	4.8496e-05	0.00109754	0.000926933	LRRC4C/ADGRL3/GRID2/TNR/NLGN1/NRG3/KCND2/OPHN1/ERBIN/SORCS3/PPP1R9A/CDH10/CTNND1/SEPTIN11	14	0	op	up
GO:0098936	CC	GO:0098936	intrinsic component of postsynaptic membrane	8/251	105/19520	6.36721e-05	0.00136895	0.00115615	LRRC4C/NECTIN3/GRID2/NLGN1/KCND2/DCC/SORCS3/CDH10	8	0	op	up
GO:0008076	CC	GO:0008076	voltage-gated potassium channel complex	7/251	89/19520	0.000150264	0.00307683	0.00259854	KCNMB2/KCNIP4/DPP6/KCND2/KCNMA1/VAMP2/KCNQ3	7	0	op	up
GO:0099629	CC	GO:0099629	postsynaptic specialization of symmetric synapse	2/251	2/19520	0.000164693	0.00321901	0.00271862	IGSF9B/SEPTIN11	2	0	op	up
GO:0045211	CC	GO:0045211	postsynaptic membrane	12/251	265/19520	0.000173735	0.00324809	0.00274318	LRRC4C/NECTIN3/GRID2/NLGN1/KCND2/KCNMA1/DCC/GRIA4/SORCS3/GRM5/CDH10/IGSF9B	12	0	op	up
GO:0098685	CC	GO:0098685	Schaffer collateral - CA1 synapse	6/251	67/19520	0.000220539	0.00395133	0.00333711	LRRC4C/TNR/DCC/GRM5/STXBP5/CTNND1	6	0	op	up
GO:0099699	CC	GO:0099699	integral component of synaptic membrane	8/251	128/19520	0.000253518	0.00436051	0.00368269	LRRC4C/NECTIN3/GRID2/NLGN1/KCND2/DCC/SORCS3/CDH10	8	0	op	up
GO:0034705	CC	GO:0034705	potassium channel complex	7/251	99/19520	0.000291244	0.00481673	0.00406798	KCNMB2/KCNIP4/DPP6/KCND2/KCNMA1/VAMP2/KCNQ3	7	0	op	up
GO:0099061	CC	GO:0099061	integral component of postsynaptic density membrane	5/251	47/19520	0.000333455	0.00531059	0.00448507	LRRC4C/NECTIN3/GRID2/DCC/SORCS3	5	0	op	up
GO:0099146	CC	GO:0099146	intrinsic component of postsynaptic density membrane	5/251	50/19520	0.000446392	0.0068553	0.00578966	LRRC4C/NECTIN3/GRID2/DCC/SORCS3	5	0	op	up
GO:0099240	CC	GO:0099240	intrinsic component of synaptic membrane	8/251	140/19520	0.000464117	0.00688174	0.00581199	LRRC4C/NECTIN3/GRID2/NLGN1/KCND2/DCC/SORCS3/CDH10	8	0	op	up
GO:0098686	CC	GO:0098686	hippocampal mossy fiber to CA3 synapse	4/251	30/19520	0.000562294	0.00805955	0.00680672	NECTIN3/RAPGEF4/STXBP5/CTNND1	4	0	op	up
GO:0098839	CC	GO:0098839	postsynaptic density membrane	6/251	86/19520	0.000848386	0.0117679	0.00993864	LRRC4C/NECTIN3/GRID2/DCC/SORCS3/GRM5	6	0	op	up
GO:0031499	CC	GO:0031499	TRAMP complex	2/251	4/19520	0.000971432	0.0130536	0.0110245	TENT4B/MTREX	2	0	op	up
GO:0035859	CC	GO:0035859	Seh1-associated complex	3/251	17/19520	0.00125014	0.0162897	0.0137575	CASTOR3/BMT2/CASTOR2	3	0	op	up
GO:0098793	CC	GO:0098793	presynapse	15/251	487/19520	0.00167203	0.0211463	0.0178591	PRKN/NRXN1/NLGN1/DISC1/OPHN1/CDH10/VAMP2/DGKI/SEPTIN2/STX16/RIMS1/SEPTIN8/STXBP5/PTPRN2/CTNND1	15	0	op	up
GO:0005938	CC	GO:0005938	cell cortex	11/251	301/19520	0.00186276	0.0228854	0.0193279	MTSS2/SEPTIN7/PPP1R9A/SEPTIN2/RIMS1/PARD3/SEPTIN8/ASPH/CTNND1/WASHC1/SEPTIN11	11	0	op	up
GO:0097227	CC	GO:0097227	sperm annulus	2/251	6/19520	0.00238755	0.028518	0.024085	SEPTIN7/SEPTIN2	2	0	op	up
GO:0032127	CC	GO:0032127	dense core granule membrane	2/251	7/19520	0.00331426	0.0385171	0.0325297	STXBP5/VPS13C	2	0	op	up
GO:0008021	CC	GO:0008021	synaptic vesicle	8/251	197/19520	0.00406424	0.0459901	0.0388411	DISC1/VAMP2/DGKI/SEPTIN2/STX16/SEPTIN8/STXBP5/PTPRN2	8	0	op	up
GO:0042063	BP	GO:0042063	gliogenesis	16/182	283/18862	1.63058e-08	5.3646e-05	4.40771e-05	CNP/ABCA2/OLIG1/BIN1/SUN2/OLIG2/PLP1/GPR37L1/ATP1B2/SOX8/GPC1/SOX10/GPR17/SIRT2/CSPG4/GAP43	16	0	op	down
GO:0010001	BP	GO:0010001	glial cell differentiation	13/182	210/18862	1.33049e-07	0.000164717	0.000135336	CNP/ABCA2/OLIG1/BIN1/OLIG2/PLP1/GPR37L1/SOX8/GPC1/SOX10/GPR17/SIRT2/GAP43	13	0	op	down
GO:0051960	BP	GO:0051960	regulation of nervous system development	18/182	422/18862	1.50198e-07	0.000164717	0.000135336	LINGO1/LRP4/RAB11A/SHTN1/BIN1/OLIG2/B2M/GDI1/NLGN2/GPR37L1/SOX8/NLGN3/SEMA4D/SOX10/ADGRB1/SIRT2/MAN2A1/DLG1	18	0	op	down
GO:0042552	BP	GO:0042552	myelination	10/182	124/18862	3.44712e-07	0.00021949	0.000180339	ABCA2/PLLP/MBP/OLIG2/PLP1/GPC1/SOX10/SIRT2/DLG1/BCAS1	10	0	op	down
GO:0007272	BP	GO:0007272	ensheathment of neurons	10/182	126/18862	4.00285e-07	0.00021949	0.000180339	ABCA2/PLLP/MBP/OLIG2/PLP1/GPC1/SOX10/SIRT2/DLG1/BCAS1	10	0	op	down
GO:0008366	BP	GO:0008366	axon ensheathment	10/182	126/18862	4.00285e-07	0.00021949	0.000180339	ABCA2/PLLP/MBP/OLIG2/PLP1/GPC1/SOX10/SIRT2/DLG1/BCAS1	10	0	op	down
GO:0030901	BP	GO:0030901	midbrain development	8/182	86/18862	1.79946e-06	0.000845747	0.00069489	ACTB/CNP/MBP/KAT2A/PLP1/CSNK1E/NDRG2/SIRT2	8	0	op	down
GO:0045665	BP	GO:0045665	negative regulation of neuron differentiation	7/182	63/18862	2.43358e-06	0.00100081	0.000822294	OLIG2/B2M/CALR/MIB1/GPR37L1/SOX8/ZNF536	7	0	op	down
GO:0048709	BP	GO:0048709	oligodendrocyte differentiation	8/182	93/18862	3.26124e-06	0.00110809	0.000910442	CNP/ABCA2/OLIG1/OLIG2/PLP1/SOX8/SOX10/GPR17	8	0	op	down
GO:0021762	BP	GO:0021762	substantia nigra development	6/182	43/18862	3.36807e-06	0.00110809	0.000910442	ACTB/CNP/MBP/PLP1/NDRG2/SIRT2	6	0	op	down
GO:0050767	BP	GO:0050767	regulation of neurogenesis	14/182	348/18862	7.50819e-06	0.00224563	0.00184507	LINGO1/LRP4/RAB11A/SHTN1/BIN1/OLIG2/B2M/GDI1/GPR37L1/SOX8/SEMA4D/SOX10/SIRT2/MAN2A1	14	0	op	down
GO:0051962	BP	GO:0051962	positive regulation of nervous system development	12/182	263/18862	9.82594e-06	0.00269395	0.00221342	RAB11A/SHTN1/BIN1/OLIG2/GDI1/NLGN2/SOX8/NLGN3/SEMA4D/SOX10/ADGRB1/MAN2A1	12	0	op	down
GO:0045664	BP	GO:0045664	regulation of neuron differentiation	10/182	190/18862	1.62266e-05	0.00410657	0.00337408	BIN1/OLIG2/B2M/CALR/MIB1/GPR37L1/SOX8/CSNK1E/SH3GL3/ZNF536	10	0	op	down
GO:0030865	BP	GO:0030865	cortical cytoskeleton organization	6/182	58/18862	1.98364e-05	0.00466155	0.00383006	EPB41/CALR/RHOB/RTKN/DLG1/EPB41L2	6	0	op	down
GO:0048857	BP	GO:0048857	neural nucleus development	6/182	60/18862	2.41472e-05	0.00529628	0.00435157	ACTB/CNP/MBP/PLP1/NDRG2/SIRT2	6	0	op	down
GO:0099173	BP	GO:0099173	postsynapse organization	9/182	161/18862	2.69795e-05	0.00554767	0.00455812	LRP4/ACTB/ACTG1/CFL1/NLGN2/PRNP/NLGN3/DLG1/GAP43	9	0	op	down
GO:0030866	BP	GO:0030866	cortical actin cytoskeleton organization	5/182	38/18862	3.06923e-05	0.00593986	0.00488036	EPB41/CALR/RTKN/DLG1/EPB41L2	5	0	op	down
GO:0030100	BP	GO:0030100	regulation of endocytosis	10/182	206/18862	3.25147e-05	0.00594296	0.00488291	TF/ABCA2/BIN1/B2M/CLIP3/MIB1/HNRNPK/SH3GL3/SLC17A7/TNK2	10	0	op	down
GO:0050768	BP	GO:0050768	negative regulation of neurogenesis	8/182	133/18862	4.52298e-05	0.0078319	0.00643491	LINGO1/LRP4/B2M/GDI1/GPR37L1/SEMA4D/SOX10/SIRT2	8	0	op	down
GO:1903286	BP	GO:1903286	regulation of potassium ion import	3/182	8/18862	4.77548e-05	0.00785566	0.00645443	ATP1B1/ATP1B2/DLG1	3	0	op	down
GO:0051961	BP	GO:0051961	negative regulation of nervous system development	8/182	138/18862	5.87962e-05	0.0092114	0.00756835	LINGO1/LRP4/B2M/GDI1/GPR37L1/SEMA4D/SOX10/SIRT2	8	0	op	down
GO:0031345	BP	GO:0031345	negative regulation of cell projection organization	9/182	180/18862	6.45275e-05	0.0096498	0.00792855	LINGO1/LRP4/ITM2C/MAK/B2M/GDI1/PRNP/SEMA4D/NEU4	9	0	op	down
GO:0060284	BP	GO:0060284	regulation of cell development	15/182	485/18862	7.58184e-05	0.0108453	0.00891083	LINGO1/LRP4/RAB11A/SHTN1/BIN1/OLIG2/B2M/GDI1/CALR/GPR37L1/SOX8/SEMA4D/SOX10/SIRT2/MAN2A1	15	0	op	down
GO:0070839	BP	GO:0070839	metal ion export	5/182	48/18862	9.68486e-05	0.0132763	0.0109082	SLC8B1/KCNQ1/ATP1B1/ATP1B2/DLG1	5	0	op	down
GO:0097105	BP	GO:0097105	presynaptic membrane assembly	3/182	10/18862	0.000100883	0.0132763	0.0109082	LRP4/NLGN2/NLGN3	3	0	op	down
GO:0030048	BP	GO:0030048	actin filament-based movement	8/182	150/18862	0.000105637	0.0133671	0.0109828	CTNNA3/KCNQ1/SHTN1/BIN1/SUN2/MYO1D/LIMCH1/DLG1	8	0	op	down
GO:1905475	BP	GO:1905475	regulation of protein localization to membrane	9/182	194/18862	0.000114546	0.0139577	0.011468	LRP4/RAB11A/ACTB/CD81/GDI1/CLIP3/PRNP/GPC1/DLG1	9	0	op	down
GO:0010720	BP	GO:0010720	positive regulation of cell development	11/182	290/18862	0.000122831	0.0140216	0.0115205	RAB11A/SHTN1/BIN1/OLIG2/GDI1/CALR/SOX8/SEMA4D/SOX10/SIRT2/MAN2A1	11	0	op	down
GO:0001895	BP	GO:0001895	retina homeostasis	6/182	80/18862	0.000123594	0.0140216	0.0115205	ACTB/TF/ACTG1/MAK/B2M/ATP1B2	6	0	op	down
GO:1901136	BP	GO:1901136	carbohydrate derivative catabolic process	9/182	198/18862	0.000133707	0.0141604	0.0116346	CST3/PDE5A/BCAN/NEU4/GPC1/DPYD/PDE1A/SDC3/CSPG4	9	0	op	down
GO:0097090	BP	GO:0097090	presynaptic membrane organization	3/182	11/18862	0.00013773	0.0141604	0.0116346	LRP4/NLGN2/NLGN3	3	0	op	down
GO:0097104	BP	GO:0097104	postsynaptic membrane assembly	3/182	11/18862	0.00013773	0.0141604	0.0116346	LRP4/NLGN2/NLGN3	3	0	op	down
GO:0010959	BP	GO:0010959	regulation of metal ion transport	10/182	247/18862	0.000147683	0.0147235	0.0120972	SLC8B1/SLC30A10/EPB41/BIN1/PLP1/ATP1B1/PRNP/ATP1B2/TMBIM6/DLG1	10	0	op	down
GO:00074091	BP	GO:0007409	axonogenesis	14/182	460/18862	0.000156159	0.0151107	0.0124154	LINGO1/LRP4/RAB11A/ACTB/CNP/SHTN1/GDI1/BSG/NLGN3/SEMA4D/GPC1/ADGRB1/NRXN3/GAP43	14	0	op	down
GO:0010038	BP	GO:0010038	response to metal ion	12/182	352/18862	0.000165064	0.015516	0.0127484	TF/SLC30A10/MT2A/B2M/GDI1/CALR/SOD2/BSG/PRNP/QDPR/JUND/CPNE4	12	0	op	down
GO:1904375	BP	GO:1904375	regulation of protein localization to cell periphery	7/182	121/18862	0.000173711	0.0155816	0.0128023	RAB11A/ACTB/ABCA2/EPB41/CLIP3/DLG1/EPB41L2	7	0	op	down
GO:0098911	BP	GO:0098911	regulation of ventricular cardiac muscle cell action potential	3/182	12/18862	0.000182338	0.0155816	0.0128023	CTNNA3/BIN1/DLG1	3	0	op	down
GO:1901379	BP	GO:1901379	regulation of potassium ion transmembrane transport	6/182	86/18862	0.000184365	0.0155816	0.0128023	KCNAB1/KCNQ1/BIN1/ATP1B1/ATP1B2/DLG1	6	0	op	down
GO:0099068	BP	GO:0099068	postsynapse assembly	4/182	30/18862	0.000188887	0.0155816	0.0128023	LRP4/NLGN2/NLGN3/GAP43	4	0	op	down
GO:00508081	BP	GO:0050808	synapse organization	13/182	412/18862	0.000189442	0.0155816	0.0128023	LRP4/ACTB/ACTG1/BCAN/CFL1/NLGN2/PRNP/NLGN3/SEMA4D/C1QL1/ADGRB1/DLG1/GAP43	13	0	op	down
GO:0045815	BP	GO:0045815	positive regulation of gene expression, epigenetic	5/182	58/18862	0.000239763	0.0192395	0.0158078	ACTB/KAT2A/TAF1D/POLR2F/WBP2	5	0	op	down
GO:0050769	BP	GO:0050769	positive regulation of neurogenesis	9/182	217/18862	0.000265249	0.0195705	0.0160797	RAB11A/SHTN1/BIN1/OLIG2/GDI1/SOX8/SEMA4D/SOX10/MAN2A1	9	0	op	down
GO:00109751	BP	GO:0010975	regulation of neuron projection development	13/182	428/18862	0.000274008	0.0195705	0.0160797	LINGO1/LRP4/RAB11A/ITM2C/SHTN1/B2M/GDI1/CFL1/ATP1B2/SEMA4D/NEU4/SCARB2/RAPGEF1	13	0	op	down
GO:0060327	BP	GO:0060327	cytoplasmic actin-based contraction involved in cell motility	2/182	3/18862	0.000276024	0.0195705	0.0160797	SHTN1/LIMCH1	2	0	op	down
GO:1903670	BP	GO:1903670	regulation of sprouting angiogenesis	5/182	60/18862	0.00028137	0.0195705	0.0160797	FGF1/PKM/GLUL/PPP1R16B/BMPER	5	0	op	down
GO:0014013	BP	GO:0014013	regulation of gliogenesis	6/182	93/18862	0.000282738	0.0195705	0.0160797	BIN1/OLIG2/GPR37L1/SOX8/SOX10/SIRT2	6	0	op	down
GO:0010721	BP	GO:0010721	negative regulation of cell development	8/182	174/18862	0.000292466	0.0195705	0.0160797	LINGO1/LRP4/B2M/GDI1/GPR37L1/SEMA4D/SOX10/SIRT2	8	0	op	down
GO:0010977	BP	GO:0010977	negative regulation of neuron projection development	7/182	132/18862	0.000296718	0.0195705	0.0160797	LINGO1/LRP4/ITM2C/B2M/GDI1/SEMA4D/NEU4	7	0	op	down
GO:0009214	BP	GO:0009214	cyclic nucleotide catabolic process	3/182	14/18862	0.000297424	0.0195705	0.0160797	CNP/PDE5A/PDE1A	3	0	op	down
GO:0060081	BP	GO:0060081	membrane hyperpolarization	3/182	14/18862	0.000297424	0.0195705	0.0160797	SLC26A3/KCTD7/SOD2	3	0	op	down
GO:0007015	BP	GO:0007015	actin filament organization	13/182	435/18862	0.000320114	0.0206505	0.016967	CTNNA3/MARCKSL1/TF/ACTG1/SHTN1/TMSB10/BIN1/CFL1/RHOB/MYO1D/GAS7/LIMCH1/DLG1	13	0	op	down
GO:0086005	BP	GO:0086005	ventricular cardiac muscle cell action potential	4/182	35/18862	0.00034757	0.0219905	0.018068	CTNNA3/KCNQ1/BIN1/DLG1	4	0	op	down
GO:1990778	BP	GO:1990778	protein localization to cell periphery	11/182	329/18862	0.000364431	0.0226222	0.0185871	RAB11A/ACTB/ABCA2/EPB41/CD81/ATP1B1/CLIP3/BSG/MAP7/DLG1/EPB41L2	11	0	op	down
GO:0043266	BP	GO:0043266	regulation of potassium ion transport	6/182	100/18862	0.000418277	0.0254839	0.0209383	KCNAB1/KCNQ1/BIN1/ATP1B1/ATP1B2/DLG1	6	0	op	down
GO:1904377	BP	GO:1904377	positive regulation of protein localization to cell periphery	5/182	67/18862	0.000471227	0.028188	0.02316	RAB11A/EPB41/CLIP3/DLG1/EPB41L2	5	0	op	down
GO:0071248	BP	GO:0071248	cellular response to metal ion	8/182	189/18862	0.000508252	0.0298598	0.0245337	TF/SLC30A10/MT2A/B2M/CALR/PRNP/JUND/CPNE4	8	0	op	down
GO:0007158	BP	GO:0007158	neuron cell-cell adhesion	3/182	17/18862	0.000543907	0.0300782	0.0247131	NLGN2/NLGN3/NRXN3	3	0	op	down
GO:0150111	BP	GO:0150111	regulation of transepithelial transport	2/182	4/18862	0.000548538	0.0300782	0.0247131	ACTB/ACTG1	2	0	op	down
GO:1903276	BP	GO:1903276	regulation of sodium ion export across plasma membrane	2/182	4/18862	0.000548538	0.0300782	0.0247131	ATP1B1/ATP1B2	2	0	op	down
GO:1903278	BP	GO:1903278	positive regulation of sodium ion export across plasma membrane	2/182	4/18862	0.000548538	0.0300782	0.0247131	ATP1B1/ATP1B2	2	0	op	down
GO:0048259	BP	GO:0048259	regulation of receptor-mediated endocytosis	6/182	106/18862	0.000570779	0.0307846	0.0252935	TF/ABCA2/B2M/HNRNPK/SH3GL3/TNK2	6	0	op	down
GO:1901888	BP	GO:1901888	regulation of cell junction assembly	8/182	195/18862	0.000624473	0.0331374	0.0272266	APOD/ACTG1/NLGN2/NLGN3/SEMA4D/ADGRB1/LIMCH1/RAPGEF1	8	0	op	down
GO:0044091	BP	GO:0044091	membrane biogenesis	4/182	41/18862	0.000642628	0.0335595	0.0275734	LRP4/CLIP3/NLGN2/NLGN3	4	0	op	down
GO:0007422	BP	GO:0007422	peripheral nervous system development	5/182	74/18862	0.000744474	0.0382706	0.0314442	SOX8/GPC1/SOX10/ADGRB1/SIRT2	5	0	op	down
GO:0014003	BP	GO:0014003	oligodendrocyte development	4/182	43/18862	0.000771464	0.039048	0.0320829	ABCA2/OLIG1/PLP1/SOX10	4	0	op	down
GO:0055117	BP	GO:0055117	regulation of cardiac muscle contraction	5/182	75/18862	0.000791495	0.0394548	0.0324172	CTNNA3/KCNQ1/BIN1/ATP1B1/DLG1	5	0	op	down
GO:0086001	BP	GO:0086001	cardiac muscle cell action potential	5/182	76/18862	0.000840697	0.041282	0.0339185	CTNNA3/KCNQ1/BIN1/ATP1B1/DLG1	5	0	op	down
GO:0040029	BP	GO:0040029	regulation of gene expression, epigenetic	8/182	205/18862	0.000865193	0.041363	0.033985	ACTB/KCNQ1/KAT2A/TAF1D/MPHOSPH8/POLR2F/WBP2/SIRT2	8	0	op	down
GO:00343291	BP	GO:0034329	cell junction assembly	12/182	425/18862	0.000892316	0.041363	0.033985	LRP4/ACTB/APOD/ACTG1/NLGN2/NLGN3/SEMA4D/ADGRB1/LIMCH1/RAPGEF1/DLG1/GAP43	12	0	op	down
GO:0002726	BP	GO:0002726	positive regulation of T cell cytokine production	3/182	20/18862	0.000892637	0.041363	0.033985	CD81/B2M/HLA-A	3	0	op	down
GO:2000178	BP	GO:2000178	negative regulation of neural precursor cell proliferation	3/182	20/18862	0.000892637	0.041363	0.033985	CEND1/RAPGEF1/SIRT2	3	0	op	down
GO:0046069	BP	GO:0046069	cGMP catabolic process	2/182	5/18862	0.000908422	0.0415098	0.0341057	PDE5A/PDE1A	2	0	op	down
GO:0043268	BP	GO:0043268	positive regulation of potassium ion transport	4/182	46/18862	0.000997431	0.0447574	0.036774	KCNQ1/ATP1B1/ATP1B2/DLG1	4	0	op	down
GO:00423911	BP	GO:0042391	regulation of membrane potential	12/182	431/18862	0.0010067	0.0447574	0.036774	SLC26A3/CTNNA3/SLC8B1/KCNQ1/BIN1/KCTD7/ATP1B1/SOD2/NLGN2/ATP1B2/NLGN3/DLG1	12	0	op	down
GO:0022010	BP	GO:0022010	central nervous system myelination	3/182	21/18862	0.00103405	0.0447636	0.036779	ABCA2/PLP1/SOX10	3	0	op	down
GO:0032291	BP	GO:0032291	axon ensheathment in central nervous system	3/182	21/18862	0.00103405	0.0447636	0.036779	ABCA2/PLP1/SOX10	3	0	op	down
GO:0009409	BP	GO:0009409	response to cold	4/182	47/18862	0.00108208	0.0461438	0.0379131	PCSK1N/SOD2/CIRBP/ACADVL	4	0	op	down
GO:0070252	BP	GO:0070252	actin-mediated cell contraction	6/182	120/18862	0.00109399	0.0461438	0.0379131	CTNNA3/KCNQ1/SHTN1/BIN1/LIMCH1/DLG1	6	0	op	down
GO:0050803	BP	GO:0050803	regulation of synapse structure or activity	8/182	214/18862	0.00114085	0.0475114	0.0390367	LRP4/CFL1/NLGN2/PRNP/NLGN3/SEMA4D/SLC17A7/ADGRB1	8	0	op	down
GO:2000177	BP	GO:2000177	regulation of neural precursor cell proliferation	5/182	82/18862	0.00118528	0.0487445	0.0400499	GPR37L1/CEND1/SOX10/RAPGEF1/SIRT2	5	0	op	down
GO:0071241	BP	GO:0071241	cellular response to inorganic substance	8/182	216/18862	0.00121072	0.0491761	0.0404044	TF/SLC30A10/MT2A/B2M/CALR/PRNP/JUND/CPNE4	8	0	op	down
GO:0043209	CC	GO:0043209	myelin sheath	8/180	42/19520	4.04008e-09	1.66855e-06	1.23754e-06	CNP/PLLP/MBP/PLP1/GDI1/MYO1D/SIRT2/DLG1	8	0	op	down
GO:00989841	CC	GO:0098984	neuron to neuron synapse	14/180	342/19520	3.67521e-06	0.00075893	0.000562887	LRP4/EPB41/MIB1/NLGN2/PRNP/ATP1B2/NLGN3/CABP1/SH3GL3/NRGN/ADGRB1/DLG1/GAP43/BCAS1	14	0	op	down
GO:0044304	CC	GO:0044304	main axon	6/180	62/19520	2.26594e-05	0.00211095	0.00156566	KCNAB1/MBP/BIN1/MYO1D/SIRT2/DLG1	6	0	op	down
GO:0005925	CC	GO:0005925	focal adhesion	14/180	416/19520	3.31587e-05	0.00211095	0.00156566	ACTB/ACTG1/CD81/LPP/B2M/CALR/CFL1/RHOB/BSG/HNRNPK/SCARB2/ADGRB1/EPB41L2/CSPG4	14	0	op	down
GO:0030055	CC	GO:0030055	cell-substrate junction	14/180	423/19520	3.97546e-05	0.00211095	0.00156566	ACTB/ACTG1/CD81/LPP/B2M/CALR/CFL1/RHOB/BSG/HNRNPK/SCARB2/ADGRB1/EPB41L2/CSPG4	14	0	op	down
GO:00322791	CC	GO:0032279	asymmetric synapse	12/180	318/19520	4.1131e-05	0.00211095	0.00156566	LRP4/EPB41/MIB1/PRNP/NLGN3/CABP1/SH3GL3/NRGN/ADGRB1/DLG1/GAP43/BCAS1	12	0	op	down
GO:0042824	CC	GO:0042824	MHC class I peptide loading complex	3/180	8/19520	4.174e-05	0.00211095	0.00156566	B2M/CALR/HLA-A	3	0	op	down
GO:0045121	CC	GO:0045121	membrane raft	12/180	323/19520	4.78219e-05	0.00211095	0.00156566	LRP4/KCNQ1/PLLP/ATP1B1/CLIP3/SYNJ2/MYO1D/BSG/PRNP/FAIM2/GPC1/DLG1	12	0	op	down
GO:0098857	CC	GO:0098857	membrane microdomain	12/180	323/19520	4.78219e-05	0.00211095	0.00156566	LRP4/KCNQ1/PLLP/ATP1B1/CLIP3/SYNJ2/MYO1D/BSG/PRNP/FAIM2/GPC1/DLG1	12	0	op	down
GO:0005769	CC	GO:0005769	early endosome	13/180	378/19520	5.11126e-05	0.00211095	0.00156566	RASGEF1B/TF/SLC30A10/KCNQ1/B2M/GPNMB/CLIP3/HLA-A/RHOB/MYO1D/MVB12B/SH3GL3/RAPGEF1	13	0	op	down
GO:00995721	CC	GO:0099572	postsynaptic specialization	12/180	333/19520	6.40779e-05	0.00240583	0.00178437	LRP4/EPB41/MIB1/NLGN2/PRNP/CABP1/SH3GL3/NRGN/ADGRB1/DLG1/GAP43/BCAS1	12	0	op	down
GO:0043218	CC	GO:0043218	compact myelin	3/180	11/19520	0.000120498	0.00414713	0.00307586	PLLP/MBP/SIRT2	3	0	op	down
GO:00140691	CC	GO:0014069	postsynaptic density	11/180	313/19520	0.000161504	0.00513084	0.00380547	LRP4/EPB41/MIB1/PRNP/CABP1/SH3GL3/NRGN/ADGRB1/DLG1/GAP43/BCAS1	11	0	op	down
GO:0043202	CC	GO:0043202	lysosomal lumen	6/180	96/19520	0.000263878	0.0077844	0.00577357	BCAN/NEU4/GPC1/SCARB2/SDC3/CSPG4	6	0	op	down
GO:0009925	CC	GO:0009925	basal plasma membrane	9/180	240/19520	0.000399367	0.0109959	0.00815549	TF/KCNQ1/EPB41/CD81/ATP1B1/MYO1D/BSG/MAP7/DLG1	9	0	op	down
GO:0035748	CC	GO:0035748	myelin sheath abaxonal region	2/180	4/19520	0.000501238	0.0115006	0.00852985	CNP/DLG1	2	0	op	down
GO:0043219	CC	GO:0043219	lateral loop	2/180	4/19520	0.000501238	0.0115006	0.00852985	SIRT2/DLG1	2	0	op	down
GO:0098983	CC	GO:0098983	symmetric, GABA-ergic, inhibitory synapse	2/180	4/19520	0.000501238	0.0115006	0.00852985	NLGN2/NLGN3	2	0	op	down
GO:0098533	CC	GO:0098533	ATPase dependent transmembrane transport complex	3/180	18/19520	0.000568242	0.0123518	0.00916112	ABCA2/ATP1B1/ATP1B2	3	0	op	down
GO:0045178	CC	GO:0045178	basal part of cell	9/180	258/19520	0.000672233	0.0138816	0.0102958	TF/KCNQ1/EPB41/CD81/ATP1B1/MYO1D/BSG/MAP7/DLG1	9	0	op	down
GO:0016323	CC	GO:0016323	basolateral plasma membrane	8/180	211/19520	0.000779434	0.0147023	0.0109045	KCNQ1/EPB41/CD81/ATP1B1/MYO1D/BSG/MAP7/DLG1	8	0	op	down
GO:0089717	CC	GO:0089717	spanning component of membrane	3/180	20/19520	0.000783174	0.0147023	0.0109045	NLGN2/NLGN3/SLC24A2	3	0	op	down
GO:0097433	CC	GO:0097433	dense body	2/180	5/19520	0.000830326	0.0149098	0.0110583	ACTB/ACTG1	2	0	op	down
GO:0005912	CC	GO:0005912	adherens junction	7/180	172/19520	0.00109988	0.0189271	0.014038	CTNNA3/ACTB/FRMD5/TNK2/FRMD4B/DLG1/FRMD4A	7	0	op	down
GO:0005911	CC	GO:0005911	cell-cell junction	12/180	485/19520	0.0018613	0.0307487	0.0228059	CTNNA3/ACTB/ACTG1/ATP1B1/CADM4/FRMD5/ADGRB1/TNK2/SIRT2/FRMD4B/DLG1/FRMD4A	12	0	op	down
GO:0001917	CC	GO:0001917	photoreceptor inner segment	4/180	60/19520	0.00228056	0.0349197	0.0258994	MAK/BSG/ATP1B2/SLC24A2	4	0	op	down
GO:1990712	CC	GO:1990712	HFE-transferrin receptor complex	2/180	8/19520	0.00228289	0.0349197	0.0258994	TF/B2M	2	0	op	down
GO:0005796	CC	GO:0005796	Golgi lumen	5/180	102/19520	0.00255422	0.0376748	0.0279428	BCAN/GPC1/PODXL2/SDC3/CSPG4	5	0	op	down
GO:0042612	CC	GO:0042612	MHC class I protein complex	2/180	9/19520	0.00291737	0.0415474	0.0308151	B2M/HLA-A	2	0	op	down
GO:0032280	CC	GO:0032280	symmetric synapse	2/180	10/19520	0.00362466	0.0482898	0.0358158	NLGN2/NLGN3	2	0	op	down
GO:0044224	CC	GO:0044224	juxtaparanode region of axon	2/180	10/19520	0.00362466	0.0482898	0.0358158	KCNAB1/SIRT2	2	0	op	down
GO:0044291	CC	GO:0044291	cell-cell contact zone	4/180	69/19520	0.00379211	0.0489419	0.0362995	CTNNA3/ATP1B1/CADM4/DLG1	4	0	op	down
GO:0019828	MF	GO:0019828	aspartic-type endopeptidase inhibitor activity	3/174	7/18337	2.85819e-05	0.0155771	0.0123654	GAPDH/BIN1/PRNP	3	0	op	down
GO:0019911	MF	GO:0019911	structural constituent of myelin sheath	3/174	10/18337	9.59573e-05	0.0174322	0.0138381	PLLP/MBP/PLP1	3	0	op	down
GO:0099186	MF	GO:0099186	structural constituent of postsynapse	3/174	10/18337	9.59573e-05	0.0174322	0.0138381	ACTB/ACTG1/DLG1	3	0	op	down
GO:0030198	BP	GO:0030198	extracellular matrix organization	23/340	393/18862	8.19898e-07	0.0011077	0.00094048	CST3/BCAN/COL19A1/RUNX1/HSD17B12/COL9A3/BSG/CRISPLD2/COL5A3/HTRA1/ITGA8/LRP1/COL9A2/LTBP3/SPOCK2/COL6A1/DAG1/MMP17/COL16A1/NTN4/DDR1/FLOT1/RGCC	23	1	op	up
GO:0043062	BP	GO:0043062	extracellular structure organization	23/340	394/18862	8.56618e-07	0.0011077	0.00094048	CST3/BCAN/COL19A1/RUNX1/HSD17B12/COL9A3/BSG/CRISPLD2/COL5A3/HTRA1/ITGA8/LRP1/COL9A2/LTBP3/SPOCK2/COL6A1/DAG1/MMP17/COL16A1/NTN4/DDR1/FLOT1/RGCC	23	1	op	up
GO:0045229	BP	GO:0045229	external encapsulating structure organization	23/340	396/18862	9.34624e-07	0.0011077	0.00094048	CST3/BCAN/COL19A1/RUNX1/HSD17B12/COL9A3/BSG/CRISPLD2/COL5A3/HTRA1/ITGA8/LRP1/COL9A2/LTBP3/SPOCK2/COL6A1/DAG1/MMP17/COL16A1/NTN4/DDR1/FLOT1/RGCC	23	1	op	up
GO:00420631	BP	GO:0042063	gliogenesis	19/340	283/18862	1.00586e-06	0.0011077	0.00094048	OLIG1/SOX2/EIF2B5/OLIG2/GPR37L1/SOX8/CLU/MT3/CNP/LRP1/ATP1B2/CSPG5/GPC1/CSPG4/EEF2/SOX10/ABCA2/DAG1/ADGRG1	19	1	op	up
GO:00508082	BP	GO:0050808	synapse organization	23/340	412/18862	1.83633e-06	0.00161781	0.00137357	LRP4/ACTB/BCAN/NLGN3/SPARCL1/SNCB/ADGRB1/ACTG1/C1QL1/SPOCK2/CFL1/PRNP/SYN1/EEF2K/ADGRL1/CLSTN1/NLGN2/DAG1/CLSTN3/SHISA7/NRXN2/PLXNB1/CAMK2B	23	1	op	up
GO:00600811	BP	GO:0060081	membrane hyperpolarization	5/340	14/18862	3.23678e-06	0.00222487	0.00188899	SLC26A3/KCTD7/CFTR/ATP1A1/SOD2	5	1	op	up
GO:00074092	BP	GO:0007409	axonogenesis	24/340	460/18862	3.53554e-06	0.00222487	0.00188899	LINGO1/LRP4/RAB11A/ACTB/NLGN3/BSG/S100B/GDI1/TUBB2B/MT3/ADGRB1/CNP/THY1/LRP1/GPC1/CHN1/RAP1GAP/APBB1/DAG1/PLXNB1/NTN4/ZSWIM8/OLFM1/FLOT1	24	1	op	up
GO:1902414	BP	GO:1902414	protein localization to cell junction	11/340	109/18862	4.41731e-06	0.00243228	0.00206509	RAB11A/ACTB/ACTG1/MAPK8IP3/SNAP25/CLSTN1/NLGN2/DAG1/CLSTN3/NRXN2/CACNG4	11	1	op	up
GO:00100011	BP	GO:0010001	glial cell differentiation	15/340	210/18862	6.6387e-06	0.00259038	0.00219932	OLIG1/SOX2/EIF2B5/OLIG2/GPR37L1/SOX8/CLU/MT3/CNP/LRP1/CSPG5/GPC1/SOX10/ABCA2/DAG1	15	1	op	up
GO:0006735	BP	GO:0006735	NADH regeneration	6/340	27/18862	7.05665e-06	0.00259038	0.00219932	ALDOA/GAPDH/PKM/TPI1/ENO1/ENO2	6	1	op	up
GO:0061621	BP	GO:0061621	canonical glycolysis	6/340	27/18862	7.05665e-06	0.00259038	0.00219932	ALDOA/GAPDH/PKM/TPI1/ENO1/ENO2	6	1	op	up
GO:0061718	BP	GO:0061718	glucose catabolic process to pyruvate	6/340	27/18862	7.05665e-06	0.00259038	0.00219932	ALDOA/GAPDH/PKM/TPI1/ENO1/ENO2	6	1	op	up
GO:0061620	BP	GO:0061620	glycolytic process through glucose-6-phosphate	6/340	28/18862	8.84565e-06	0.00299732	0.00254483	ALDOA/GAPDH/PKM/TPI1/ENO1/ENO2	6	1	op	up
GO:0061615	BP	GO:0061615	glycolytic process through fructose-6-phosphate	6/340	29/18862	1.09849e-05	0.00345633	0.00293455	ALDOA/GAPDH/PKM/TPI1/ENO1/ENO2	6	1	op	up
GO:0035418	BP	GO:0035418	protein localization to synapse	9/340	80/18862	1.36086e-05	0.00399639	0.00339308	RAB11A/MAPK8IP3/SNAP25/CLSTN1/NLGN2/DAG1/CLSTN3/NRXN2/CACNG4	9	1	op	up
GO:0034976	BP	GO:0034976	response to endoplasmic reticulum stress	17/340	296/18862	2.88163e-05	0.00718039	0.00609641	EIF2B5/CFTR/CALR/ATF6B/ACADVL/CDK5RAP3/CLU/RHBDD2/TSPYL2/EEF2/TMBIM6/P4HB/TMEM259/ARFGAP1/NFE2L2/TRIM13/FLOT1	17	1	op	up
GO:00519602	BP	GO:0051960	regulation of nervous system development	21/340	422/18862	2.92319e-05	0.00718039	0.00609641	LINGO1/LRP4/RAB11A/OLIG2/GPR37L1/NLGN3/SOX8/GDI1/MT3/ADGRB1/B2M/THY1/LRP1/EEF2K/SOX10/CLSTN1/NLGN2/DAG1/CLSTN3/PLXNB1/CAMK2B	21	1	op	up
GO:0031589	BP	GO:0031589	cell-substrate adhesion	19/340	359/18862	3.05644e-05	0.00718039	0.00609641	APOD/HSD17B12/CALR/COL5A3/ACTG1/ITGA8/THY1/LRP1/ATP1B2/CSPG5/SPOCK2/TYRO3/PKD1/P4HB/TTYH1/DAG1/COL16A1/NTN4/DDR1	19	1	op	up
GO:00971041	BP	GO:0097104	postsynaptic membrane assembly	4/340	11/18862	3.0971e-05	0.00718039	0.00609641	LRP4/NLGN3/NLGN2/NRXN2	4	1	op	up
GO:0032411	BP	GO:0032411	positive regulation of transporter activity	10/340	112/18862	3.52893e-05	0.00719047	0.00610496	ABCB1/TMSB4X/KCTD7/NLGN3/CFTR/ATP1B2/CALM3/RGN/ATP1B1/CACNG4	10	1	op	up
GO:00508032	BP	GO:0050803	regulation of synapse structure or activity	14/340	214/18862	3.58719e-05	0.00719047	0.00610496	LRP4/NLGN3/SLC17A7/ADGRB1/CFL1/PRNP/EEF2K/ADGRL1/CLSTN1/DNM1/NLGN2/DAG1/CLSTN3/CAMK2B	14	1	op	up
GO:00109752	BP	GO:0010975	regulation of neuron projection development	21/340	428/18862	3.59115e-05	0.00719047	0.00610496	LINGO1/LRP4/RAB11A/ITM2C/NEU4/GDI1/MT3/B2M/THY1/LRP1/ATP1B2/CFL1/NDRG4/EEF2K/SNAP25/ENC1/CHN1/ACAP3/PLXNB1/CAMK2B/NFE2L2	21	1	op	up
GO:0006007	BP	GO:0006007	glucose catabolic process	6/340	36/18862	4.05013e-05	0.00775687	0.00658586	ALDOA/GAPDH/PKM/TPI1/ENO1/ENO2	6	1	op	up
GO:0050684	BP	GO:0050684	regulation of mRNA processing	11/340	139/18862	4.45286e-05	0.00810239	0.00687921	CIRBP/SRSF7/HNRNPL/RBMX/SRSF3/SNRNP70/PCBP4/PABPN1/ZFP36L1/SRSF6/SON	11	1	op	up
GO:00487091	BP	GO:0048709	oligodendrocyte differentiation	9/340	93/18862	4.5984e-05	0.00810239	0.00687921	OLIG1/EIF2B5/OLIG2/SOX8/CLU/CNP/SOX10/ABCA2/DAG1	9	1	op	up
GO:00508042	BP	GO:0050804	modulation of chemical synaptic transmission	20/340	405/18862	5.03312e-05	0.00849729	0.0072145	RAB11A/NRGN/KAT2A/NLGN3/GRIN1/TUBB2B/ADGRB1/CSPG5/CALM3/PNKD/SYN1/ASIC1/SNAP25/CLSTN1/NLGN2/CLSTN3/SHISA7/CAMK2B/FLOT1/CACNG4	20	1	op	up
GO:00991772	BP	GO:0099177	regulation of trans-synaptic signaling	20/340	406/18862	5.20833e-05	0.00849729	0.0072145	RAB11A/NRGN/KAT2A/NLGN3/GRIN1/TUBB2B/ADGRB1/CSPG5/CALM3/PNKD/SYN1/ASIC1/SNAP25/CLSTN1/NLGN2/CLSTN3/SHISA7/CAMK2B/FLOT1/CACNG4	20	1	op	up
GO:19018882	BP	GO:1901888	regulation of cell junction assembly	13/340	195/18862	5.59635e-05	0.00860825	0.00730871	APOD/RUNX1/NLGN3/ADGRB1/ACTG1/THY1/LRP1/EEF2K/CLSTN1/NLGN2/CLSTN3/COL16A1/FLOT1	13	1	op	up
GO:1901890	BP	GO:1901890	positive regulation of cell junction assembly	9/340	96/18862	5.9126e-05	0.00860825	0.00730871	NLGN3/ADGRB1/THY1/EEF2K/CLSTN1/NLGN2/CLSTN3/COL16A1/FLOT1	9	1	op	up
GO:0032409	BP	GO:0032409	regulation of transporter activity	16/340	283/18862	5.95191e-05	0.00860825	0.00730871	KCNAB1/ABCB1/TMSB4X/ACTB/KCTD7/NLGN3/CFTR/GRIN1/ATP1B2/CALM3/PRNP/RGN/ATP1B1/NLGN2/SHISA7/CACNG4	16	1	op	up
GO:0051668	BP	GO:0051668	localization within membrane	8/340	75/18862	6.05802e-05	0.00860825	0.00730871	LRP4/CD81/THY1/ATP1B1/REEP2/SHISA7/NRXN2/CACNG4	8	1	op	up
GO:0043484	BP	GO:0043484	regulation of RNA splicing	11/340	145/18862	6.55311e-05	0.00902077	0.00765895	SRSF5/CIRBP/SRSF7/HNRNPL/RBMX/TMBIM6/SRSF3/SNRNP70/PCBP4/SRSF6/SON	11	1	op	up
GO:0033119	BP	GO:0033119	negative regulation of RNA splicing	5/340	25/18862	7.29679e-05	0.0097401	0.00826969	SRSF7/RBMX/TMBIM6/PCBP4/SRSF6	5	1	op	up
GO:0048024	BP	GO:0048024	regulation of mRNA splicing, via spliceosome	9/340	100/18862	8.1455e-05	0.0105532	0.00896005	CIRBP/SRSF7/HNRNPL/RBMX/SRSF3/SNRNP70/PCBP4/SRSF6/SON	9	1	op	up
GO:00440911	BP	GO:0044091	membrane biogenesis	6/340	41/18862	8.66721e-05	0.0109083	0.00926153	LRP4/NLGN3/CLIP3/NLGN2/NRXN2/FLOT1	6	1	op	up
GO:00519621	BP	GO:0051962	positive regulation of nervous system development	15/340	263/18862	9.14611e-05	0.0111603	0.0094755	RAB11A/OLIG2/NLGN3/SOX8/GDI1/ADGRB1/LRP1/EEF2K/SOX10/CLSTN1/NLGN2/DAG1/CLSTN3/PLXNB1/CAMK2B	15	1	op	up
GO:00301001	BP	GO:0030100	regulation of endocytosis	13/340	206/18862	9.78625e-05	0.0111603	0.0094755	TNK2/SLC17A7/HIP1R/CLU/B2M/LRP1/CALM3/EEF2K/CLIP3/MIB1/ABCA2/ARFGAP1/FLOT1	13	1	op	up
GO:0032414	BP	GO:0032414	positive regulation of ion transmembrane transporter activity	9/340	103/18862	0.000102515	0.0111603	0.0094755	ABCB1/TMSB4X/NLGN3/CFTR/ATP1B2/CALM3/RGN/ATP1B1/CACNG4	9	1	op	up
GO:0034764	BP	GO:0034764	positive regulation of transmembrane transport	13/340	207/18862	0.000102756	0.0111603	0.0094755	ABCB1/TMSB4X/KCNQ1/NLGN3/CFTR/THY1/ATP1B2/CALM3/RGN/CLIP3/ATP1B1/NFE2L2/CACNG4	13	1	op	up
GO:0034767	BP	GO:0034767	positive regulation of ion transmembrane transport	13/340	207/18862	0.000102756	0.0111603	0.0094755	ABCB1/TMSB4X/KCNQ1/NLGN3/CFTR/THY1/ATP1B2/CALM3/RGN/CLIP3/ATP1B1/NFE2L2/CACNG4	13	1	op	up
GO:00313451	BP	GO:0031345	negative regulation of cell projection organization	12/340	180/18862	0.0001076	0.0111603	0.0094755	LINGO1/LRP4/MAK/ITM2C/NEU4/GDI1/MT3/B2M/THY1/LRP1/PRNP/RAP1GAP	12	1	op	up
GO:0021700	BP	GO:0021700	developmental maturation	15/340	268/18862	0.000112769	0.0111603	0.0094755	SLC26A3/EPB42/BCAN/CEND1/CFTR/SOX8/C1QL1/ADGRL1/SOX10/CLSTN1/DAG1/FGFR3/PLXNB1/NTN4/CAMK2B	15	1	op	up
GO:0022898	BP	GO:0022898	regulation of transmembrane transporter activity	15/340	268/18862	0.000112769	0.0111603	0.0094755	KCNAB1/ABCB1/TMSB4X/ACTB/NLGN3/CFTR/GRIN1/ATP1B2/CALM3/PRNP/RGN/ATP1B1/NLGN2/SHISA7/CACNG4	15	1	op	up
GO:0006734	BP	GO:0006734	NADH metabolic process	6/340	43/18862	0.00011401	0.0111603	0.0094755	ALDOA/GAPDH/PKM/TPI1/ENO1/ENO2	6	1	op	up
GO:00217621	BP	GO:0021762	substantia nigra development	6/340	43/18862	0.00011401	0.0111603	0.0094755	ACTB/CKB/CNP/CALM3/NDRG2/BASP1	6	1	op	up
GO:0071280	BP	GO:0071280	cellular response to copper ion	5/340	28/18862	0.000129118	0.0123645	0.0104979	MT1E/MT2A/MT3/PRNP/NFE2L2	5	1	op	up
GO:00456651	BP	GO:0045665	negative regulation of neuron differentiation	7/340	63/18862	0.000135256	0.0126767	0.0107629	SOX2/OLIG2/GPR37L1/SOX8/CALR/B2M/MIB1	7	1	op	up
GO:00015581	BP	GO:0001558	regulation of cell growth	19/340	406/18862	0.000155932	0.01431	0.0121497	MEG3/PAPPA2/RAB11A/CRLF3/GDI1/MT3/CCDC85B/TSPYL2/LRP1/ENO1/CLSTN1/APBB1/IL17RB/CLSTN3/WFDC1/OLFM1/DDR1/PPP2R1A/CPNE5	19	1	op	up
GO:00309011	BP	GO:0030901	midbrain development	8/340	86/18862	0.000160521	0.0144306	0.012252	ACTB/KAT2A/CSNK1E/CKB/CNP/CALM3/NDRG2/BASP1	8	1	op	up
GO:00991732	BP	GO:0099173	postsynapse organization	11/340	161/18862	0.000167093	0.0147209	0.0124986	LRP4/ACTB/NLGN3/ACTG1/CFL1/PRNP/EEF2K/NLGN2/SHISA7/NRXN2/CAMK2B	11	1	op	up
GO:1903053	BP	GO:1903053	regulation of extracellular matrix organization	6/340	47/18862	0.000189016	0.0160967	0.0136667	CST3/RUNX1/LRP1/DAG1/DDR1/RGCC	6	1	op	up
GO:0150093	BP	GO:0150093	amyloid-beta clearance by transcytosis	3/340	7/18862	0.000192558	0.0160967	0.0136667	RAB11A/LRP1/RAB11B	3	1	op	up
GO:0021782	BP	GO:0021782	glial cell development	9/340	112/18862	0.000194842	0.0160967	0.0136667	OLIG1/EIF2B5/CLU/MT3/LRP1/CSPG5/SOX10/ABCA2/DAG1	9	1	op	up
GO:0031099	BP	GO:0031099	regeneration	12/340	192/18862	0.000197327	0.0160967	0.0136667	SOX2/EYS/APOD/RUNX1/CD81/PKM/SRSF5/THY1/LRP1/RGN/MAPK8IP3/DAG1	12	1	op	up
GO:0055076	BP	GO:0055076	transition metal ion homeostasis	10/340	139/18862	0.000216564	0.0167874	0.0142531	SLC30A10/EPB42/MT1E/MT2A/FTH1/FTL/SLC22A17/MT3/B2M/PRNP	10	1	op	up
GO:0099003	BP	GO:0099003	vesicle-mediated transport in synapse	12/340	194/18862	0.000217226	0.0167874	0.0142531	RAB11A/NLGN3/SLC17A7/SNCB/CSPG5/CALM3/SYN1/SNAP25/CLSTN1/DNM1/NLGN2/SV2A	12	1	op	up
GO:19054751	BP	GO:1905475	regulation of protein localization to membrane	12/340	194/18862	0.000217226	0.0167874	0.0142531	LRP4/RAB11A/ACTB/CD81/GDI1/LRP1/GPC1/PRNP/CLIP3/NMT1/DAG1/SHISA7	12	1	op	up
GO:00100381	BP	GO:0010038	response to metal ion	17/340	352/18862	0.000238293	0.018098	0.0153658	SLC30A10/MT1E/MT2A/DUSP1/BSG/CALR/SNCB/GDI1/MT3/B2M/CALM3/PRNP/EEF2K/JUND/SOD2/NFE2L2/CPNE5	17	1	op	up
GO:0032412	BP	GO:0032412	regulation of ion transmembrane transporter activity	14/340	257/18862	0.000250713	0.0187185	0.0158927	KCNAB1/ABCB1/TMSB4X/NLGN3/CFTR/GRIN1/ATP1B2/CALM3/PRNP/RGN/ATP1B1/NLGN2/SHISA7/CACNG4	14	1	op	up
GO:0097501	BP	GO:0097501	stress response to metal ion	4/340	18/18862	0.000259877	0.0190793	0.016199	SLC30A10/MT1E/MT2A/MT3	4	1	op	up
GO:0019674	BP	GO:0019674	NAD metabolic process	6/340	51/18862	0.000298437	0.021551	0.0182976	ALDOA/GAPDH/PKM/TPI1/ENO1/ENO2	6	1	op	up
GO:1903044	BP	GO:1903044	protein localization to membrane raft	3/340	8/18862	0.000303977	0.0215971	0.0183367	ATP1B1/REEP2/FLOT1	3	1	op	up
GO:0099040	BP	GO:0099040	ceramide translocation	2/340	2/18862	0.000323986	0.0226533	0.0192335	ABCB1/ABCA2	2	1	op	up
GO:0042246	BP	GO:0042246	tissue regeneration	7/340	73/18862	0.000341605	0.0233371	0.019814	SOX2/EYS/APOD/RUNX1/CD81/PKM/DAG1	7	1	op	up
GO:0050807	BP	GO:0050807	regulation of synapse organization	12/340	204/18862	0.000344361	0.0233371	0.019814	LRP4/NLGN3/ADGRB1/CFL1/PRNP/EEF2K/ADGRL1/CLSTN1/NLGN2/DAG1/CLSTN3/CAMK2B	12	1	op	up
GO:0007050	BP	GO:0007050	cell cycle arrest	13/340	235/18862	0.000357437	0.0235001	0.0199524	SOX2/CRLF3/PPM1G/DUSP1/CALR/ARID3A/PRNP/PKD1/PCBP4/APBB1/TBRG1/HEPACAM/RGCC	13	1	op	up
GO:0007611	BP	GO:0007611	learning or memory	13/340	235/18862	0.000357437	0.0235001	0.0199524	NRGN/KAT2A/NLGN3/GRIN1/S100B/B2M/C1QL1/PRNP/NDRG4/ASIC1/SNAP25/SHISA7/NRXN2	13	1	op	up
GO:0016049	BP	GO:0016049	cell growth	20/340	470/18862	0.000366475	0.02374	0.0201561	MEG3/PAPPA2/RAB11A/CRLF3/NLGN3/GDI1/MT3/CCDC85B/TSPYL2/LRP1/ENO1/CLSTN1/APBB1/IL17RB/CLSTN3/WFDC1/OLFM1/DDR1/PPP2R1A/CPNE5	20	1	op	up
GO:0048025	BP	GO:0048025	negative regulation of mRNA splicing, via spliceosome	4/340	20/18862	0.000399922	0.0255312	0.0216769	SRSF7/RBMX/PCBP4/SRSF6	4	1	op	up
GO:0071709	BP	GO:0071709	membrane assembly	5/340	36/18862	0.00044014	0.027524	0.0233689	LRP4/NLGN3/NLGN2/NRXN2/FLOT1	5	1	op	up
GO:0010359	BP	GO:0010359	regulation of anion channel activity	3/340	9/18862	0.000449882	0.027524	0.0233689	ABCB1/CFTR/PRNP	3	1	op	up
GO:0021781	BP	GO:0021781	glial cell fate commitment	3/340	9/18862	0.000449882	0.027524	0.0233689	SOX2/OLIG2/SOX8	3	1	op	up
GO:0019320	BP	GO:0019320	hexose catabolic process	6/340	56/18862	0.000498955	0.0298512	0.0253447	ALDOA/GAPDH/PKM/TPI1/ENO1/ENO2	6	1	op	up
GO:0001941	BP	GO:0001941	postsynaptic membrane organization	5/340	37/18862	0.000501473	0.0298512	0.0253447	LRP4/NLGN3/NLGN2/SHISA7/NRXN2	5	1	op	up
GO:0050890	BP	GO:0050890	cognition	14/340	276/18862	0.000514163	0.0301985	0.0256396	NRGN/KAT2A/NLGN3/GRIN1/S100B/B2M/C1QL1/DGCR2/PRNP/NDRG4/ASIC1/SNAP25/SHISA7/NRXN2	14	1	op	up
GO:00602842	BP	GO:0060284	regulation of cell development	20/340	485/18862	0.000545182	0.031599	0.0268287	LINGO1/LRP4/RAB11A/OLIG2/GPR37L1/SOX8/RPS19/CALR/GDI1/MT3/B2M/THY1/LRP1/CSPG5/EEF2K/SOX10/P4HB/DAG1/PLXNB1/CAMK2B	20	1	op	up
GO:0097242	BP	GO:0097242	amyloid-beta clearance	5/340	38/18862	0.000569016	0.0323592	0.0274741	LRP4/RAB11A/CLU/LRP1/RAB11B	5	1	op	up
GO:00109591	BP	GO:0010959	regulation of metal ion transport	13/340	247/18862	0.000572988	0.0323592	0.0274741	SLC8B1/SLC30A10/EPB41/GRIN1/THY1/ATP1B2/CALM3/PRNP/RGN/TMBIM6/ATP1B1/CAMK2B/SARAF	13	1	op	up
GO:0051965	BP	GO:0051965	positive regulation of synapse assembly	6/340	58/18862	0.000603539	0.0331287	0.0281275	NLGN3/ADGRB1/EEF2K/CLSTN1/NLGN2/CLSTN3	6	1	op	up
GO:00507671	BP	GO:0050767	regulation of neurogenesis	16/340	348/18862	0.000616878	0.0331287	0.0281275	LINGO1/LRP4/RAB11A/OLIG2/GPR37L1/SOX8/GDI1/MT3/B2M/THY1/LRP1/EEF2K/SOX10/DAG1/PLXNB1/CAMK2B	16	1	op	up
GO:0010810	BP	GO:0010810	regulation of cell-substrate adhesion	12/340	218/18862	0.00062416	0.0331287	0.0281275	APOD/HSD17B12/CALR/ACTG1/THY1/LRP1/CSPG5/SPOCK2/P4HB/DAG1/COL16A1/DDR1	12	1	op	up
GO:00971051	BP	GO:0097105	presynaptic membrane assembly	3/340	10/18862	0.00063412	0.0331287	0.0281275	LRP4/NLGN3/NLGN2	3	1	op	up
GO:2001225	BP	GO:2001225	regulation of chloride transport	3/340	10/18862	0.00063412	0.0331287	0.0281275	ABCB1/CFTR/PRNP	3	1	op	up
GO:1903539	BP	GO:1903539	protein localization to postsynaptic membrane	5/340	39/18862	0.000643161	0.0331287	0.0281275	RAB11A/SNAP25/CLSTN1/DAG1/CACNG4	5	1	op	up
GO:00109771	BP	GO:0010977	negative regulation of neuron projection development	9/340	132/18862	0.000657569	0.0331287	0.0281275	LINGO1/LRP4/ITM2C/NEU4/GDI1/MT3/B2M/THY1/LRP1	9	1	op	up
GO:00712481	BP	GO:0071248	cellular response to metal ion	11/340	189/18862	0.000658659	0.0331287	0.0281275	SLC30A10/MT1E/MT2A/CALR/MT3/B2M/PRNP/EEF2K/JUND/NFE2L2/CPNE5	11	1	op	up
GO:0048488	BP	GO:0048488	synaptic vesicle endocytosis	6/340	59/18862	0.000661823	0.0331287	0.0281275	NLGN3/SLC17A7/SNCB/CALM3/DNM1/NLGN2	6	1	op	up
GO:0140238	BP	GO:0140238	presynaptic endocytosis	6/340	59/18862	0.000661823	0.0331287	0.0281275	NLGN3/SLC17A7/SNCB/CALM3/DNM1/NLGN2	6	1	op	up
GO:0010640	BP	GO:0010640	regulation of platelet-derived growth factor receptor signaling pathway	4/340	23/18862	0.000700405	0.0346661	0.0294327	APOD/HIP1R/LRP1/NDRG4	4	1	op	up
GO:00488571	BP	GO:0048857	neural nucleus development	6/340	60/18862	0.000724373	0.0350644	0.0297709	ACTB/CKB/CNP/CALM3/NDRG2/BASP1	6	1	op	up
GO:0099072	BP	GO:0099072	regulation of postsynaptic membrane neurotransmitter receptor levels	6/340	60/18862	0.000724373	0.0350644	0.0297709	RAB11A/SNAP25/CLSTN1/DNM1/DAG1/CACNG4	6	1	op	up
GO:00343292	BP	GO:0034329	cell junction assembly	18/340	425/18862	0.000753396	0.0360729	0.0306272	LRP4/ACTB/APOD/RUNX1/NLGN3/ADGRB1/ACTG1/THY1/LRP1/SPOCK2/EEF2K/CLSTN1/NLGN2/CLSTN3/NRXN2/PLXNB1/COL16A1/FLOT1	18	1	op	up
GO:0060074	BP	GO:0060074	synapse maturation	4/340	24/18862	0.000828637	0.0388313	0.0329692	BCAN/ADGRL1/CLSTN1/CAMK2B	4	1	op	up
GO:0086064	BP	GO:0086064	cell communication by electrical coupling involved in cardiac conduction	4/340	24/18862	0.000828637	0.0388313	0.0329692	ATP1B2/CALM3/ATP1A1/ATP1B1	4	1	op	up
GO:00970901	BP	GO:0097090	presynaptic membrane organization	3/340	11/18862	0.000860301	0.0396041	0.0336252	LRP4/NLGN3/NLGN2	3	1	op	up
GO:0046365	BP	GO:0046365	monosaccharide catabolic process	6/340	62/18862	0.000863108	0.0396041	0.0336252	ALDOA/GAPDH/PKM/TPI1/ENO1/ENO2	6	1	op	up
GO:0046688	BP	GO:0046688	response to copper ion	5/340	42/18862	0.00090926	0.0412916	0.0350581	MT1E/MT2A/MT3/PRNP/NFE2L2	5	1	op	up
GO:0031647	BP	GO:0031647	regulation of protein stability	14/340	295/18862	0.000983804	0.0438344	0.037217	GAPDH/KAT2A/SERF2/CD81/CALR/HIP1R/CLU/MT3/ATP1B2/PRNP/ATP1B1/TBRG1/LAMP1/FLOT1	14	1	op	up
GO:19907782	BP	GO:1990778	protein localization to cell periphery	15/340	329/18862	0.000985155	0.0438344	0.037217	RAB11A/EPB41/ACTB/CD81/BSG/LRP1/KCNIP3/CLIP3/SNAP25/CLSTN1/ATP1B1/ABCA2/DAG1/FLOT1/CACNG4	15	1	op	up
GO:00140031	BP	GO:0014003	oligodendrocyte development	5/340	43/18862	0.0010139	0.0446622	0.0379198	OLIG1/EIF2B5/CLU/SOX10/ABCA2	5	1	op	up
GO:1904064	BP	GO:1904064	positive regulation of cation transmembrane transport	9/340	141/18862	0.00105325	0.0459365	0.0390017	TMSB4X/KCNQ1/NLGN3/THY1/ATP1B2/CALM3/RGN/ATP1B1/CACNG4	9	1	op	up
GO:0062237	BP	GO:0062237	protein localization to postsynapse	5/340	44/18862	0.00112721	0.0470928	0.0399835	RAB11A/SNAP25/CLSTN1/DAG1/CACNG4	5	1	op	up
GO:0010642	BP	GO:0010642	negative regulation of platelet-derived growth factor receptor signaling pathway	3/340	12/18862	0.0011318	0.0470928	0.0399835	APOD/LRP1/NDRG4	3	1	op	up
GO:0030208	BP	GO:0030208	dermatan sulfate biosynthetic process	3/340	12/18862	0.0011318	0.0470928	0.0399835	BCAN/CSPG5/CSPG4	3	1	op	up
GO:1903909	BP	GO:1903909	regulation of receptor clustering	3/340	12/18862	0.0011318	0.0470928	0.0399835	LRP4/CD81/SHISA7	3	1	op	up
GO:2000311	BP	GO:2000311	regulation of AMPA receptor activity	4/340	26/18862	0.00113322	0.0470928	0.0399835	NLGN3/NLGN2/SHISA7/CACNG4	4	1	op	up
GO:0007416	BP	GO:0007416	synapse assembly	10/340	173/18862	0.00120731	0.0497028	0.0421995	LRP4/NLGN3/ADGRB1/SPOCK2/EEF2K/CLSTN1/NLGN2/CLSTN3/NRXN2/PLXNB1	10	1	op	up
GO:0050806	BP	GO:0050806	positive regulation of synaptic transmission	9/340	144/18862	0.00122147	0.0498203	0.0422992	NRGN/NLGN3/SNAP25/CLSTN1/NLGN2/CLSTN3/SHISA7/FLOT1/CACNG4	9	1	op	up
GO:00989842	CC	GO:0098984	neuron to neuron synapse	24/345	342/19520	1.108e-08	5.73945e-06	4.07045e-06	LRP4/EPB41/NRGN/NLGN3/GRIN1/RPS19/HIP1R/ADGRB1/ITGA8/ATP1B2/CABP1/PRNP/SYN1/EEF2K/ADGRL1/ATP1A1/CLSTN1/MIB1/DNM1/NLGN2/CLSTN3/SHISA7/ADGRA1/CACNG4	24	1	op	up
GO:00322792	CC	GO:0032279	asymmetric synapse	22/345	318/19520	5.91377e-08	1.53167e-05	1.08627e-05	LRP4/EPB41/NRGN/NLGN3/GRIN1/RPS19/HIP1R/ADGRB1/ITGA8/CABP1/PRNP/SYN1/EEF2K/ADGRL1/ATP1A1/CLSTN1/MIB1/DNM1/CLSTN3/SHISA7/ADGRA1/CACNG4	22	1	op	up
GO:00995722	CC	GO:0099572	postsynaptic specialization	22/345	333/19520	1.32652e-07	2.29047e-05	1.62441e-05	LRP4/EPB41/NRGN/GRIN1/RPS19/HIP1R/ADGRB1/ITGA8/CABP1/PRNP/SYN1/EEF2K/ADGRL1/ATP1A1/CLSTN1/MIB1/DNM1/NLGN2/CLSTN3/SHISA7/ADGRA1/CACNG4	22	1	op	up
GO:00140692	CC	GO:0014069	postsynaptic density	21/345	313/19520	1.98888e-07	2.5756e-05	1.82663e-05	LRP4/EPB41/NRGN/GRIN1/RPS19/HIP1R/ADGRB1/ITGA8/CABP1/PRNP/SYN1/EEF2K/ADGRL1/ATP1A1/CLSTN1/MIB1/DNM1/CLSTN3/SHISA7/ADGRA1/CACNG4	21	1	op	up
GO:00059251	CC	GO:0005925	focal adhesion	22/345	416/19520	5.41906e-06	0.000457116	0.000324189	LPP/ACTB/PPIA/CD81/BSG/RPS19/CALR/RHOB/ADGRB1/B2M/ACTG1/ITGA8/THY1/LRP1/CFL1/CSPG4/TNS2/P4HB/TLE2/DAG1/FGFR3/FLOT1	22	1	op	up
GO:00428241	CC	GO:0042824	MHC class I peptide loading complex	4/345	8/19520	6.34711e-06	0.000457116	0.000324189	HLA-A/CALR/B2M/TAPBP	4	1	op	up
GO:00300551	CC	GO:0030055	cell-substrate junction	22/345	423/19520	7.0597e-06	0.000457116	0.000324189	LPP/ACTB/PPIA/CD81/BSG/RPS19/CALR/RHOB/ADGRB1/B2M/ACTG1/ITGA8/THY1/LRP1/CFL1/CSPG4/TNS2/P4HB/TLE2/DAG1/FGFR3/FLOT1	22	1	op	up
GO:0062023	CC	GO:0062023	collagen-containing extracellular matrix	22/345	423/19520	7.0597e-06	0.000457116	0.000324189	ANGPTL1/EYS/COL19A1/COL9A3/SPARCL1/PSAP/PKM/CALR/COL5A3/CLU/CTSF/HTRA1/GPC1/COL9A2/LTBP3/CSPG4/COL6A1/SDC3/DAG1/COL16A1/NTN4/COL20A1	22	1	op	up
GO:00985331	CC	GO:0098533	ATPase dependent transmembrane transport complex	5/345	18/19520	1.18789e-05	0.000683694	0.000484879	ABCD4/ATP1B2/ATP1A1/ATP1B1/ABCA2	5	1	op	up
GO:0098982	CC	GO:0098982	GABA-ergic synapse	8/345	64/19520	1.6415e-05	0.000850299	0.000603036	NLGN3/CSPG5/CLSTN1/NLGN2/DAG1/CLSTN3/SV2A/FLOT1	8	1	op	up
GO:19024952	CC	GO:1902495	transmembrane transporter complex	18/345	323/19520	1.94959e-05	0.000918078	0.000651106	KCNAB1/KCNQ1/CFTR/GRIN1/ABCD4/ATP1B2/CALM3/KCNIP3/ATP1A1/PKD1/OLFM2/SNAP25/ATP1B1/TTYH1/ABCA2/SHISA7/KCNQ2/CACNG4	18	1	op	up
GO:19903512	CC	GO:1990351	transporter complex	18/345	338/19520	3.55061e-05	0.00148948	0.00105635	KCNAB1/KCNQ1/CFTR/GRIN1/ABCD4/ATP1B2/CALM3/KCNIP3/ATP1A1/PKD1/OLFM2/SNAP25/ATP1B1/TTYH1/ABCA2/SHISA7/KCNQ2/CACNG4	18	1	op	up
GO:00989782	CC	GO:0098978	glutamatergic synapse	17/345	308/19520	3.73807e-05	0.00148948	0.00105635	RAB11A/ACTB/BCAN/ELAVL1/NRGN/NLGN3/SPARCL1/CSPG5/SNAP25/CLSTN1/DAG1/CLSTN3/SHISA7/SV2A/ADGRA1/FLOT1/CACNG4	17	1	op	up
GO:00432021	CC	GO:0043202	lysosomal lumen	9/345	96/19520	5.09268e-05	0.00188429	0.00133635	BCAN/NEU4/PSAP/CTSF/CSPG5/GPC1/CSPG4/PLD3/SDC3	9	1	op	up
GO:0005775	CC	GO:0005775	vacuolar lumen	12/345	173/19520	6.12509e-05	0.0021152	0.00150011	BCAN/FTL/NEU4/PSAP/DPP7/CTSF/CSPG5/GPC1/CSPG4/PLD3/PYGB/SDC3	12	1	op	up
GO:0005593	CC	GO:0005593	FACIT collagen trimer	3/345	6/19520	0.000105222	0.00340657	0.00241596	COL9A3/COL9A2/COL16A1	3	1	op	up
GO:0005581	CC	GO:0005581	collagen trimer	8/345	87/19520	0.000152435	0.00464479	0.00329411	COL19A1/COL9A3/COL5A3/C1QL1/COL9A2/COL6A1/COL16A1/COL20A1	8	1	op	up
GO:00451211	CC	GO:0045121	membrane raft	16/345	323/19520	0.000219891	0.00599493	0.00425164	LRP4/KCNQ1/PLLP/BSG/THY1/GPC1/ARID3A/PRNP/EEF2/ATP1A1/CLIP3/ATP1B1/DAG1/ADGRG1/FAIM2/FLOT1	16	1	op	up
GO:00988571	CC	GO:0098857	membrane microdomain	16/345	323/19520	0.000219891	0.00599493	0.00425164	LRP4/KCNQ1/PLLP/BSG/THY1/GPC1/ARID3A/PRNP/EEF2/ATP1A1/CLIP3/ATP1B1/DAG1/ADGRG1/FAIM2/FLOT1	16	1	op	up
GO:0008043	CC	GO:0008043	intracellular ferritin complex	2/345	2/19520	0.000311487	0.00719471	0.00510253	FTH1/FTL	2	1	op	up
GO:0070288	CC	GO:0070288	ferritin complex	2/345	2/19520	0.000311487	0.00719471	0.00510253	FTH1/FTL	2	1	op	up
GO:0031300	CC	GO:0031300	intrinsic component of organelle membrane	18/345	402/19520	0.000312768	0.00719471	0.00510253	SLC8B1/TIMM23B/SLC17A7/APOO/SLC22A17/HLA-A/CALR/ATF6B/B2M/RHBDD2/SYN1/CLSTN1/LAMP1/RAB11B/SV2A/SPPL2B/SARAF/TAPBP	18	1	op	up
GO:00970602	CC	GO:0097060	synaptic membrane	17/345	368/19520	0.000319456	0.00719471	0.00510253	LRP4/NRGN/NLGN3/GRIN1/HIP1R/ITGA8/CSPG5/ADGRL1/SNAP25/CLSTN1/DNM1/NLGN2/DAG1/CLSTN3/SHISA7/FAIM2/CACNG4	17	1	op	up
GO:0030426	CC	GO:0030426	growth cone	11/345	178/19520	0.000338068	0.00729664	0.00517481	THY1/LRP1/CALM3/NDRG2/ADGRL1/MAPK8IP3/SNAP25/BASP1/APBB1/ACAP3/OLFM1	11	1	op	up
GO:0030427	CC	GO:0030427	site of polarized growth	11/345	184/19520	0.000448069	0.00897973	0.00636848	THY1/LRP1/CALM3/NDRG2/ADGRL1/MAPK8IP3/SNAP25/BASP1/APBB1/ACAP3/OLFM1	11	1	op	up
GO:00987932	CC	GO:0098793	presynapse	20/345	487/19520	0.00045072	0.00897973	0.00636848	ACTB/NLGN3/SLC17A7/GRIN1/SNCB/PNISR/MT3/C1QL1/CALM3/KCNIP3/SYN1/ADGRL1/SNAP25/DNM1/NLGN2/LAMP1/NRXN2/RAB11B/SV2A/FLOT1	20	1	op	up
GO:0044754	CC	GO:0044754	autolysosome	3/345	10/19520	0.000598915	0.0112975	0.00801226	FTH1/FTL/LAMP1	3	1	op	up
GO:0150034	CC	GO:0150034	distal axon	14/345	287/19520	0.000625268	0.0112975	0.00801226	GRIN1/SNCB/THY1/LRP1/CALM3/KCNIP3/NDRG2/ADGRL1/MAPK8IP3/SNAP25/BASP1/APBB1/ACAP3/OLFM1	14	1	op	up
GO:0042383	CC	GO:0042383	sarcolemma	9/345	134/19520	0.000638363	0.0112975	0.00801226	SLC27A6/BSG/ATP1A1/ATP1B1/COL6A1/DAG1/LAMP1/FLOT1/CACNG4	9	1	op	up
GO:00019171	CC	GO:0001917	photoreceptor inner segment	6/345	60/19520	0.000654296	0.0112975	0.00801226	MAK/BSG/ATP1B2/ATP1A1/SNAP25/ENO2	6	1	op	up
GO:0055038	CC	GO:0055038	recycling endosome membrane	7/345	87/19520	0.000882842	0.014752	0.0104622	RAB11A/CFTR/HLA-A/B2M/PLEKHB2/CLIP3/RAB11B	7	1	op	up
GO:0005594	CC	GO:0005594	collagen type IX trimer	2/345	3/19520	0.000923514	0.0149494	0.0106022	COL9A3/COL9A2	2	1	op	up
GO:0031301	CC	GO:0031301	integral component of organelle membrane	16/345	371/19520	0.000991161	0.0155582	0.011034	SLC8B1/TIMM23B/SLC17A7/APOO/SLC22A17/HLA-A/CALR/ATF6B/B2M/RHBDD2/CLSTN1/LAMP1/SV2A/SPPL2B/SARAF/TAPBP	16	1	op	up
GO:0098563	CC	GO:0098563	intrinsic component of synaptic vesicle membrane	5/345	44/19520	0.00103339	0.0157439	0.0111657	SLC17A7/SYN1/LAMP1/RAB11B/SV2A	5	1	op	up
GO:0005890	CC	GO:0005890	sodium:potassium-exchanging ATPase complex	3/345	12/19520	0.00106952	0.0158289	0.011226	ATP1B2/ATP1A1/ATP1B1	3	1	op	up
GO:0005788	CC	GO:0005788	endoplasmic reticulum lumen	14/345	306/19520	0.00116079	0.0167025	0.0118455	CST3/COL19A1/COL9A3/SPARCL1/CALR/COL5A3/CLU/B2M/COL9A2/P4HB/COL6A1/DAG1/COL16A1/COL20A1	14	1	op	up
GO:0071556	CC	GO:0071556	integral component of lumenal side of endoplasmic reticulum membrane	4/345	29/19520	0.00160619	0.0217335	0.0154135	HLA-A/CALR/SPPL2B/TAPBP	4	1	op	up
GO:0098553	CC	GO:0098553	lumenal side of endoplasmic reticulum membrane	4/345	29/19520	0.00160619	0.0217335	0.0154135	HLA-A/CALR/SPPL2B/TAPBP	4	1	op	up
GO:1904813	CC	GO:1904813	ficolin-1-rich granule lumen	8/345	124/19520	0.00163631	0.0217335	0.0154135	ALDOA/CST3/FTH1/PPIA/SRP14/PKM/CRISPLD2/EEF2	8	1	op	up
GO:0000015	CC	GO:0000015	phosphopyruvate hydratase complex	2/345	4/19520	0.00182542	0.0225135	0.0159667	ENO1/ENO2	2	1	op	up
GO:0005588	CC	GO:0005588	collagen type V trimer	2/345	4/19520	0.00182542	0.0225135	0.0159667	COL5A3/COL16A1	2	1	op	up
GO:00989831	CC	GO:0098983	symmetric, GABA-ergic, inhibitory synapse	2/345	4/19520	0.00182542	0.0225135	0.0159667	NLGN3/NLGN2	2	1	op	up
GO:0140534	CC	GO:0140534	endoplasmic reticulum protein-containing complex	8/345	127/19520	0.00190376	0.0229337	0.0162647	HSD17B12/HLA-A/CALR/B2M/RHBDD2/PIGC/P4HB/TAPBP	8	1	op	up
GO:0016234	CC	GO:0016234	inclusion body	6/345	74/19520	0.00196998	0.0231921	0.016448	SNCB/CLU/MT3/PRNP/EEF2/PABPN1	6	1	op	up
GO:00347032	CC	GO:0034703	cation channel complex	11/345	222/19520	0.00206502	0.0237707	0.0168583	KCNAB1/KCNQ1/GRIN1/CALM3/KCNIP3/PKD1/OLFM2/SNAP25/SHISA7/KCNQ2/CACNG4	11	1	op	up
GO:0030660	CC	GO:0030660	Golgi-associated vesicle membrane	5/345	52/19520	0.00220444	0.0245683	0.017424	NRGN/CFTR/CSPG5/PKD1/SPPL2B	5	1	op	up
GO:00057961	CC	GO:0005796	Golgi lumen	7/345	102/19520	0.00222917	0.0245683	0.017424	BCAN/PODXL2/CSPG5/GPC1/CSPG4/SDC3/DAG1	7	1	op	up
GO:0030670	CC	GO:0030670	phagocytic vesicle membrane	6/345	77/19520	0.00241263	0.0260363	0.0184651	HLA-A/CALR/B2M/LAMP1/RAB11B/TAPBP	6	1	op	up
GO:0030666	CC	GO:0030666	endocytic vesicle membrane	9/345	163/19520	0.00250996	0.0265339	0.018818	HLA-A/CALR/B2M/LRP1/LAMP1/RAB11B/CAMK2B/CACNG4/TAPBP	9	1	op	up
GO:0005767	CC	GO:0005767	secondary lysosome	3/345	16/19520	0.00258334	0.0267482	0.0189699	FTH1/FTL/LAMP1	3	1	op	up
GO:0030027	CC	GO:0030027	lamellipodium	10/345	196/19520	0.00263351	0.0267482	0.0189699	ACTB/APC2/RAPH1/CFL1/CSPG4/P4HB/PLEKHH2/APBB1/DAG1/FLOT1	10	1	op	up
GO:00452112	CC	GO:0045211	postsynaptic membrane	12/345	265/19520	0.00278256	0.0272777	0.0193455	NRGN/NLGN3/GRIN1/CSPG5/CLSTN1/DNM1/NLGN2/DAG1/CLSTN3/SHISA7/FAIM2/CACNG4	12	1	op	up
GO:0031252	CC	GO:0031252	cell leading edge	16/345	411/19520	0.00280013	0.0272777	0.0193455	ACTB/S100B/HIP1R/ITGA8/APC2/THY1/RAPH1/CFL1/CSPG4/P4HB/PLEKHH2/APBB1/DAG1/SHISA7/CADM4/FLOT1	16	1	op	up
GO:00347022	CC	GO:0034702	ion channel complex	13/345	301/19520	0.00284362	0.0272777	0.0193455	KCNAB1/KCNQ1/CFTR/GRIN1/CALM3/KCNIP3/PKD1/OLFM2/SNAP25/TTYH1/SHISA7/KCNQ2/CACNG4	13	1	op	up
GO:00974331	CC	GO:0097433	dense body	2/345	5/19520	0.00300683	0.0283188	0.0200839	ACTB/ACTG1	2	1	op	up
GO:0098576	CC	GO:0098576	lumenal side of membrane	4/345	36/19520	0.00361547	0.0334431	0.023718	HLA-A/CALR/SPPL2B/TAPBP	4	1	op	up
GO:00431972	CC	GO:0043197	dendritic spine	9/345	177/19520	0.00433438	0.0375655	0.0266417	NRGN/GRIN1/HIP1R/ADGRB1/ITGA8/EEF2K/CLSTN1/DNM1/SHISA7	9	1	op	up
GO:00163231	CC	GO:0016323	basolateral plasma membrane	10/345	211/19520	0.00444696	0.0375655	0.0266417	KCNQ1/EPB41/CD81/BSG/LRP1/NDRG4/ATP1A1/PKD1/ATP1B1/FLOT1	10	1	op	up
GO:0043190	CC	GO:0043190	ATP-binding cassette (ABC) transporter complex	2/345	6/19520	0.00445763	0.0375655	0.0266417	ABCD4/ABCA2	2	1	op	up
GO:0097450	CC	GO:0097450	astrocyte end-foot	2/345	6/19520	0.00445763	0.0375655	0.0266417	ATP1B2/ADGRG1	2	1	op	up
GO:0098985	CC	GO:0098985	asymmetric, glutamatergic, excitatory synapse	2/345	6/19520	0.00445763	0.0375655	0.0266417	NLGN3/SHISA7	2	1	op	up
GO:00443092	CC	GO:0044309	neuron spine	9/345	178/19520	0.00449626	0.0375655	0.0266417	NRGN/GRIN1/HIP1R/ADGRB1/ITGA8/EEF2K/CLSTN1/DNM1/SHISA7	9	1	op	up
GO:0016328	CC	GO:0016328	lateral plasma membrane	5/345	62/19520	0.00475677	0.0382097	0.0270986	ATP1B2/ATP1A1/PKD1/ATP1B1/PPP2R1A	5	1	op	up
GO:00443042	CC	GO:0044304	main axon	5/345	62/19520	0.00475677	0.0382097	0.0270986	KCNAB1/NAV1/THY1/DAG1/KCNQ2	5	1	op	up
GO:0043025	CC	GO:0043025	neuronal cell body	17/345	474/19520	0.00479466	0.0382097	0.0270986	LRP4/KCNAB1/APOD/NRGN/SNCB/HIP1R/CKB/GDI1/ITGA8/THY1/LRP1/ENC1/ENO2/LAMP1/OLFM1/SV2A/CPNE5	17	1	op	up
GO:00080762	CC	GO:0008076	voltage-gated potassium channel complex	6/345	89/19520	0.00496023	0.0389303	0.0276095	KCNAB1/KCNQ1/CALM3/KCNIP3/SNAP25/KCNQ2	6	1	op	up
GO:0030133	CC	GO:0030133	transport vesicle	15/345	402/19520	0.00551189	0.0426143	0.0302223	RAB11A/NRGN/SLC17A7/GRIN1/HLA-A/CRISPLD2/MT3/B2M/CALM3/SYN1/SNAP25/FGFR3/LAMP1/RAB11B/SV2A	15	1	op	up
GO:0101002	CC	GO:0101002	ficolin-1-rich granule	9/345	185/19520	0.00576536	0.0439185	0.0311472	ALDOA/CST3/FTH1/PPIA/SRP14/PKM/CRISPLD2/EEF2/LAMP1	9	1	op	up
GO:0097208	CC	GO:0097208	alveolar lamellar body	2/345	7/19520	0.00616799	0.0463046	0.0328395	LAMP1/ABCA3	2	1	op	up
GO:00432091	CC	GO:0043209	myelin sheath	4/345	42/19520	0.00632438	0.0468004	0.0331911	PLLP/GDI1/CNP/CALM3	4	1	op	up
GO:0031258	CC	GO:0031258	lamellipodium membrane	3/345	22/19520	0.00656914	0.047927	0.0339901	APC2/CFL1/CSPG4	3	1	op	up
GO:0030176	CC	GO:0030176	integral component of endoplasmic reticulum membrane	8/345	157/19520	0.00690084	0.0496477	0.0352104	HLA-A/CALR/ATF6B/B2M/RHBDD2/SPPL2B/SARAF/TAPBP	8	1	op	up
GO:0001540	MF	GO:0001540	amyloid-beta binding	9/333	84/18337	2.14581e-05	0.0134947	0.0115103	CST3/ITM2C/GRIN1/PFDN5/CLU/LRP1/PRNP/CLSTN1/APBB1	9	1	op	up
GO:0033218	MF	GO:0033218	amide binding	20/333	391/18337	3.39064e-05	0.0134947	0.0115103	CST3/GPR37L1/PPIA/ITM2C/SRP14/GRIN1/PSAP/PFDN5/HLA-A/CALR/ACADVL/CLU/LRP1/CABP1/PRNP/CLIP3/CLSTN1/APBB1/TNPO2/TAPBP	20	1	op	up
GO:0042277	MF	GO:0042277	peptide binding	17/333	315/18337	6.83513e-05	0.0143591	0.0122476	CST3/GPR37L1/PPIA/ITM2C/SRP14/GRIN1/PFDN5/HLA-A/CALR/CLU/LRP1/CABP1/PRNP/CLSTN1/APBB1/TNPO2/TAPBP	17	1	op	up
GO:0042626	MF	GO:0042626	ATPase-coupled transmembrane transporter activity	7/333	58/18337	8.30478e-05	0.0143591	0.0122476	ABCB1/CFTR/ABCD4/ATP1A1/ABCA2/ABCA3/TAPBP	7	1	op	up
GO:0030020	MF	GO:0030020	extracellular matrix structural constituent conferring tensile strength	6/333	41/18337	9.01953e-05	0.0143591	0.0122476	COL19A1/COL9A3/COL5A3/COL9A2/COL6A1/COL16A1	6	1	op	up
GO:0015399	MF	GO:0015399	primary active transmembrane transporter activity	7/333	61/18337	0.000115025	0.01526	0.013016	ABCB1/CFTR/ABCD4/ATP1A1/ABCA2/ABCA3/TAPBP	7	1	op	up
GO:0062061	MF	GO:0062061	TAP complex binding	2/333	2/18337	0.000328813	0.0327169	0.0279059	HLA-A/TAPBP	2	1	op	up
GO:0099038	MF	GO:0099038	ceramide floppase activity	2/333	2/18337	0.000328813	0.0327169	0.0279059	ABCB1/ABCA2	2	1	op	up
GO:0050840	MF	GO:0050840	extracellular matrix binding	6/333	55/18337	0.000469941	0.0415637	0.0354517	SPARCL1/GPC1/SPOCK2/DAG1/ADGRG1/NTN4	6	1	op	up
GO:005080811	BP	GO:0050808	synapse organization	46/695	412/18862	2.16849e-11	7.06143e-08	6.42103e-08	ADGRL3/ARMCX5-GPRASP2/IL1RAPL1/SEPTIN11/DISC1/NRXN1/NLGN1/DNM3/RYK/CTTNBP2/GRIN2B/NOS1AP/ADAM10/NFASC/TNR/PCLO/IGF1R/ANK3/CNKSR2/LRRN1/TIAM1/CTNND2/PTPRD/PPP1R9A/APBB2/ERC2/ZNF804A/KALRN/TMEM108/SIPA1L1/GAP43/ERBB4/NRCAM/LRFN5/APP/FYN/DOCK10/NFIA/DLG1/FRMPD4/CLSTN2/NTNG1/CTNNA2/SEMA4D/EPHB1/ROBO2	46	1	op	down
GO:000740911	BP	GO:0007409	axonogenesis	49/695	460/18862	2.58803e-11	7.06143e-08	6.42103e-08	SPART/CRPPA/TMEFF1/DISC1/ARHGAP35/NRXN1/DIP2B/SMAD4/CDH11/SEMA5A/GAB1/GSK3B/RYK/PTK2/PICALM/AUTS2/UNC5C/TRIO/NFASC/TNR/KLF7/GAB2/NEO1/TIAM2/ANK3/TIAM1/NFIB/KIF13B/MYCBP2/UST/MAP2/SEMA6D/KALRN/ATP8A2/PRKCA/DSCAML1/SIPA1L1/GAP43/NRCAM/APP/FYN/ROBO1/DCC/NTNG1/NRXN3/CTNNA2/SEMA4D/EPHB1/ROBO2	49	1	op	down
GO:0048813	BP	GO:0048813	dendrite morphogenesis	24/695	139/18862	2.5889e-10	3.59862e-07	3.27226e-07	ARMCX5-GPRASP2/IL1RAPL1/NLGN1/DNM3/GSK3B/RAPGEF2/ADAM10/PICALM/RERE/KLF7/TIAM1/CTNND2/PTPRD/PPP1R9A/MAP2/KALRN/SIPA1L1/TNIK/RBFOX2/FYN/DOCK10/CTNNA2/SEMA4D/EPHB1	24	1	op	down
GO:001097511	BP	GO:0010975	regulation of neuron projection development	45/695	428/18862	2.6378e-10	3.59862e-07	3.27226e-07	SPART/ARMCX5-GPRASP2/IL1RAPL1/DISC1/ARHGAP35/NLGN1/DIP2B/SEMA5A/DNM3/WASHC5/RETREG3/GSK3B/RAPGEF2/RYK/TOX/CSMD3/ADAM10/TNR/MARK1/TIAM2/MAGI2/PRRX1/TIAM1/KIF13B/UST/PTPRD/PPP1R9A/MAP2/SEMA6D/ZNF804A/KALRN/ATP8A2/SIPA1L1/LRRC7/TNIK/NTRK3/FYN/ROBO1/CNTN1/NEGR1/DCC/NTNG1/CTNNA2/SEMA4D/ROBO2	45	1	op	down
GO:00508041	BP	GO:0050804	modulation of chemical synaptic transmission	43/695	405/18862	4.9031e-10	4.81711e-07	4.38025e-07	PRKN/VAMP2/GRID1/GRIK2/DISC1/NRXN1/NLGN1/CDH11/GNAI1/GSK3B/RAPGEF2/NRG3/GRIN2B/SORCS3/PRKCE/NETO1/STXBP5/TNR/PLCL2/CACNG5/DGKI/PXK/DLGAP2/RIMS1/BTBD9/PLCL1/PTPRD/SLC4A10/PPP1R9A/FGF14/ERC2/DLGAP1/TMEM108/SIPA1L1/APP/FYN/EGFR/DCC/CLSTN2/NTNG1/PLCB1/SLC24A2/GRIN2A	43	1	op	down
GO:00991771	BP	GO:0099177	regulation of trans-synaptic signaling	43/695	406/18862	5.29644e-10	4.81711e-07	4.38025e-07	PRKN/VAMP2/GRID1/GRIK2/DISC1/NRXN1/NLGN1/CDH11/GNAI1/GSK3B/RAPGEF2/NRG3/GRIN2B/SORCS3/PRKCE/NETO1/STXBP5/TNR/PLCL2/CACNG5/DGKI/PXK/DLGAP2/RIMS1/BTBD9/PLCL1/PTPRD/SLC4A10/PPP1R9A/FGF14/ERC2/DLGAP1/TMEM108/SIPA1L1/APP/FYN/EGFR/DCC/CLSTN2/NTNG1/PLCB1/SLC24A2/GRIN2A	43	1	op	down
GO:00163581	BP	GO:0016358	dendrite development	30/695	234/18862	2.83366e-09	2.20904e-06	2.0087e-06	ARMCX5-GPRASP2/TMEFF1/IL1RAPL1/DISC1/NLGN1/DNM3/GSK3B/RAPGEF2/CSMD3/ADAM10/PICALM/RERE/KLF7/MARK1/TIAM1/CTNND2/PTPRD/PPP1R9A/MAP2/KALRN/SIPA1L1/TNIK/RBFOX2/APP/FYN/DOCK10/DCC/CTNNA2/SEMA4D/EPHB1	30	1	op	down
GO:003432911	BP	GO:0034329	cell junction assembly	42/695	425/18862	6.73278e-09	4.5926e-06	4.1761e-06	AFDN/ADGRL3/ARMCX5-GPRASP2/IL1RAPL1/CTNND1/NRXN1/NLGN1/PATJ/CDH11/DNM3/CLASP1/SORBS1/RAPGEF2/RYK/UGT8/PKP4/APC/PTK2/DST/PTPRK/LIMS1/PCLO/ARHGEF7/LRRN1/PTPRJ/CTNND2/PTPRD/PPP1R9A/PRKCA/LIMCH1/GAP43/ERBB4/CDH19/NRCAM/LRFN5/APP/DLG1/CDH10/CLSTN2/SEMA4D/EPHB1/ROBO2	42	1	op	down
GO:00074111	BP	GO:0007411	axon guidance	32/695	277/18862	1.12128e-08	6.67822e-06	6.07258e-06	CRPPA/TMEFF1/ARHGAP35/NRXN1/SMAD4/SEMA5A/GAB1/RYK/PTK2/UNC5C/TRIO/NFASC/TNR/KLF7/GAB2/NEO1/NFIB/MYCBP2/SEMA6D/KALRN/PRKCA/DSCAML1/GAP43/NRCAM/APP/FYN/ROBO1/DCC/NRXN3/SEMA4D/EPHB1/ROBO2	32	1	op	down
GO:00974851	BP	GO:0097485	neuron projection guidance	32/695	278/18862	1.22379e-08	6.67822e-06	6.07258e-06	CRPPA/TMEFF1/ARHGAP35/NRXN1/SMAD4/SEMA5A/GAB1/RYK/PTK2/UNC5C/TRIO/NFASC/TNR/KLF7/GAB2/NEO1/NFIB/MYCBP2/SEMA6D/KALRN/PRKCA/DSCAML1/GAP43/NRCAM/APP/FYN/ROBO1/DCC/NRXN3/SEMA4D/EPHB1/ROBO2	32	1	op	down
GO:00991731	BP	GO:0099173	postsynapse organization	23/695	161/18862	2.62551e-08	1.30249e-05	1.18437e-05	ARMCX5-GPRASP2/IL1RAPL1/NRXN1/NLGN1/DNM3/GRIN2B/NOS1AP/ADAM10/IGF1R/CNKSR2/TIAM1/CTNND2/PTPRD/PPP1R9A/ZNF804A/KALRN/TMEM108/SIPA1L1/GAP43/FYN/DOCK10/DLG1/EPHB1	23	1	op	down
GO:0106027	BP	GO:0106027	neuron projection organization	17/695	91/18862	3.15081e-08	1.43283e-05	1.30289e-05	ARMCX5-GPRASP2/NLGN1/DNM3/GSK3B/GRIN2B/ADAM10/IGF1R/TIAM1/CTNND2/PPP1R9A/ZNF804A/KALRN/SIPA1L1/APP/FYN/DOCK10/EPHB1	17	1	op	down
GO:00508071	BP	GO:0050807	regulation of synapse organization	26/695	204/18862	3.64381e-08	1.52956e-05	1.39084e-05	ARMCX5-GPRASP2/IL1RAPL1/SEPTIN11/DISC1/NRXN1/NLGN1/DNM3/CTTNBP2/GRIN2B/ADAM10/LRRN1/TIAM1/PTPRD/PPP1R9A/ZNF804A/KALRN/SIPA1L1/LRFN5/APP/FYN/FRMPD4/CLSTN2/CTNNA2/SEMA4D/EPHB1/ROBO2	26	1	op	down
GO:00508031	BP	GO:0050803	regulation of synapse structure or activity	26/695	214/18862	9.69062e-08	3.77727e-05	3.43471e-05	ARMCX5-GPRASP2/IL1RAPL1/SEPTIN11/DISC1/NRXN1/NLGN1/DNM3/CTTNBP2/GRIN2B/ADAM10/LRRN1/TIAM1/PTPRD/PPP1R9A/ZNF804A/KALRN/SIPA1L1/LRFN5/APP/FYN/FRMPD4/CLSTN2/CTNNA2/SEMA4D/EPHB1/ROBO2	26	1	op	down
GO:0031346	BP	GO:0031346	positive regulation of cell projection organization	34/695	344/18862	1.86953e-07	6.80134e-05	6.18453e-05	SEPTIN7/WASHC1/ARMCX5-GPRASP2/IL1RAPL1/DISC1/ARHGAP35/NLGN1/SEMA5A/DNM3/WASHC5/RETREG3/RAPGEF2/EPS8/APC/TOX/AUTS2/ARHGEF7/TIAM2/MAGI2/TIAM1/PTPRD/PPP1R9A/ZNF804A/KALRN/ATP8A2/LRRC7/NTRK3/FYN/ROBO1/CNTN1/NEGR1/SEMA4D/TENM2/ROBO2	34	1	op	down
GO:0097061	BP	GO:0097061	dendritic spine organization	15/695	82/18862	2.71004e-07	9.24295e-05	8.40471e-05	ARMCX5-GPRASP2/NLGN1/DNM3/GRIN2B/ADAM10/IGF1R/TIAM1/CTNND2/PPP1R9A/ZNF804A/KALRN/SIPA1L1/FYN/DOCK10/EPHB1	15	1	op	down
GO:00508901	BP	GO:0050890	cognition	29/695	276/18862	4.19741e-07	0.000134737	0.000122518	PRKN/TAFA2/PAK5/ARMCX5-GPRASP2/NRXN1/RPS6KB1/ATP8A1/GRIN2B/SORCS3/NETO1/PICALM/PIAS1/TNR/BRINP1/CHD7/TUSC3/BTBD9/SHROOM4/KALRN/NF1/ATXN1/APP/FYN/EGFR/PLCB1/SLC24A2/GRIN2A/NRXN3/CNTNAP2	29	1	op	down
GO:00076111	BP	GO:0007611	learning or memory	26/695	235/18862	6.17525e-07	0.000185404	0.00016859	PRKN/TAFA2/PAK5/ARMCX5-GPRASP2/NRXN1/RPS6KB1/ATP8A1/GRIN2B/SORCS3/NETO1/PICALM/PIAS1/TNR/BRINP1/BTBD9/KALRN/NF1/ATXN1/APP/FYN/EGFR/PLCB1/SLC24A2/GRIN2A/NRXN3/CNTNAP2	26	1	op	down
GO:0008038	BP	GO:0008038	neuron recognition	11/695	46/18862	6.45535e-07	0.000185404	0.00016859	ARHGAP35/SEMA5A/OPCML/NCAM2/DSCAML1/GAP43/NRCAM/APP/ROBO1/CNTNAP2/ROBO2	11	1	op	down
GO:0007612	BP	GO:0007612	learning	18/695	130/18862	1.35716e-06	0.0003703	0.000336718	PRKN/TAFA2/PAK5/NRXN1/ATP8A1/SORCS3/NETO1/PIAS1/TNR/KALRN/NF1/ATXN1/APP/FYN/SLC24A2/GRIN2A/NRXN3/CNTNAP2	18	1	op	down
GO:00507701	BP	GO:0050770	regulation of axonogenesis	19/695	151/18862	3.01299e-06	0.000782947	0.000711941	SPART/DISC1/ARHGAP35/DIP2B/SEMA5A/GSK3B/RYK/TNR/TIAM2/TIAM1/KIF13B/UST/MAP2/SEMA6D/SIPA1L1/ROBO1/DCC/SEMA4D/ROBO2	19	1	op	down
GO:1904062	BP	GO:1904062	regulation of cation transmembrane transport	31/695	340/18862	3.57465e-06	0.000886677	0.000806264	FXYD6/CALM2/VAMP2/NIPSNAP2/NLGN1/CAMK2D/ATPSCKMT/GRIN2B/PDE4B/DPP6/NOS1AP/PRKCE/KCNN2/WWP2/NETO1/KCNIP4/STK39/ANK3/CACNG5/CHD7/FGF14/LRRC7/SLC8A1/APP/FYN/GRIA2/DLG1/KCNIP1/PLP1/GRIN2A/PDE4D	31	1	op	down
GO:0035235	BP	GO:0035235	ionotropic glutamate receptor signaling pathway	8/695	27/18862	3.88953e-06	0.000922834	0.000839142	GRID1/GRIK2/GRIN2B/TIAM1/APP/GRIA2/PLP1/GRIN2A	8	1	op	down
GO:00074161	BP	GO:0007416	synapse assembly	20/695	173/18862	6.2034e-06	0.0014105	0.00128258	ADGRL3/ARMCX5-GPRASP2/IL1RAPL1/NRXN1/NLGN1/DNM3/RYK/PCLO/LRRN1/PTPRD/PPP1R9A/GAP43/ERBB4/NRCAM/LRFN5/APP/CLSTN2/SEMA4D/EPHB1/ROBO2	20	1	op	down
GO:0070979	BP	GO:0070979	protein K11-linked ubiquitination	8/695	29/18862	7.04415e-06	0.0015376	0.00139815	PRKN/UBE2W/ANAPC10/UBE2H/UBE2D3/UBE2E3/ANAPC1/UBE2E2	8	1	op	down
GO:0048015	BP	GO:0048015	phosphatidylinositol-mediated signaling	21/695	192/18862	8.76808e-06	0.00179312	0.0016305	PDGFRA/RPS6KB1/GAB1/PIK3C3/PPP2R5C/PTK2/PDGFC/PLCL2/GAB2/PIP4K2A/IGF1R/ERBB3/PLCL1/KCNH1/NF1/ERBB4/NTRK3/FYN/EGFR/PLCB1/SEMA4D	21	1	op	down
GO:0071076	BP	GO:0071076	RNA 3' uridylation	4/695	5/18862	8.87196e-06	0.00179312	0.0016305	TUT4/TENT4B/TUT7/TENT4A	4	1	op	down
GO:0043547	BP	GO:0043547	positive regulation of GTPase activity	34/695	411/18862	1.02249e-05	0.00188668	0.00171557	AFDN/MTSS2/RAPGEF6/ARHGAP35/SNX13/GSK3B/RAPGEF2/ARHGAP5/ARHGEF12/PKP4/STXBP5/PICALM/SNX9/LIMS1/RALGAPA1/DENND1A/ARHGEF7/TIAM2/DOCK1/ARHGAP32/ARAP2/DOCK4/TIAM1/ARHGAP10/ARHGAP42/SRGAP1/KALRN/SIPA1L1/NF1/NTRK3/STARD13/DOCK10/PLCB1/SEMA4D	34	1	op	down
GO:00324121	BP	GO:0032412	regulation of ion transmembrane transporter activity	25/695	257/18862	1.02517e-05	0.00188668	0.00171557	FXYD6/CALM2/VAMP2/NIPSNAP2/NLGN1/CAMK2D/ATPSCKMT/GRIN2B/PDE4B/NOS1AP/PRKCE/WWP2/NETO1/STK39/ANK3/CACNG5/GOPC/FGF14/LRRC7/APP/GRIA2/DLG1/GRIN2A/PDE4D/CHRM3	25	1	op	down
GO:0060997	BP	GO:0060997	dendritic spine morphogenesis	11/695	60/18862	1.03721e-05	0.00188668	0.00171557	ARMCX5-GPRASP2/NLGN1/DNM3/ADAM10/TIAM1/CTNND2/PPP1R9A/KALRN/SIPA1L1/DOCK10/EPHB1	11	1	op	down
GO:0048017	BP	GO:0048017	inositol lipid-mediated signaling	21/695	196/18862	1.20652e-05	0.00212386	0.00193125	PDGFRA/RPS6KB1/GAB1/PIK3C3/PPP2R5C/PTK2/PDGFC/PLCL2/GAB2/PIP4K2A/IGF1R/ERBB3/PLCL1/KCNH1/NF1/ERBB4/NTRK3/FYN/EGFR/PLCB1/SEMA4D	21	1	op	down
GO:0010976	BP	GO:0010976	positive regulation of neuron projection development	18/695	153/18862	1.40348e-05	0.00239337	0.00217632	ARMCX5-GPRASP2/DISC1/ARHGAP35/WASHC5/RETREG3/RAPGEF2/TOX/MAGI2/TIAM1/PPP1R9A/ZNF804A/KALRN/ATP8A2/LRRC7/NTRK3/FYN/CNTN1/NEGR1	18	1	op	down
GO:0099175	BP	GO:0099175	regulation of postsynapse organization	13/695	87/18862	1.71266e-05	0.00283211	0.00257527	ARMCX5-GPRASP2/IL1RAPL1/NLGN1/DNM3/GRIN2B/ADAM10/TIAM1/PTPRD/PPP1R9A/ZNF804A/KALRN/SIPA1L1/FYN	13	1	op	down
GO:0007215	BP	GO:0007215	glutamate receptor signaling pathway	10/695	53/18862	2.00874e-05	0.00322403	0.00293164	GRID1/GRIK2/GRIN2B/TIAM1/APP/FYN/GRIA2/PLP1/PLCB1/GRIN2A	10	1	op	down
GO:00228981	BP	GO:0022898	regulation of transmembrane transporter activity	25/695	268/18862	2.10258e-05	0.00324369	0.00294952	FXYD6/CALM2/VAMP2/NIPSNAP2/NLGN1/CAMK2D/ATPSCKMT/GRIN2B/PDE4B/NOS1AP/PRKCE/WWP2/NETO1/STK39/ANK3/CACNG5/GOPC/FGF14/LRRC7/APP/GRIA2/DLG1/GRIN2A/PDE4D/CHRM3	25	1	op	down
GO:00071581	BP	GO:0007158	neuron cell-cell adhesion	6/695	17/18862	2.13987e-05	0.00324369	0.00294952	NRXN1/ASTN1/NLGN1/TNR/NCAM2/NRXN3	6	1	op	down
GO:00602841	BP	GO:0060284	regulation of cell development	37/695	485/18862	2.54632e-05	0.00375547	0.00341489	SPART/ARMCX5-GPRASP2/RFLNA/IL1RAPL1/DISC1/DIP2B/SMAD4/ZDHHC21/SEMA5A/RFX3/GSK3B/RAPGEF2/RYK/HOOK3/LIMS1/TNR/MAN2A1/ARHGEF7/BRINP1/TIAM2/DOCK1/TENM4/CHD7/HDAC9/TIAM1/PTPRD/MAP2/FBXW7/SEMA6D/KALRN/THRB/NF1/ROBO1/DCC/PLCB1/SEMA4D/ROBO2	37	1	op	down
GO:2001257	BP	GO:2001257	regulation of cation channel activity	19/695	177/18862	3.02194e-05	0.00431597	0.00392455	CALM2/VAMP2/NIPSNAP2/NLGN1/CAMK2D/ATPSCKMT/GRIN2B/PDE4B/NOS1AP/NETO1/ANK3/CACNG5/FGF14/LRRC7/APP/GRIA2/DLG1/GRIN2A/PDE4D	19	1	op	down
GO:0006892	BP	GO:0006892	post-Golgi vesicle-mediated transport	14/695	105/18862	3.08453e-05	0.00431597	0.00392455	DOP1A/VPS35L/VAMP2/GOSR2/SORT1/VPS13C/KIF16B/EXOC6B/ANK3/CCDC91/GOPC/STXBP6/SORCS1/MYO5A	14	1	op	down
GO:0000289	BP	GO:0000289	nuclear-transcribed mRNA poly(A) tail shortening	8/695	35/18862	3.17617e-05	0.00433309	0.00394012	TUT4/TNRC6A/TENT4B/TUT7/TENT4A/CNOT2/PAN3/SAMD4A	8	1	op	down
GO:19907781	BP	GO:1990778	protein localization to cell periphery	28/695	329/18862	3.69092e-05	0.00491253	0.00446701	AFDN/ASB3/NECTIN3/RAPGEF6/VAMP2/IFT80/GNAI1/SORBS1/RAPGEF2/DPP6/PRKCE/C2CD5/KCNIP4/ADAM10/PICALM/NFASC/TTC7B/EPB41L2/ANK3/CACNG5/GOPC/PID1/TNIK/MYO5A/EGFR/DLG1/GRIN2A/MAP7	28	1	op	down
GO:0043631	BP	GO:0043631	RNA polyadenylation	9/695	46/18862	3.85428e-05	0.00497494	0.00452376	TENT2/FIP1L1/PAPOLA/TENT4B/TENT4A/VIRMA/SCAF8/WDR33/APP	9	1	op	down
GO:0021954	BP	GO:0021954	central nervous system neuron development	12/695	81/18862	3.92015e-05	0.00497494	0.00452376	DISC1/ARHGAP35/CDH11/RAPGEF2/NFIB/MYCBP2/SLC4A10/MAP2/ROBO1/DCC/EPHB1/ROBO2	12	1	op	down
GO:0051963	BP	GO:0051963	regulation of synapse assembly	13/695	95/18862	4.45918e-05	0.00553039	0.00502884	ARMCX5-GPRASP2/IL1RAPL1/NRXN1/NLGN1/LRRN1/PTPRD/PPP1R9A/LRFN5/APP/CLSTN2/SEMA4D/EPHB1/ROBO2	13	1	op	down
GO:00324091	BP	GO:0032409	regulation of transporter activity	25/695	283/18862	5.2027e-05	0.00615869	0.00560016	FXYD6/CALM2/VAMP2/NIPSNAP2/NLGN1/CAMK2D/ATPSCKMT/GRIN2B/PDE4B/NOS1AP/PRKCE/WWP2/NETO1/STK39/ANK3/CACNG5/GOPC/FGF14/LRRC7/APP/GRIA2/DLG1/GRIN2A/PDE4D/CHRM3	25	1	op	down
GO:00484881	BP	GO:0048488	synaptic vesicle endocytosis	10/695	59/18862	5.30435e-05	0.00615869	0.00560016	VAMP2/NLGN1/DNM3/DNAJC6/KIAA1109/PICALM/DENND1A/BTBD8/AMPH/BTBD9	10	1	op	down
GO:01402381	BP	GO:0140238	presynaptic endocytosis	10/695	59/18862	5.30435e-05	0.00615869	0.00560016	VAMP2/NLGN1/DNM3/DNAJC6/KIAA1109/PICALM/DENND1A/BTBD8/AMPH/BTBD9	10	1	op	down
GO:0050773	BP	GO:0050773	regulation of dendrite development	13/695	97/18862	5.56758e-05	0.00632964	0.00575561	ARMCX5-GPRASP2/IL1RAPL1/GSK3B/RAPGEF2/CSMD3/MARK1/TIAM1/PTPRD/KALRN/SIPA1L1/TNIK/DCC/SEMA4D	13	1	op	down
GO:0016198	BP	GO:0016198	axon choice point recognition	4/695	7/18862	5.85226e-05	0.0065175	0.00592643	GAP43/APP/ROBO1/ROBO2	4	1	op	down
GO:0036465	BP	GO:0036465	synaptic vesicle recycling	11/695	72/18862	6.12634e-05	0.00658621	0.00598891	VAMP2/NLGN1/DNM3/DNAJC6/KIAA1109/PICALM/DENND1A/BTBD8/AMPH/BTBD9/FGF14	11	1	op	down
GO:0030900	BP	GO:0030900	forebrain development	29/695	357/18862	6.27099e-05	0.00658621	0.00598891	BMERB1/TMEM14B/TENT2/DISC1/ARHGAP35/SEMA5A/GSK3B/RAPGEF2/RYK/PCDH9/HOOK3/NRG3/TOX/AGTPBP1/TNR/PGAP1/CHD7/NFIB/SLC4A10/TMEM108/NF1/ERBB4/SLC8A1/APP/FYN/ROBO1/PLCB1/CNTNAP2/ROBO2	29	1	op	down
GO:0043087	BP	GO:0043087	regulation of GTPase activity	36/695	487/18862	6.27603e-05	0.00658621	0.00598891	AFDN/MTSS2/RAPGEF6/ARHGAP35/CPEB2/SNX13/GSK3B/RAPGEF2/ARHGAP5/ARHGEF12/PKP4/PTK2/STXBP5/PICALM/SNX9/LIMS1/RALGAPA1/DENND1A/ARHGEF7/TIAM2/DOCK1/ARHGAP32/ARAP2/DOCK4/TIAM1/ARHGAP10/ARHGAP42/SRGAP1/KALRN/SIPA1L1/NF1/NTRK3/STARD13/DOCK10/PLCB1/SEMA4D	36	1	op	down
GO:00508061	BP	GO:0050806	positive regulation of synaptic transmission	16/695	144/18862	8.33752e-05	0.0085845	0.00780597	VAMP2/GRIK2/NRXN1/NLGN1/GSK3B/GRIN2B/PRKCE/TNR/CACNG5/RIMS1/PPP1R9A/APP/EGFR/CLSTN2/SLC24A2/GRIN2A	16	1	op	down
GO:00481671	BP	GO:0048167	regulation of synaptic plasticity	18/695	176/18862	9.14661e-05	0.00924316	0.0084049	VAMP2/GRIK2/NLGN1/GSK3B/RAPGEF2/GRIN2B/SORCS3/NETO1/TNR/RIMS1/SLC4A10/PPP1R9A/FGF14/ERC2/SIPA1L1/APP/SLC24A2/GRIN2A	18	1	op	down
GO:0099504	BP	GO:0099504	synaptic vesicle cycle	18/695	177/18862	9.83997e-05	0.00965731	0.00878149	VAMP2/NLGN1/DNM3/GSK3B/DNAJC6/KIAA1109/STXBP5/PICALM/PCLO/DENND1A/BTBD8/AMPH/RIMS1/BTBD9/FGF14/RAPGEF4/ERC2/CADPS	18	1	op	down
GO:00519601	BP	GO:0051960	regulation of nervous system development	32/695	422/18862	9.91038e-05	0.00965731	0.00878149	SPART/ARMCX5-GPRASP2/NPHP3/IL1RAPL1/DISC1/NRXN1/NLGN1/DIP2B/SEMA5A/RAPGEF2/RYK/HOOK3/TNR/MAN2A1/BRINP1/TIAM2/TENM4/CHD7/LRRN1/TIAM1/PTPRD/MAP2/SEMA6D/KALRN/NF1/ROBO1/DLG1/DCC/CLSTN2/SEMA4D/EPHB1/ROBO2	32	1	op	down
GO:0010649	BP	GO:0010649	regulation of cell communication by electrical coupling	5/695	14/18862	0.000101579	0.00972484	0.0088429	CALM2/CAMK2D/ANK3/SLC8A1/PDE4D	5	1	op	down
GO:19018881	BP	GO:1901888	regulation of cell junction assembly	19/695	195/18862	0.000112996	0.0106313	0.00966719	ARMCX5-GPRASP2/IL1RAPL1/NRXN1/NLGN1/CLASP1/RAPGEF2/PTK2/LIMS1/LRRN1/PTPRJ/PTPRD/PPP1R9A/LIMCH1/LRFN5/APP/CLSTN2/SEMA4D/EPHB1/ROBO2	19	1	op	down
GO:0048814	BP	GO:0048814	regulation of dendrite morphogenesis	10/695	65/18862	0.000123908	0.0114604	0.0104211	ARMCX5-GPRASP2/IL1RAPL1/GSK3B/RAPGEF2/TIAM1/PTPRD/KALRN/SIPA1L1/TNIK/SEMA4D	10	1	op	down
GO:0031123	BP	GO:0031123	RNA 3'-end processing	16/695	153/18862	0.000170737	0.0155285	0.0141203	TUT4/TENT2/FIP1L1/SARNP/DDX39B/INTS6L/PAPOLA/TENT4B/TUT7/TENT4A/VIRMA/SRSF1/SCAF8/WDR33/ERI3/APP	16	1	op	down
GO:0099601	BP	GO:0099601	regulation of neurotransmitter receptor activity	11/695	81/18862	0.000182111	0.0162915	0.014814	NLGN1/GRIN2B/NETO1/CACNG5/DLGAP2/DLGAP1/LRRC7/APP/GRIA2/DLG1/GRIN2A	11	1	op	down
GO:0021942	BP	GO:0021942	radial glia guided migration of Purkinje cell	3/695	4/18862	0.000193787	0.0167038	0.0151889	RERE/RBFOX2/CTNNA2	3	1	op	down
GO:0003056	BP	GO:0003056	regulation of vascular associated smooth muscle contraction	4/695	9/18862	0.000198562	0.0167038	0.0151889	ZDHHC21/DOCK4/ARHGAP42/CHRM3	4	1	op	down
GO:0006198	BP	GO:0006198	cAMP catabolic process	4/695	9/18862	0.000198562	0.0167038	0.0151889	PDE4B/PDE8B/PDE8A/PDE4D	4	1	op	down
GO:19035221	BP	GO:1903522	regulation of blood circulation	24/695	290/18862	0.000198964	0.0167038	0.0151889	KCNMB2/ASB3/FXYD6/CALM2/TNNI3K/CAMK2D/ZDHHC21/ASPH/PDE4B/NOS1AP/KCNN2/KCNIP4/CACNG5/DOCK4/KCND2/ARHGAP42/THRB/SLC8A1/CELF2/EGFR/DLG1/KCNIP1/PDE4D/CHRM3	24	1	op	down
GO:0006378	BP	GO:0006378	mRNA polyadenylation	8/695	45/18862	0.000210188	0.0169403	0.015404	TENT2/FIP1L1/PAPOLA/TENT4B/VIRMA/SCAF8/WDR33/APP	8	1	op	down
GO:0061001	BP	GO:0061001	regulation of dendritic spine morphogenesis	8/695	45/18862	0.000210188	0.0169403	0.015404	ARMCX5-GPRASP2/NLGN1/DNM3/ADAM10/TIAM1/PPP1R9A/KALRN/SIPA1L1	8	1	op	down
GO:0030111	BP	GO:0030111	regulation of Wnt signaling pathway	28/695	365/18862	0.000219049	0.0169403	0.015404	PRKN/RBMS3/TMEM131L/ATP6V0C/NPHP3/PPP2CA/DISC1/CTNND1/IFT80/TLE5/CSNK1G1/UBR5/BTRC/SEMA5A/GSK3B/TBL1XR1/PSME4/APC/MLLT3/USP47/TCF7L2/NLK/TIAM1/CTNND2/CDK14/APP/EGFR/RNF220	28	1	op	down
GO:0048588	BP	GO:0048588	developmental cell growth	20/695	222/18862	0.000219176	0.0169403	0.015404	PRKN/SPART/DDX39B/DISC1/DIP2B/SEMA5A/MAP2K4/GSK3B/RYK/AUTS2/TNR/TIAM1/RIMS1/MAP2/SEMA6D/TMEM108/NRCAM/APP/DCC/SEMA4D	20	1	op	down
GO:0000381	BP	GO:0000381	regulation of alternative mRNA splicing, via spliceosome	9/695	57/18862	0.000219356	0.0169403	0.015404	HNRNPU/RBM4/DYRK1A/MBNL2/FAM172A/KHDRBS3/RBFOX2/CELF2/RBFOX1	9	1	op	down
GO:0018105	BP	GO:0018105	peptidyl-serine phosphorylation	25/695	310/18862	0.000220407	0.0169403	0.015404	FNIP1/SGK3/CSNK1G1/RPS6KA2/CAMK2D/RPS6KB1/GSK3B/DYRK1A/PRKCE/HIPK2/STK39/PLCL2/SRPK2/MARK1/STK32B/MAPKAP1/NLK/PLCL1/PRKCA/STK32A/NTRK3/APP/EGFR/AKT3/PDE4D	25	1	op	down
GO:0062009	BP	GO:0062009	secondary palate development	6/695	25/18862	0.000237979	0.0180091	0.0163759	SMAD4/TSHZ1/SMAD2/ITGB8/CHD7/DLG1	6	1	op	down
GO:0050919	BP	GO:0050919	negative chemotaxis	8/695	46/18862	0.000246324	0.0180091	0.0163759	SEMA5A/RYK/NRG3/UNC5C/SEMA6D/ROBO1/SEMA4D/ROBO2	8	1	op	down
GO:00107211	BP	GO:0010721	negative regulation of cell development	17/695	174/18862	0.0002467	0.0180091	0.0163759	SPART/RFLNA/DIP2B/SEMA5A/GSK3B/RAPGEF2/RYK/HOOK3/TNR/BRINP1/MAP2/FBXW7/SEMA6D/THRB/NF1/DCC/SEMA4D	17	1	op	down
GO:0051494	BP	GO:0051494	negative regulation of cytoskeleton organization	16/695	158/18862	0.000247514	0.0180091	0.0163759	PRKN/NAV3/BMERB1/HDGFL3/SMAD4/TMEFF2/CLASP1/DYRK1A/EPS8/APC/ADD3/PPP1R9A/MAP2/KAT2B/IQCJ-SCHIP1/CTNNA2	16	1	op	down
GO:00519651	BP	GO:0051965	positive regulation of synapse assembly	9/695	58/18862	0.000251282	0.0180427	0.0164064	ARMCX5-GPRASP2/IL1RAPL1/NRXN1/NLGN1/LRRN1/PTPRD/CLSTN2/SEMA4D/EPHB1	9	1	op	down
GO:0060996	BP	GO:0060996	dendritic spine development	12/695	98/18862	0.000254793	0.0180572	0.0164196	ARMCX5-GPRASP2/DISC1/NLGN1/DNM3/ADAM10/TIAM1/CTNND2/PPP1R9A/KALRN/SIPA1L1/DOCK10/EPHB1	12	1	op	down
GO:0018209	BP	GO:0018209	peptidyl-serine modification	26/695	333/18862	0.00027651	0.019345	0.0175906	FNIP1/SGK3/CSNK1G1/RPS6KA2/CAMK2D/RPS6KB1/GSK3B/DYRK1A/PRKCE/SPOCK3/HIPK2/STK39/PLCL2/SRPK2/MARK1/STK32B/MAPKAP1/NLK/PLCL1/PRKCA/STK32A/NTRK3/APP/EGFR/AKT3/PDE4D	26	1	op	down
GO:2000310	BP	GO:2000310	regulation of NMDA receptor activity	7/695	36/18862	0.000293716	0.0202887	0.0184487	NLGN1/GRIN2B/LRRC7/APP/GRIA2/DLG1/GRIN2A	7	1	op	down
GO:00480241	BP	GO:0048024	regulation of mRNA splicing, via spliceosome	12/695	100/18862	0.000308178	0.0207102	0.018832	HNRNPU/RBM4/QKI/DYRK1A/MBNL2/SRPK2/FAM172A/KHDRBS3/NUP98/RBFOX2/CELF2/RBFOX1	12	1	op	down
GO:00990031	BP	GO:0099003	vesicle-mediated transport in synapse	18/695	194/18862	0.00031118	0.0207102	0.018832	VAMP2/NLGN1/DNM3/GSK3B/DNAJC6/KIAA1109/STXBP5/PICALM/PCLO/DENND1A/BTBD8/AMPH/RIMS1/BTBD9/FGF14/RAPGEF4/ERC2/CADPS	18	1	op	down
GO:19013791	BP	GO:1901379	regulation of potassium ion transmembrane transport	11/695	86/18862	0.000311203	0.0207102	0.018832	VAMP2/DPP6/NOS1AP/KCNN2/WWP2/NETO1/KCNIP4/STK39/ANK3/DLG1/KCNIP1	11	1	op	down
GO:00219531	BP	GO:0021953	central nervous system neuron differentiation	17/695	178/18862	0.000322857	0.0211482	0.0192303	DISC1/ARHGAP35/CDH11/MDGA2/RAPGEF2/RYK/TOX/AGTPBP1/NFIB/MYCBP2/SLC4A10/MAP2/ERBB4/ROBO1/DCC/EPHB1/ROBO2	17	1	op	down
GO:0000380	BP	GO:0000380	alternative mRNA splicing, via spliceosome	10/695	73/18862	0.000330203	0.0211482	0.0192303	HNRNPU/RBM4/DYRK1A/SRSF1/MBNL2/FAM172A/KHDRBS3/RBFOX2/CELF2/RBFOX1	10	1	op	down
GO:0007623	BP	GO:0007623	circadian rhythm	19/695	212/18862	0.000333287	0.0211482	0.0192303	HNRNPU/NRIP1/RBM4/NLGN1/BTRC/NDUFA9/GSK3B/DYRK1A/TARDBP/PSPC1/HUWE1/KDM5A/KCND2/BTBD9/MYCBP2/FBXW7/MAPK10/EGFR/PHLPP1	19	1	op	down
GO:00718051	BP	GO:0071805	potassium ion transmembrane transport	19/695	212/18862	0.000333287	0.0211482	0.0192303	KCNMB2/VAMP2/KCNMA1/DPP6/NOS1AP/KCNN2/WWP2/NETO1/KCNIP4/STK39/ANK3/KCND2/KCNT2/SLC9A9/KCNH1/DLG1/KCNIP1/SLC24A2/KCNQ5	19	1	op	down
GO:0002028	BP	GO:0002028	regulation of sodium ion transport	11/695	87/18862	0.00034461	0.0216154	0.0196551	FXYD6/CAMK2D/PRKCE/NETO1/STK39/ANK3/FGF14/SLC8A1/CNTN1/DLG1/NKAIN2	11	1	op	down
GO:0031111	BP	GO:0031111	negative regulation of microtubule polymerization or depolymerization	7/695	37/18862	0.000350859	0.0217572	0.0197841	NAV3/BMERB1/HDGFL3/CLASP1/DYRK1A/APC/MAP2	7	1	op	down
GO:0043954	BP	GO:0043954	cellular component maintenance	9/695	62/18862	0.000419995	0.0257518	0.0234164	WHRN/LNPK/GRIN2B/PCLO/IGF1R/ERC2/ZNF804A/FYN/DLG1	9	1	op	down
GO:0061387	BP	GO:0061387	regulation of extent of cell growth	12/695	104/18862	0.00044375	0.026906	0.0244659	SPART/DISC1/DIP2B/SEMA5A/GSK3B/RYK/TNR/MAP2/SEMA6D/NRCAM/DCC/SEMA4D	12	1	op	down
GO:00352491	BP	GO:0035249	synaptic transmission, glutamatergic	11/695	90/18862	0.000463438	0.0274889	0.024996	PRKN/GRID1/GRIK2/DISC1/NRXN1/NLGN1/TNR/CACNG5/DGKI/GRIA2/EGFR	11	1	op	down
GO:00509051	BP	GO:0050905	neuromuscular process	11/695	90/18862	0.000463438	0.0274889	0.024996	PRKN/SPART/NRXN1/AGTPBP1/TNR/MYCBP2/ATP8A2/RBFOX2/APP/GRIN2A/CTNNA2	11	1	op	down
GO:0016199	BP	GO:0016199	axon midline choice point recognition	3/695	5/18862	0.000471159	0.0276464	0.0251391	APP/ROBO1/ROBO2	3	1	op	down
GO:0060078	BP	GO:0060078	regulation of postsynaptic membrane potential	14/695	136/18862	0.000501727	0.0291269	0.0264853	GRID1/GRIK2/NRXN1/NLGN1/GSK3B/GRIN2B/NETO1/KCND2/RIMS1/PPP1R9A/FGF14/TMEM108/APP/GRIN2A	14	1	op	down
GO:00356371	BP	GO:0035637	multicellular organismal signaling	18/695	203/18862	0.000537611	0.0308815	0.0280809	KCNMB2/FXYD6/CALM2/GRIK2/TNNI3K/CAMK2D/ASPH/KCNN2/KCNIP4/NFASC/TNR/ANK3/CACNG5/KCND2/SLC8A1/KCNIP1/PDE4D/CNTNAP2	18	1	op	down
GO:0072659	BP	GO:0072659	protein localization to plasma membrane	22/695	275/18862	0.000573552	0.0323775	0.0294412	AFDN/ASB3/NECTIN3/RAPGEF6/VAMP2/SORBS1/RAPGEF2/DPP6/PRKCE/C2CD5/KCNIP4/PICALM/NFASC/TTC7B/ANK3/GOPC/PID1/TNIK/MYO5A/EGFR/DLG1/MAP7	22	1	op	down
GO:0007613	BP	GO:0007613	memory	12/695	107/18862	0.000575744	0.0323775	0.0294412	TAFA2/PAK5/RPS6KB1/SORCS3/NETO1/BRINP1/BTBD9/KALRN/ATXN1/PLCB1/SLC24A2/GRIN2A	12	1	op	down
GO:00519611	BP	GO:0051961	negative regulation of nervous system development	14/695	138/18862	0.000581454	0.0323775	0.0294412	SPART/DIP2B/SEMA5A/RAPGEF2/RYK/HOOK3/TNR/BRINP1/MAP2/SEMA6D/NF1/DCC/SEMA4D/ROBO2	14	1	op	down
GO:00506841	BP	GO:0050684	regulation of mRNA processing	14/695	139/18862	0.000625191	0.0344613	0.031336	HNRNPU/RBM4/PAPOLA/VIRMA/QKI/DYRK1A/MBNL2/SRPK2/FAM172A/KHDRBS3/NUP98/RBFOX2/CELF2/RBFOX1	14	1	op	down
GO:00160491	BP	GO:0016049	cell growth	32/695	470/18862	0.00066862	0.0359772	0.0327144	PRKN/SGK3/SPART/PAK5/DDX39B/PPP2CA/DISC1/DIP2B/SMAD4/CAMK2D/SEMA5A/MAP2K4/GSK3B/RYK/NRG3/KIAA1109/ADAM10/AUTS2/USP47/TNR/PTPRJ/TIAM1/RIMS1/APBB2/MAP2/SEMA6D/TMEM108/NRCAM/APP/EGFR/DCC/SEMA4D	32	1	op	down
GO:1903311	BP	GO:1903311	regulation of mRNA metabolic process	25/695	334/18862	0.000669104	0.0359772	0.0327144	HNRNPU/TNRC6A/RBM4/PAPOLA/TENT4B/TENT4A/VIRMA/HNRNPC/NBAS/TENT5A/QKI/DYRK1A/GIGYF2/TARDBP/PSME4/MBNL2/SRPK2/FAM172A/KHDRBS3/NUP98/PRKCA/SAMD4A/RBFOX2/CELF2/RBFOX1	25	1	op	down
GO:0050771	BP	GO:0050771	negative regulation of axonogenesis	9/695	66/18862	0.000672471	0.0359772	0.0327144	SPART/DIP2B/SEMA5A/RYK/TNR/MAP2/SEMA6D/DCC/SEMA4D	9	1	op	down
GO:19024141	BP	GO:1902414	protein localization to cell junction	12/695	109/18862	0.000680908	0.0360749	0.0328033	NECTIN3/JAK1/NRXN1/NLGN1/NETO1/ADAM10/PCLO/CACNG5/ANKS1B/LRRC7/DLG1/GRIN2A	12	1	op	down
GO:00354181	BP	GO:0035418	protein localization to synapse	10/695	80/18862	0.000694836	0.0361757	0.032895	NRXN1/NLGN1/NETO1/ADAM10/PCLO/CACNG5/ANKS1B/LRRC7/DLG1/GRIN2A	10	1	op	down
GO:0060560	BP	GO:0060560	developmental growth involved in morphogenesis	19/695	225/18862	0.000696069	0.0361757	0.032895	PRKN/SPART/DISC1/DIP2B/SEMA5A/GSK3B/RYK/AUTS2/TNR/MAGI2/TIAM1/RIMS1/MAP2/SEMA6D/TMEM108/NRCAM/APP/DCC/SEMA4D	19	1	op	down
GO:0090066	BP	GO:0090066	regulation of anatomical structure size	33/695	493/18862	0.000742721	0.0382361	0.0347685	KCNMB2/SPART/WASHC1/DISC1/ARHGAP35/DIP2B/ZDHHC21/KCNMA1/SEMA5A/WASHC5/GSK3B/RYK/EPS8/PRKCE/PICALM/SNX9/TNR/FER/DOCK4/ADD3/ARHGAP42/PPP1R9A/MAP2/SEMA6D/SLC8A1/NRCAM/EGFR/DLG1/DCC/AKT3/CTNNA2/SEMA4D/CHRM3	33	1	op	down
GO:0051056	BP	GO:0051056	regulation of small GTPase mediated signal transduction	24/695	319/18862	0.000791334	0.040358	0.036698	ERBIN/ARHGAP35/ARHGAP5/ARHGEF12/EPS8/AUTS2/TRIO/RALGAPA1/DENND1A/ARHGEF7/CYTH1/TIAM2/ARHGAP32/ARAP2/RALGPS2/MAPKAP1/TIAM1/ARHGAP10/ARHGAP42/SRGAP1/KALRN/SIPA1L1/STARD13/ROBO1	24	1	op	down
GO:19018901	BP	GO:1901890	positive regulation of cell junction assembly	11/695	96/18862	0.000805207	0.0406853	0.0369956	ARMCX5-GPRASP2/IL1RAPL1/NRXN1/NLGN1/LIMS1/LRRN1/PTPRJ/PTPRD/CLSTN2/SEMA4D/EPHB1	11	1	op	down
GO:00990841	BP	GO:0099084	postsynaptic specialization organization	6/695	31/18862	0.000819714	0.0410384	0.0373166	NRXN1/NLGN1/PTPRD/TMEM108/GAP43/DLG1	6	1	op	down
GO:0014066	BP	GO:0014066	regulation of phosphatidylinositol 3-kinase signaling	13/695	127/18862	0.000829652	0.0411583	0.0374257	PDGFRA/GAB1/PPP2R5C/PTK2/PDGFC/PIP4K2A/IGF1R/ERBB3/ERBB4/NTRK3/FYN/EGFR/SEMA4D	13	1	op	down
GO:0007163	BP	GO:0007163	establishment or maintenance of cell polarity	18/695	212/18862	0.000893947	0.0438705	0.0398919	ERBIN/ARHGAP35/PATJ/CLASP1/GSK3B/PTK2/DST/CYTH1/MAPKAP1/FRMD4B/CRB1/UST/LRRC7/DLG1/FRMD4A/PARD3B/MAP7/EPHB1	18	1	op	down
GO:0030517	BP	GO:0030517	negative regulation of axon extension	7/695	43/18862	0.00090696	0.0438705	0.0398919	DIP2B/SEMA5A/RYK/TNR/MAP2/SEMA6D/SEMA4D	7	1	op	down
GO:1901897	BP	GO:1901897	regulation of relaxation of cardiac muscle	3/695	6/18862	0.000916481	0.0438705	0.0398919	CAMK2D/PDE4B/PDE4D	3	1	op	down
GO:20007391	BP	GO:2000739	regulation of mesenchymal stem cell differentiation	3/695	6/18862	0.000916481	0.0438705	0.0398919	SOX5/PDGFRA/SOX6	3	1	op	down
GO:0032092	BP	GO:0032092	positive regulation of protein binding	10/695	83/18862	0.000930051	0.044133	0.0401305	PRKN/PPP2CA/GSK3B/RAPGEF2/HIPK2/PLCL2/TCF7L2/TIAM1/PLCL1/APP	10	1	op	down
GO:00017641	BP	GO:0001764	neuron migration	14/695	145/18862	0.000950496	0.0441696	0.0401638	NEXMIF/ADGRL3/DISC1/ASTN1/RAPGEF2/NRG3/AUTS2/MARK1/ERBB4/NRCAM/FYN/DCC/NTNG1/CTNNA2	14	1	op	down
GO:0038127	BP	GO:0038127	ERBB signaling pathway	14/695	145/18862	0.000950496	0.0441696	0.0401638	ERBIN/GAB1/REPS2/AFAP1L2/PTK2/KIF16B/ARHGEF7/FER/ERBB3/PTPRJ/FBXW7/PRKCA/ERBB4/EGFR	14	1	op	down
GO:0021537	BP	GO:0021537	telencephalon development	19/695	231/18862	0.000955105	0.0441696	0.0401638	BMERB1/TMEM14B/TENT2/DISC1/GSK3B/RYK/NRG3/AGTPBP1/TNR/CHD7/NFIB/TMEM108/NF1/ERBB4/SLC8A1/ROBO1/PLCB1/CNTNAP2/ROBO2	19	1	op	down
GO:0038128	BP	GO:0038128	ERBB2 signaling pathway	6/695	32/18862	0.000977818	0.0448399	0.0407734	ERBIN/GAB1/ERBB3/PRKCA/ERBB4/EGFR	6	1	op	down
GO:00068131	BP	GO:0006813	potassium ion transport	19/695	232/18862	0.00100545	0.045723	0.0415764	KCNMB2/VAMP2/KCNMA1/DPP6/NOS1AP/KCNN2/WWP2/NETO1/KCNIP4/STK39/ANK3/KCND2/KCNT2/SLC9A9/KCNH1/DLG1/KCNIP1/SLC24A2/KCNQ5	19	1	op	down
GO:0031124	BP	GO:0031124	mRNA 3'-end processing	11/695	99/18862	0.00104214	0.0469996	0.0427373	TENT2/FIP1L1/SARNP/DDX39B/PAPOLA/TENT4B/VIRMA/SRSF1/SCAF8/WDR33/APP	11	1	op	down
GO:1990138	BP	GO:1990138	neuron projection extension	15/695	164/18862	0.00110942	0.0496238	0.0451234	PRKN/DISC1/DIP2B/SEMA5A/GSK3B/RYK/AUTS2/TNR/TIAM1/RIMS1/MAP2/SEMA6D/TMEM108/NRCAM/SEMA4D	15	1	op	down
GO:00432661	BP	GO:0043266	regulation of potassium ion transport	11/695	100/18862	0.00113285	0.0498547	0.0453334	VAMP2/DPP6/NOS1AP/KCNN2/WWP2/NETO1/KCNIP4/STK39/ANK3/DLG1/KCNIP1	11	1	op	down
GO:0060079	BP	GO:0060079	excitatory postsynaptic potential	11/695	100/18862	0.00113285	0.0498547	0.0453334	GRIK2/NRXN1/NLGN1/GSK3B/GRIN2B/NETO1/RIMS1/PPP1R9A/TMEM108/APP/GRIN2A	11	1	op	down
GO:009898411	CC	GO:0098984	neuron to neuron synapse	51/718	342/19520	1.21219e-17	8.71564e-15	7.19658e-15	NECTIN3/IGSF9B/GRID1/GRIK2/SEPTIN11/DISC1/CTNND1/NLGN1/DNM3/DNAJC6/GRIN2B/PDE4B/SORCS3/NETO1/BCAS1/STXBP5/ADAM10/ABI1/PCLO/MAGI2/ARHGAP32/CACNG5/KCND2/DGKI/CNKSR2/ADD3/TIAM1/CTNND2/GOPC/ANKS1B/DLGAP2/PTPRD/PPP1R9A/RAPGEF4/DLGAP1/TMEM108/SIPA1L1/LRRC7/TNIK/KCNH1/GAP43/ERBB4/SH3GL3/SLC8A1/LRFN5/FYN/GRIA2/DLG1/DCC/CLSTN2/GRIN2A	51	1	op	down
GO:009957211	CC	GO:0099572	postsynaptic specialization	49/718	333/19520	9.35227e-17	3.36214e-14	2.77615e-14	NECTIN3/IGSF9B/GRID1/GRIK2/SEPTIN11/DISC1/CTNND1/NLGN1/DNM3/DNAJC6/GRIN2B/PDE4B/SORCS3/NETO1/BCAS1/ADAM10/ABI1/PCLO/MAGI2/ARHGAP32/CACNG5/KCND2/DGKI/CNKSR2/ADD3/TIAM1/CTNND2/GOPC/ANKS1B/DLGAP2/PPP1R9A/DLGAP1/TMEM108/SIPA1L1/LRRC7/TNIK/KCNH1/GAP43/ERBB4/SH3GL3/SLC8A1/LRFN5/FYN/GRIA2/DLG1/CDH10/DCC/CLSTN2/GRIN2A	49	1	op	down
GO:001406911	CC	GO:0014069	postsynaptic density	47/718	313/19520	1.80282e-16	4.32076e-14	3.56769e-14	NECTIN3/IGSF9B/GRID1/GRIK2/DISC1/CTNND1/NLGN1/DNM3/DNAJC6/GRIN2B/PDE4B/SORCS3/NETO1/BCAS1/ADAM10/ABI1/PCLO/MAGI2/ARHGAP32/CACNG5/KCND2/DGKI/CNKSR2/ADD3/TIAM1/CTNND2/GOPC/ANKS1B/DLGAP2/PPP1R9A/DLGAP1/TMEM108/SIPA1L1/LRRC7/TNIK/KCNH1/GAP43/ERBB4/SH3GL3/SLC8A1/LRFN5/FYN/GRIA2/DLG1/DCC/CLSTN2/GRIN2A	47	1	op	down
GO:003227911	CC	GO:0032279	asymmetric synapse	47/718	318/19520	3.39205e-16	6.09721e-14	5.03451e-14	NECTIN3/IGSF9B/GRID1/GRIK2/DISC1/CTNND1/NLGN1/DNM3/DNAJC6/GRIN2B/PDE4B/SORCS3/NETO1/BCAS1/ADAM10/ABI1/PCLO/MAGI2/ARHGAP32/CACNG5/KCND2/DGKI/CNKSR2/ADD3/TIAM1/CTNND2/GOPC/ANKS1B/DLGAP2/PPP1R9A/DLGAP1/TMEM108/SIPA1L1/LRRC7/TNIK/KCNH1/GAP43/ERBB4/SH3GL3/SLC8A1/LRFN5/FYN/GRIA2/DLG1/DCC/CLSTN2/GRIN2A	47	1	op	down
GO:00989781	CC	GO:0098978	glutamatergic synapse	43/718	308/19520	4.95311e-14	7.12257e-12	5.88117e-12	ERBIN/ADGRL3/GRID1/IL1RAPL1/GRIK2/SEPTIN11/CTNND1/NLGN1/PPP2R2A/CDH11/TSPOAP1/DNM3/GSK3B/CTTNBP2/NRG3/SORCS3/NOS1AP/NETO1/ADAM10/TNR/PCLO/ADAM23/CACNG5/KCND2/CNKSR2/TIAM1/DLGAP2/PTPRD/PPP1R9A/ERC2/DLGAP1/TNIK/ERBB4/SH3GL3/LRFN5/FYN/DLG1/CADPS/CDH10/CLSTN2/NTNG1/PLCB1/GRIN2A	43	1	op	down
GO:00970601	CC	GO:0097060	synaptic membrane	41/718	368/19520	2.82681e-10	3.38746e-08	2.79705e-08	NECTIN3/IGSF9B/GRID1/IL1RAPL1/GRIK2/NRXN1/NLGN1/KCNMA1/DNM3/GRIN2B/SORCS3/NETO1/STXBP5/ADAM10/PICALM/DENND1A/ANK3/ADAM23/CACNG5/KCND2/DGKI/CNKSR2/TIAM1/RIMS1/PTPRD/KCTD8/ERC2/KCNH1/ERBB4/SLC8A1/LRFN5/GRIA2/CNTN1/DLG1/CDH10/DCC/CLSTN2/NTNG1/GRIN2A/CHRM3/TENM2	41	1	op	down
GO:00452111	CC	GO:0045211	postsynaptic membrane	32/718	265/19520	3.6711e-09	3.77074e-07	3.11353e-07	NECTIN3/IGSF9B/GRID1/IL1RAPL1/GRIK2/NLGN1/KCNMA1/DNM3/GRIN2B/SORCS3/NETO1/ADAM10/PICALM/ANK3/CACNG5/KCND2/CNKSR2/TIAM1/KCTD8/KCNH1/ERBB4/SLC8A1/LRFN5/GRIA2/CNTN1/DLG1/CDH10/DCC/CLSTN2/GRIN2A/CHRM3/TENM2	32	1	op	down
GO:00996341	CC	GO:0099634	postsynaptic specialization membrane	19/718	109/19520	1.57779e-08	1.41804e-06	1.17089e-06	NECTIN3/GRID1/NLGN1/GRIN2B/SORCS3/NETO1/CACNG5/KCND2/CNKSR2/TIAM1/KCNH1/ERBB4/LRFN5/GRIA2/DLG1/CDH10/DCC/CLSTN2/GRIN2A	19	1	op	down
GO:00059381	CC	GO:0005938	cell cortex	33/718	301/19520	2.34334e-08	1.87207e-06	1.54578e-06	SEPTIN7/MTSS2/SEPTIN2/SEPTIN8/WASHC1/SEPTIN11/CTNND1/GNAI1/SEPTIN10/CLASP1/CTTNBP2/ASPH/FRY/EPS8/C2CD5/PTK2/DST/SNX9/PCLO/ARHGEF7/MYO6/EXOC6B/EPB41L2/ARHGAP32/FER/FRYL/ADD3/RIMS1/STXBP6/PPP1R9A/SHROOM4/ERC2/PARD3B	33	1	op	down
GO:00431971	CC	GO:0043197	dendritic spine	24/718	177/19520	3.58641e-08	2.57863e-06	2.1292e-06	SEPTIN11/CTNND1/NLGN1/DNM3/CTTNBP2/PDE4B/KCNN2/PTK2/ADAM10/ARHGAP32/KCND2/DGKI/TIAM1/ANKS1B/PPP1R9A/ZNF804A/SIPA1L1/SLC8A1/APP/GRIA2/DOCK10/FRMPD4/GRIN2A/TENM2	24	1	op	down
GO:00443091	CC	GO:0044309	neuron spine	24/718	178/19520	4.00415e-08	2.61726e-06	2.16109e-06	SEPTIN11/CTNND1/NLGN1/DNM3/CTTNBP2/PDE4B/KCNN2/PTK2/ADAM10/ARHGAP32/KCND2/DGKI/TIAM1/ANKS1B/PPP1R9A/ZNF804A/SIPA1L1/SLC8A1/APP/GRIA2/DOCK10/FRMPD4/GRIN2A/TENM2	24	1	op	down
GO:00988391	CC	GO:0098839	postsynaptic density membrane	16/718	86/19520	8.32868e-08	4.99027e-06	4.1205e-06	NECTIN3/GRID1/GRIN2B/SORCS3/NETO1/CACNG5/CNKSR2/TIAM1/KCNH1/ERBB4/LRFN5/GRIA2/DLG1/DCC/CLSTN2/GRIN2A	16	1	op	down
GO:00987931	CC	GO:0098793	presynapse	42/718	487/19520	3.02344e-07	1.52731e-05	1.26111e-05	PRKN/SEPTIN2/VAMP2/STX16/SEPTIN8/GRIK2/DISC1/CTNND1/NRXN1/NLGN1/TSPOAP1/DNM3/DNAJC6/CTTNBP2/PDE4B/KIAA1109/STXBP5/ADAM10/PICALM/PCLO/DENND1A/BTBD8/ADAM23/DGKI/AMPH/RIMS1/PTPRD/SLC4A10/KCTD8/ERC2/ZNF804A/TNIK/KCNH1/ERBB4/SH3GL3/SLC8A1/APP/CNTN1/CADPS/CDH10/NTNG1/GRIN2A	42	1	op	down
GO:00304271	CC	GO:0030427	site of polarized growth	23/718	184/19520	3.09197e-07	1.52731e-05	1.26111e-05	DISC1/CTNND1/WHRN/PCDH9/FRY/EPS8/AUTS2/UNC5C/ABI1/PTBP2/TIAM2/SLC2A13/FRYL/TIAM1/PPP1R9A/APBB2/MAP2/ERC2/ZNF804A/GAP43/APP/MYO5A/TENM2	23	1	op	down
GO:00443041	CC	GO:0044304	main axon	13/718	62/19520	3.18632e-07	1.52731e-05	1.26111e-05	NFASC/ANK3/TIAM1/KIF13B/MAP2/LRRC7/NRCAM/APP/DLG1/IQCJ-SCHIP1/CNTNAP2/MBP/ROBO2	13	1	op	down
GO:00059121	CC	GO:0005912	adherens junction	22/718	172/19520	3.72977e-07	1.67607e-05	1.38394e-05	AFDN/NECTIN3/CTNND1/CDH11/SORBS1/FRMD5/PKP4/APC/ADAM10/PTPRK/CYTH1/CTNND2/FRMD4B/CRB1/STXBP6/SHROOM4/CDH19/DLG1/CDH10/FRMD4A/PARD3B/CTNNA2	22	1	op	down
GO:00430251	CC	GO:0043025	neuronal cell body	40/718	474/19520	1.008e-06	4.26325e-05	3.5202e-05	PDE1C/GRIK2/NRXN1/WHRN/ASTN1/DIP2B/STRN3/WASHC5/MAP2K4/RAPGEF2/WDFY3/GIGYF2/SORT1/KCNN2/ADAM10/PICALM/UNC5C/PTBP2/DENND1A/ARHGEF7/BRINP1/BRINP2/TIAM2/KCND2/CNKSR2/TIAM1/CTNND2/SLC4A10/PPP1R9A/MAP2/ZNF804A/KCNH1/GAP43/SLC8A1/APP/GRIA2/TTLL7/BRINP3/CNTNAP2/MBP	40	1	op	down
GO:00304261	CC	GO:0030426	growth cone	21/718	178/19520	2.58316e-06	0.000103183	8.51989e-05	DISC1/CTNND1/WHRN/PCDH9/EPS8/AUTS2/UNC5C/ABI1/PTBP2/TIAM2/SLC2A13/TIAM1/PPP1R9A/APBB2/MAP2/ERC2/ZNF804A/GAP43/APP/MYO5A/TENM2	21	1	op	down
GO:00992401	CC	GO:0099240	intrinsic component of synaptic membrane	18/718	140/19520	3.92789e-06	0.00014864	0.000122733	NECTIN3/GRID1/NLGN1/SORCS3/NETO1/ADAM23/CACNG5/KCND2/PTPRD/ERBB4/SLC8A1/LRFN5/CNTN1/CDH10/DCC/CLSTN2/NTNG1/GRIN2A	18	1	op	down
GO:00059111	CC	GO:0005911	cell-cell junction	39/718	485/19520	4.42007e-06	0.000152312	0.000125765	AFDN/NECTIN3/SPECC1L/ADGRL3/CTNND1/PATJ/CDH11/GAB1/SORBS1/RAPGEF2/FRMD5/PCDH9/PKP4/APC/ADAM10/PTPRK/LIMS1/NFASC/CYTH1/MAGI2/ANK3/PTPRJ/ADD3/TIAM1/CTNND2/FRMD4B/CRB1/STXBP6/SHROOM4/KAZN/CDH19/SLC8A1/APP/DLG1/CDH10/FRMD4A/PARD3B/CTNNA2/CNTNAP2	39	1	op	down
GO:00990601	CC	GO:0099060	integral component of postsynaptic specialization membrane	12/718	66/19520	4.44861e-06	0.000152312	0.000125765	NECTIN3/GRID1/NLGN1/SORCS3/NETO1/KCND2/ERBB4/LRFN5/CDH10/DCC/CLSTN2/GRIN2A	12	1	op	down
GO:00989361	CC	GO:0098936	intrinsic component of postsynaptic membrane	15/718	105/19520	6.7849e-06	0.000221743	0.000183095	NECTIN3/GRID1/NLGN1/SORCS3/NETO1/CACNG5/KCND2/ERBB4/SLC8A1/LRFN5/CNTN1/CDH10/DCC/CLSTN2/GRIN2A	15	1	op	down
GO:00989481	CC	GO:0098948	intrinsic component of postsynaptic specialization membrane	12/718	69/19520	7.20149e-06	0.000225125	0.000185888	NECTIN3/GRID1/NLGN1/SORCS3/NETO1/KCND2/ERBB4/LRFN5/CDH10/DCC/CLSTN2/GRIN2A	12	1	op	down
GO:0043194	CC	GO:0043194	axon initial segment	6/718	16/19520	1.41593e-05	0.000424188	0.000350256	NFASC/ANK3/MAP2/LRRC7/NRCAM/IQCJ-SCHIP1	6	1	op	down
GO:00990551	CC	GO:0099055	integral component of postsynaptic membrane	14/718	100/19520	1.73059e-05	0.000497718	0.00041097	NECTIN3/GRID1/NLGN1/SORCS3/NETO1/CACNG5/KCND2/ERBB4/SLC8A1/LRFN5/CDH10/DCC/CLSTN2/GRIN2A	14	1	op	down
GO:00996991	CC	GO:0099699	integral component of synaptic membrane	16/718	128/19520	1.91604e-05	0.000529858	0.000437509	NECTIN3/GRID1/NLGN1/SORCS3/NETO1/ADAM23/CACNG5/KCND2/PTPRD/ERBB4/SLC8A1/LRFN5/CDH10/DCC/CLSTN2/GRIN2A	16	1	op	down
GO:0042734	CC	GO:0042734	presynaptic membrane	16/718	137/19520	4.47276e-05	0.0011701	0.000966158	GRIK2/NRXN1/STXBP5/PICALM/DENND1A/ADAM23/RIMS1/PTPRD/KCTD8/ERC2/KCNH1/ERBB4/CNTN1/CDH10/NTNG1/GRIN2A	16	1	op	down
GO:00990611	CC	GO:0099061	integral component of postsynaptic density membrane	9/718	47/19520	4.5567e-05	0.0011701	0.000966158	NECTIN3/GRID1/SORCS3/NETO1/ERBB4/LRFN5/DCC/CLSTN2/GRIN2A	9	1	op	down
GO:00347021	CC	GO:0034702	ion channel complex	26/718	301/19520	5.29051e-05	0.00131168	0.00108307	KCNMB2/LRRC8D/CALM2/VAMP2/GRIK2/NLGN1/KCNMA1/GRIN2B/PDE4B/DPP6/NOS1AP/KCNIP4/STXBP5/CACNG5/KCND2/UNC80/LRRC7/KCNH1/GRIA2/DLG1/KCNIP1/GRIN2A/PDE4D/BEST3/CNTNAP2/KCNQ5	26	1	op	down
GO:0016607	CC	GO:0016607	nuclear speck	32/718	411/19520	5.88215e-05	0.00140976	0.00116405	PRKN/AFDN/COP1/ERBIN/HNRNPU/LUC7L2/MTREX/SARNP/NRIP1/RBM4/DDX39B/ZBTB16/VIRMA/RBM27/ILRUN/DYRK1A/TCF12/TARDBP/WAC/PSPC1/HBP1/ZNF638/SRSF1/PSME4/PIAS1/SRPK2/KAT6A/DOCK1/PRPF18/KAZN/PLCB1/MAML2	32	1	op	down
GO:01500341	CC	GO:0150034	distal axon	25/718	287/19520	6.39301e-05	0.00148277	0.00122433	GRIK2/DISC1/CTNND1/WHRN/TSPOAP1/PCDH9/EPS8/AUTS2/UNC5C/ABI1/PTBP2/TIAM2/SLC2A13/TIAM1/SLC4A10/PPP1R9A/APBB2/MAP2/ERC2/ZNF804A/GAP43/SLC8A1/APP/MYO5A/TENM2	25	1	op	down
GO:00347031	CC	GO:0034703	cation channel complex	21/718	222/19520	7.56014e-05	0.00165429	0.00136596	KCNMB2/CALM2/VAMP2/GRIK2/NLGN1/KCNMA1/GRIN2B/PDE4B/DPP6/NOS1AP/KCNIP4/CACNG5/KCND2/UNC80/KCNH1/GRIA2/KCNIP1/GRIN2A/PDE4D/CNTNAP2/KCNQ5	21	1	op	down
GO:00991461	CC	GO:0099146	intrinsic component of postsynaptic density membrane	9/718	50/19520	7.5927e-05	0.00165429	0.00136596	NECTIN3/GRID1/SORCS3/NETO1/ERBB4/LRFN5/DCC/CLSTN2/GRIN2A	9	1	op	down
GO:00059401	CC	GO:0005940	septin ring	5/718	14/19520	0.00010079	0.00199931	0.00165084	SEPTIN7/SEPTIN2/SEPTIN8/SEPTIN11/SEPTIN10	5	1	op	down
GO:00311051	CC	GO:0031105	septin complex	5/718	14/19520	0.00010079	0.00199931	0.00165084	SEPTIN7/SEPTIN2/SEPTIN8/SEPTIN11/SEPTIN10	5	1	op	down
GO:00321561	CC	GO:0032156	septin cytoskeleton	5/718	14/19520	0.00010079	0.00199931	0.00165084	SEPTIN7/SEPTIN2/SEPTIN8/SEPTIN11/SEPTIN10	5	1	op	down
GO:0030175	CC	GO:0030175	filopodium	13/718	103/19520	0.000102885	0.00199931	0.00165084	SPATA13/NLGN1/UNC5C/ABI1/MYO6/TIAM2/PPP1R9A/MAP2/GAP43/OSBPL3/APP/MYO5A/TENM2	13	1	op	down
GO:00989821	CC	GO:0098982	GABA-ergic synapse	10/718	64/19520	0.000106981	0.00202419	0.00167139	IGSF9B/SEPTIN11/PCLO/KCND2/ERC2/GAP43/ERBB4/LRFN5/CDH10/PLCB1	10	1	op	down
GO:19903511	CC	GO:1990351	transporter complex	27/718	338/19520	0.000143351	0.00264281	0.00218219	KCNMB2/LRRC8D/CALM2/VAMP2/GRIK2/NLGN1/KCNMA1/ATP8A1/GRIN2B/PDE4B/DPP6/NOS1AP/KCNIP4/STXBP5/CACNG5/KCND2/UNC80/LRRC7/KCNH1/GRIA2/DLG1/KCNIP1/GRIN2A/PDE4D/BEST3/CNTNAP2/KCNQ5	27	1	op	down
GO:0098858	CC	GO:0098858	actin-based cell projection	20/718	216/19520	0.000148835	0.00267531	0.00220903	PDGFRA/SPATA13/WHRN/NLGN1/EPS8/UNC5C/ABI1/NFASC/MYO6/TIAM2/DOCK4/CRB1/KIF13B/PPP1R9A/MAP2/GAP43/OSBPL3/APP/MYO5A/TENM2	20	1	op	down
GO:19024951	CC	GO:1902495	transmembrane transporter complex	26/718	323/19520	0.000167466	0.0029236	0.00241404	KCNMB2/LRRC8D/CALM2/VAMP2/GRIK2/NLGN1/KCNMA1/GRIN2B/PDE4B/DPP6/NOS1AP/KCNIP4/STXBP5/CACNG5/KCND2/UNC80/LRRC7/KCNH1/GRIA2/DLG1/KCNIP1/GRIN2A/PDE4D/BEST3/CNTNAP2/KCNQ5	26	1	op	down
GO:0019897	CC	GO:0019897	extrinsic component of plasma membrane	17/718	169/19520	0.00017078	0.0029236	0.00241404	CTNND1/CDH11/GNAI1/APC/PTK2/STXBP5/PICALM/SNX9/CYTH1/FER/CNKSR2/TIAM1/CDH19/FYN/KCNIP1/CDH10/CTNNA2	17	1	op	down
GO:00314991	CC	GO:0031499	TRAMP complex	3/718	4/19520	0.000192817	0.00322389	0.00266199	MTREX/TENT4B/TENT4A	3	1	op	down
GO:0099243	CC	GO:0099243	extrinsic component of synaptic membrane	4/718	9/19520	0.000197289	0.00322389	0.00266199	STXBP5/PICALM/CNKSR2/TIAM1	4	1	op	down
GO:00347051	CC	GO:0034705	potassium channel complex	12/718	99/19520	0.000276479	0.00441752	0.00364759	KCNMB2/VAMP2/GRIK2/KCNMA1/DPP6/NOS1AP/KCNIP4/KCND2/KCNH1/KCNIP1/CNTNAP2/KCNQ5	12	1	op	down
GO:0008328	CC	GO:0008328	ionotropic glutamate receptor complex	8/718	48/19520	0.000330305	0.00516281	0.00426297	GRIK2/NLGN1/GRIN2B/CACNG5/LRRC7/GRIA2/DLG1/GRIN2A	8	1	op	down
GO:00080761	CC	GO:0008076	voltage-gated potassium channel complex	11/718	89/19520	0.00041501	0.00634878	0.00524224	KCNMB2/VAMP2/KCNMA1/DPP6/NOS1AP/KCNIP4/KCND2/KCNH1/KCNIP1/CNTNAP2/KCNQ5	11	1	op	down
GO:0098878	CC	GO:0098878	neurotransmitter receptor complex	8/718	50/19520	0.000440539	0.00659891	0.00544877	GRIK2/NLGN1/GRIN2B/CACNG5/LRRC7/GRIA2/DLG1/GRIN2A	8	1	op	down
GO:0043204	CC	GO:0043204	perikaryon	15/718	151/19520	0.000462553	0.00678725	0.00560429	GRIK2/ASTN1/DIP2B/MAP2K4/WDFY3/GIGYF2/TIAM2/KCND2/CTNND2/SLC4A10/KCNH1/GAP43/APP/TTLL7/CNTNAP2	15	1	op	down
GO:0099092	CC	GO:0099092	postsynaptic density, intracellular component	4/718	11/19520	0.000487105	0.00700458	0.00578374	CTNND1/TNIK/SH3GL3/FYN	4	1	op	down
GO:0043296	CC	GO:0043296	apical junction complex	14/718	137/19520	0.000532224	0.00750331	0.00619555	NECTIN3/CTNND1/PATJ/SORBS1/RAPGEF2/APC/CYTH1/MAGI2/ANK3/FRMD4B/SHROOM4/DLG1/FRMD4A/PARD3B	14	1	op	down
GO:0099738	CC	GO:0099738	cell cortex region	7/718	41/19520	0.000667929	0.00917385	0.00757492	CTNND1/GNAI1/CLASP1/PCLO/EPB41L2/RIMS1/ERC2	7	1	op	down
GO:00986861	CC	GO:0098686	hippocampal mossy fiber to CA3 synapse	6/718	30/19520	0.000676237	0.00917385	0.00757492	NECTIN3/GRIK2/CTNND1/STXBP5/PTPRD/RAPGEF4	6	1	op	down
GO:0016342	CC	GO:0016342	catenin complex	6/718	32/19520	0.000969538	0.0127761	0.0105493	CTNND1/CDH11/APC/CDH19/CDH10/CTNNA2	6	1	op	down
GO:0071203	CC	GO:0071203	WASH complex	4/718	13/19520	0.000995078	0.0127761	0.0105493	WASHC4/WASHC1/WASHC5/DNAJC13	4	1	op	down
GO:0098831	CC	GO:0098831	presynaptic active zone cytoplasmic component	4/718	13/19520	0.000995078	0.0127761	0.0105493	CTNND1/PCLO/RIMS1/ERC2	4	1	op	down
GO:0099147	CC	GO:0099147	extrinsic component of postsynaptic density membrane	2/718	2/19520	0.00135116	0.016211	0.0133855	CNKSR2/TIAM1	2	1	op	down
GO:00996291	CC	GO:0099629	postsynaptic specialization of symmetric synapse	2/718	2/19520	0.00135116	0.016211	0.0133855	IGSF9B/SEPTIN11	2	1	op	down
GO:1990761	CC	GO:1990761	growth cone lamellipodium	2/718	2/19520	0.00135116	0.016211	0.0133855	PPP1R9A/APP	2	1	op	down
GO:0099091	CC	GO:0099091	postsynaptic specialization, intracellular component	4/718	14/19520	0.00135279	0.016211	0.0133855	CTNND1/TNIK/SH3GL3/FYN	4	1	op	down
GO:00321271	CC	GO:0032127	dense core granule membrane	3/718	7/19520	0.00155235	0.0180022	0.0148646	STXBP5/VPS13C/CADPS	3	1	op	down
GO:0048788	CC	GO:0048788	cytoskeleton of presynaptic active zone	3/718	7/19520	0.00155235	0.0180022	0.0148646	PCLO/RIMS1/ERC2	3	1	op	down
GO:0019898	CC	GO:0019898	extrinsic component of membrane	22/718	304/19520	0.00205991	0.0235091	0.0194117	CTNND1/CDH11/GNAI1/WDFY3/PIK3C3/APC/PTK2/STXBP5/PICALM/VPS13C/SNX9/STK39/CYTH1/FER/CNKSR2/TIAM1/EMC2/CDH19/FYN/KCNIP1/CDH10/CTNNA2	22	1	op	down
GO:00312521	CC	GO:0031252	cell leading edge	27/718	411/19520	0.00276213	0.0310308	0.0256224	MTSS2/RAB3IP/SPATA13/CTNND1/EPS8/APC/C2CD5/DST/SGCE/UNC5C/ABI1/SNX9/PTPRK/ARHGEF7/MYO6/TIAM2/FER/PTPRJ/TIAM1/AMPH/FRMD4B/PPP1R9A/APBB2/APP/MYO5A/CNTNAP2/ROBO2	27	1	op	down
GO:0032433	CC	GO:0032433	filopodium tip	4/718	17/19520	0.00294588	0.0325859	0.0269065	NLGN1/ABI1/OSBPL3/MYO5A	4	1	op	down
GO:00986851	CC	GO:0098685	Schaffer collateral - CA1 synapse	8/718	67/19520	0.00309835	0.0337533	0.0278704	CTNND1/CDH11/STXBP5/TNR/PTPRD/FYN/DCC/NTNG1	8	1	op	down
GO:0099569	CC	GO:0099569	presynaptic cytoskeleton	3/718	9/19520	0.00352539	0.0378322	0.0312383	PCLO/RIMS1/ERC2	3	1	op	down
GO:00442911	CC	GO:0044291	cell-cell contact zone	8/718	69/19520	0.00372583	0.0393952	0.0325289	AFDN/NECTIN3/PCDH9/PKP4/ANK3/TIAM1/SLC8A1/DLG1	8	1	op	down
GO:0032444	CC	GO:0032444	activin responsive factor complex	2/718	3/19520	0.00395434	0.0394885	0.032606	SMAD4/SMAD2	2	1	op	down
GO:0070369	CC	GO:0070369	beta-catenin-TCF7L2 complex	2/718	3/19520	0.00395434	0.0394885	0.032606	TCF4/TCF7L2	2	1	op	down
GO:0098892	CC	GO:0098892	extrinsic component of postsynaptic specialization membrane	2/718	3/19520	0.00395434	0.0394885	0.032606	CNKSR2/TIAM1	2	1	op	down
GO:1990452	CC	GO:1990452	Parkin-FBXW7-Cul1 ubiquitin ligase complex	2/718	3/19520	0.00395434	0.0394885	0.032606	PRKN/FBXW7	2	1	op	down
GO:0005874	CC	GO:0005874	microtubule	27/718	423/19520	0.00408114	0.0401964	0.0331905	NAV3/HNRNPU/GRAMD2B/CALM2/TOGARAM1/DISC1/NEK7/STAU2/DNM3/CLASP1/CLIP4/HOOK3/APC/DST/CEP170/KIF16B/TIAM1/KIF13B/FIGN/MAP2/ZNF804A/KIF21A/NCKAP5/SLC8A1/DLG1/TTLL7/MAP7	27	1	op	down
GO:0000159	CC	GO:0000159	protein phosphatase type 2A complex	4/718	19/19520	0.00452551	0.0439708	0.0363071	PPP2CA/PPP2R2A/PPP2R2B/PPP2R5C	4	1	op	down
GO:0017146	CC	GO:0017146	NMDA selective glutamate receptor complex	3/718	10/19520	0.00489945	0.0469694	0.038783	NLGN1/GRIN2B/GRIN2A	3	1	op	down
GO:0099023	CC	GO:0099023	vesicle tethering complex	8/718	73/19520	0.00527148	0.049871	0.0411789	SEPTIN2/WASHC1/EIPR1/NBAS/HOOK3/VPS41/EXOC6B/STXBP6	8	1	op	down
GO:0030695	MF	GO:0030695	GTPase regulator activity	39/674	467/18337	1.70647e-06	0.00175937	0.00154122	MTSS2/FNIP1/RAPGEF6/RABGEF1/RAB3IP/SPATA13/ARHGAP35/DENND11/CPEB2/RAPGEF2/ARHGAP5/ARHGEF12/SERGEF/STXBP5/TRIO/RALGAPA1/DENND1A/ARHGEF7/CYTH1/TIAM2/DOCK1/ARHGAP32/ARAP2/RALGPS2/DOCK4/TIAM1/ARHGAP10/ELMO1/RIMS1/MYCBP2/ARHGAP42/SRGAP1/RAPGEF4/KALRN/SIPA1L1/NF1/STARD13/DOCK10/PLCB1	39	1	op	down
GO:0005085	MF	GO:0005085	guanyl-nucleotide exchange factor activity	22/674	197/18337	3.66795e-06	0.00189083	0.00165637	FNIP1/RAPGEF6/RABGEF1/RAB3IP/SPATA13/DENND11/RAPGEF2/ARHGEF12/SERGEF/TRIO/DENND1A/ARHGEF7/CYTH1/DOCK1/RALGPS2/DOCK4/TIAM1/ELMO1/MYCBP2/RAPGEF4/KALRN/DOCK10	22	1	op	down
GO:0004674	MF	GO:0004674	protein serine/threonine kinase activity	35/674	430/18337	1.01468e-05	0.00348712	0.00305472	SGK3/PAK5/GRK3/TNNI3K/CSNK1G1/NEK7/RPS6KA2/CAMK2D/RPS6KB1/MAP2K4/GSK3B/DYRK1A/MAP3K4/PRKCE/CDK17/MAP4K5/TRIO/HIPK2/STK39/SRPK2/MARK1/CDK19/STK32B/RPS6KC1/NLK/PRKACB/CDK14/KALRN/PRKCA/SIK3/TNIK/STK32A/MAPK10/EGFR/AKT3	35	1	op	down
GO:0048156	MF	GO:0048156	tau protein binding	9/674	44/18337	2.59548e-05	0.00573834	0.0050268	PPP2CA/PPP2R2A/GSK3B/DYRK1A/SMAD2/PICALM/MARK1/MAP2/FYN	9	1	op	down
GO:0005543	MF	GO:0005543	phospholipid binding	35/674	451/18337	2.7829e-05	0.00573834	0.0050268	MTSS2/RAPGEF6/SGK3/CERT1/VAMP2/SYT16/ARHGAP35/SNX13/SNX14/BSCL2/RAPGEF2/WDFY3/C2CD5/PICALM/SNX9/KIF16B/GRAMD1B/PCLO/DENND1A/GAB2/MARK1/ARHGAP32/ARAP2/MAPKAP1/PXK/RPS6KC1/AMPH/STXBP6/OSBPL1A/KCNH1/NF1/GAP43/FRMPD4/PLCB1/PARD3B	35	1	op	down
GO:0035091	MF	GO:0035091	phosphatidylinositol binding	23/674	253/18337	6.36181e-05	0.00979952	0.0085844	MTSS2/SGK3/CERT1/SNX13/SNX14/WDFY3/PICALM/SNX9/KIF16B/DENND1A/GAB2/MARK1/ARHGAP32/ARAP2/MAPKAP1/PXK/RPS6KC1/STXBP6/KCNH1/GAP43/FRMPD4/PLCB1/PARD3B	23	1	op	down
GO:0004652	MF	GO:0004652	polynucleotide adenylyltransferase activity	5/674	13/18337	6.65341e-05	0.00979952	0.0085844	TENT2/PAPOLA/TENT4B/TENT4A/TENT5A	5	1	op	down
GO:1901981	MF	GO:1901981	phosphatidylinositol phosphate binding	17/674	171/18337	0.000194169	0.0243409	0.0213227	MTSS2/CERT1/SNX13/SNX14/PICALM/KIF16B/DENND1A/GAB2/MARK1/ARHGAP32/ARAP2/MAPKAP1/STXBP6/KCNH1/GAP43/FRMPD4/PLCB1	17	1	op	down
GO:0003712	MF	GO:0003712	transcription coregulator activity	34/674	480/18337	0.000212481	0.0243409	0.0213227	PRKN/MRTFA/HNRNPU/MRTFB/HDGFL3/NRIP1/BCLAF3/TLE5/JAZF1/DYRK1A/CNOT2/TBL1XR1/MED13L/MYSM1/TRRAP/LCOR/RERE/KDM5A/SUPT3H/HIPK2/PIAS1/BTAF1/KAT6A/TRIM24/KMT2C/HDAC9/ARID1B/NUP98/RYBP/NCOA7/RBFOX2/JMJD1C/KAT2B/MAML2	34	1	op	down
GO:0008013	MF	GO:0008013	beta-catenin binding	11/674	85/18337	0.000274405	0.0282911	0.0247831	PRKN/BTRC/GSK3B/TBL1XR1/APC/PTPRK/TCF4/TCF7L2/PTPRJ/CTNND2/CTNNA2	11	1	op	down
GO:0106311	MF	GO:0106311	protein threonine kinase activity	21/674	248/18337	0.000346876	0.0294494	0.0257977	SGK3/PAK5/TNNI3K/CSNK1G1/NEK7/RPS6KA2/RPS6KB1/GSK3B/MAP4K5/TRIO/HIPK2/STK39/SRPK2/MARK1/STK32B/RPS6KC1/KALRN/SIK3/TNIK/STK32A/AKT3	21	1	op	down
GO:0106310	MF	GO:0106310	protein serine kinase activity	21/674	249/18337	0.000366097	0.0294494	0.0257977	SGK3/PAK5/TNNI3K/CSNK1G1/NEK7/RPS6KA2/RPS6KB1/GSK3B/MAP4K5/TRIO/HIPK2/STK39/SRPK2/MARK1/STK32B/RPS6KC1/KALRN/SIK3/TNIK/STK32A/AKT3	21	1	op	down
GO:0005516	MF	GO:0005516	calmodulin binding	18/674	198/18337	0.000386382	0.0294494	0.0257977	VAMP2/PPP3R1/PDE1C/STRN3/CAMK2D/KCNN2/ARPP21/MYO6/ADD3/MAP2/KCNH1/GAP43/SLC8A1/MYO5A/EGFR/PLCB1/KCNQ5/MBP	18	1	op	down
GO:0060090	MF	GO:0060090	molecular adaptor activity	26/674	342/18337	0.000399894	0.0294494	0.0257977	SEPTIN7/SEPTIN2/VAMP2/STX16/ECPAS/SEPTIN8/SEPTIN11/DISC1/BTRC/SEPTIN10/GOSR2/SORBS1/EPS8/AFAP1L2/ABI1/PAG1/GAB2/MAGI2/ANK3/ANAPC1/CRADD/DLGAP2/FBXW7/DLGAP1/DLG1/FRMD4A	26	1	op	down
GO:0004713	MF	GO:0004713	protein tyrosine kinase activity	14/674	135/18337	0.000453531	0.0311727	0.0273073	JAK1/PDGFRA/MAP2K4/DYRK1A/PTK2/HIPK2/IGF1R/FER/ERBB3/ERBB4/NTRK3/FYN/EGFR/EPHB1	14	1	op	down
GO:0004970	MF	GO:0004970	ionotropic glutamate receptor activity	5/674	19/18337	0.000500322	0.0318193	0.0278738	GRID1/GRIK2/GRIN2B/GRIA2/GRIN2A	5	1	op	down
GO:0015631	MF	GO:0015631	tubulin binding	27/674	368/18337	0.000542125	0.0318193	0.0278738	PRKN/NAV3/TOGARAM1/MACO1/HDGFL3/WASHC1/DIP2B/DNM3/CLASP1/CLIP4/HOOK3/VPS41/JAKMIP3/PDE4B/APC/DST/UNC5C/KIF16B/AGTPBP1/CCSER2/C10orf90/TIAM1/KIF13B/MAP2/KIF21A/FYN/TTLL7	27	1	op	down
GO:0070566	MF	GO:0070566	adenylyltransferase activity	6/674	29/18337	0.000555527	0.0318193	0.0278738	TENT2/PAPOLA/TENT4B/TENT4A/SELENOO/TENT5A	6	1	op	down
GO:0045295	MF	GO:0045295	gamma-catenin binding	4/674	12/18337	0.000707223	0.0383761	0.0336176	APC/PTPRK/TCF7L2/PTPRJ	4	1	op	down
GO:0070300	MF	GO:0070300	phosphatidic acid binding	5/674	21/18337	0.000823786	0.0424662	0.0372004	RAPGEF6/RAPGEF2/GRAMD1B/MARK1/MAPKAP1	5	1	op	down
GO:0017124	MF	GO:0017124	SH3 domain binding	13/674	128/18337	0.000872027	0.0426384	0.0373514	PRKN/QKI/DNAJC6/CTTNBP2/AFAP1L2/ADAM10/ABI1/FUT8/DENND1A/DOCK1/DOCK4/KHDRBS3/ELMO1	13	1	op	down
GO:0070568	MF	GO:0070568	guanylyltransferase activity	3/674	6/18337	0.000909841	0.0426384	0.0373514	TENT4B/TENT4A/RNGTT	3	1	op	down
GO:0004115	MF	GO:0004115	3',5'-cyclic-AMP phosphodiesterase activity	4/674	13/18337	0.000991973	0.044424	0.0389155	PDE4B/PDE8B/PDE8A/PDE4D	4	1	op	down
GO:0050321	MF	GO:0050321	tau-protein kinase activity	5/674	22/18337	0.00103412	0.044424	0.0389155	GSK3B/DYRK1A/MARK1/SIK3/FYN	5	1	op	down
GO:00508043	BP	GO:0050804	modulation of chemical synaptic transmission	14/137	405/18862	1.52559e-06	0.00182793	0.00155221	PRKN/CACNG5/NRXN1/PLCB4/LRRC4C/DISC1/SORCS3/SHISA6/NLGN1/TNR/NTNG1/DCC/FGF14/GRM7	14	2	op	up
GO:00991773	BP	GO:0099177	regulation of trans-synaptic signaling	14/137	406/18862	1.57039e-06	0.00182793	0.00155221	PRKN/CACNG5/NRXN1/PLCB4/LRRC4C/DISC1/SORCS3/SHISA6/NLGN1/TNR/NTNG1/DCC/FGF14/GRM7	14	2	op	up
GO:00352492	BP	GO:0035249	synaptic transmission, glutamatergic	7/137	90/18862	4.13537e-06	0.00320904	0.00272499	PRKN/CACNG5/NRXN1/DISC1/NLGN1/TNR/GRM7	7	2	op	up
GO:00071582	BP	GO:0007158	neuron cell-cell adhesion	4/137	17/18862	5.89053e-06	0.00342829	0.00291116	NRXN1/NLGN1/TNR/ASTN1	4	2	op	up
GO:00519661	BP	GO:0051966	regulation of synaptic transmission, glutamatergic	6/137	69/18862	1.08313e-05	0.00490105	0.00416177	CACNG5/NRXN1/DISC1/NLGN1/TNR/GRM7	6	2	op	up
GO:19024142	BP	GO:1902414	protein localization to cell junction	7/137	109/18862	1.47097e-05	0.00490105	0.00416177	NECTIN3/JAK1/CACNG5/NRXN1/SHISA6/NLGN1/GPC6	7	2	op	up
GO:00109753	BP	GO:0010975	regulation of neuron projection development	13/137	428/18862	1.47368e-05	0.00490105	0.00416177	SPART/LRRC4C/DISC1/CSMD3/NLGN1/TNR/NTNG1/DCC/DAB1/SEMA5A/CNTN1/COBL/TANC2	13	2	op	up
GO:0099560	BP	GO:0099560	synaptic membrane adhesion	4/137	25/18862	2.99277e-05	0.00870896	0.00739529	LRRC4C/NLGN1/NTNG1/GPC6	4	2	op	up
GO:00519681	BP	GO:0051968	positive regulation of synaptic transmission, glutamatergic	4/137	30/18862	6.30349e-05	0.016305	0.0138456	CACNG5/NRXN1/NLGN1/TNR	4	2	op	up
GO:00507711	BP	GO:0050771	negative regulation of axonogenesis	5/137	66/18862	0.000117661	0.025035	0.0212587	SPART/TNR/DCC/DAB1/SEMA5A	5	2	op	up
GO:00507702	BP	GO:0050770	regulation of axonogenesis	7/137	151/18862	0.000118292	0.025035	0.0212587	SPART/LRRC4C/DISC1/TNR/DCC/DAB1/SEMA5A	7	2	op	up
GO:00074093	BP	GO:0007409	axonogenesis	12/137	460/18862	0.000135901	0.0263649	0.022388	SPART/CRPPA/NRXN1/LRRC4C/DISC1/CHL1/TNR/NTNG1/DCC/DAB1/SEMA5A/COBL	12	2	op	up
GO:19907783	BP	GO:1990778	protein localization to cell periphery	10/137	329/18862	0.000147457	0.0264062	0.022423	AFDN/NECTIN3/RAPGEF6/CACNG5/ASB3/DPP6/SHISA6/PID1/KIF13A/GPC6	10	2	op	up
GO:0098742	BP	GO:0098742	cell-cell adhesion via plasma-membrane adhesion molecules	9/137	273/18862	0.000174364	0.0289942	0.0246207	NECTIN3/LRRC4C/ADGRL3/NLGN1/PCDH9/NTNG1/DAB1/CDH20/GPC6	9	2	op	up
GO:00508083	BP	GO:0050808	synapse organization	11/137	412/18862	0.000213193	0.0330875	0.0280966	NRXN1/LRRC4C/DISC1/ADGRL3/SHISA6/NLGN1/TNR/IGF1R/NTNG1/GPC6/TANC2	11	2	op	up
GO:19035222	BP	GO:1903522	regulation of blood circulation	9/137	290/18862	0.000272929	0.0397112	0.0337211	KCNMB2/CACNG5/ASB3/ARHGAP42/ZDHHC21/KCND2/KCNIP1/SLC8A1/DMD	9	2	op	up
GO:00354182	BP	GO:0035418	protein localization to synapse	5/137	80/18862	0.000291823	0.0399626	0.0339346	CACNG5/NRXN1/SHISA6/NLGN1/GPC6	5	2	op	up
GO:00163582	BP	GO:0016358	dendrite development	8/137	234/18862	0.000315234	0.0407703	0.0346205	KLHL1/DISC1/CSMD3/NLGN1/DCC/DAB1/COBL/TANC2	8	2	op	up
GO:0046716	BP	GO:0046716	muscle cell cellular homeostasis	3/137	20/18862	0.000390351	0.0433791	0.0368358	LARGE1/SGCZ/DMD	3	2	op	up
GO:00109772	BP	GO:0010977	negative regulation of neuron projection development	6/137	132/18862	0.000407307	0.0433791	0.0368358	SPART/NLGN1/TNR/DCC/DAB1/SEMA5A	6	2	op	up
GO:00020281	BP	GO:0002028	regulation of sodium ion transport	5/137	87/18862	0.00043072	0.0433791	0.0368358	SLC8A1/CNTN1/FGF14/NKAIN3/DMD	5	2	op	up
GO:0099633	BP	GO:0099633	protein localization to postsynaptic specialization membrane	3/137	21/18862	0.000452995	0.0433791	0.0368358	CACNG5/SHISA6/GPC6	3	2	op	up
GO:0099645	BP	GO:0099645	neurotransmitter receptor localization to postsynaptic specialization membrane	3/137	21/18862	0.000452995	0.0433791	0.0368358	CACNG5/SHISA6/GPC6	3	2	op	up
GO:00220291	BP	GO:0022029	telencephalon cell migration	4/137	50/18862	0.00047342	0.0433791	0.0368358	BMERB1/DISC1/TNR/DAB1	4	2	op	up
GO:0061351	BP	GO:0061351	neural precursor cell proliferation	6/137	138/18862	0.000515911	0.0433791	0.0368358	TMEM14B/SOX5/TAFA1/DISC1/PTPRZ1/RORA	6	2	op	up
GO:0048669	BP	GO:0048669	collateral sprouting in absence of injury	2/137	5/18862	0.000516272	0.0433791	0.0368358	SPART/COBL	2	2	op	up
GO:0021801	BP	GO:0021801	cerebral cortex radial glia guided migration	3/137	22/18862	0.000521742	0.0433791	0.0368358	BMERB1/DISC1/DAB1	3	2	op	up
GO:0022030	BP	GO:0022030	telencephalon glial cell migration	3/137	22/18862	0.000521742	0.0433791	0.0368358	BMERB1/DISC1/DAB1	3	2	op	up
GO:00218851	BP	GO:0021885	forebrain cell migration	4/137	53/18862	0.000591914	0.0448196	0.038059	BMERB1/DISC1/TNR/DAB1	4	2	op	up
GO:0097120	BP	GO:0097120	receptor localization to synapse	4/137	53/18862	0.000591914	0.0448196	0.038059	CACNG5/SHISA6/NLGN1/GPC6	4	2	op	up
GO:0048668	BP	GO:0048668	collateral sprouting	3/137	23/18862	0.000596825	0.0448196	0.038059	SPART/DCC/COBL	3	2	op	up
GO:00017642	BP	GO:0001764	neuron migration	6/137	145/18862	0.000669749	0.0478633	0.0406435	DISC1/ADGRL3/NTNG1/ASTN1/DCC/DAB1	6	2	op	up
GO:0014829	BP	GO:0014829	vascular associated smooth muscle contraction	3/137	24/18862	0.000678474	0.0478633	0.0406435	ARHGAP42/ZDHHC21/SLC8A1	3	2	op	up
GO:0015012	BP	GO:0015012	heparan sulfate proteoglycan biosynthetic process	3/137	25/18862	0.000766912	0.0498398	0.0423219	XYLT1/CSGALNACT1/HS6ST3	3	2	op	up
GO:0030206	BP	GO:0030206	chondroitin sulfate biosynthetic process	3/137	25/18862	0.000766912	0.0498398	0.0423219	XYLT1/CSGALNACT1/CHST11	3	2	op	up
GO:20007392	BP	GO:2000739	regulation of mesenchymal stem cell differentiation	2/137	6/18862	0.000770718	0.0498398	0.0423219	SOX5/PDGFRA	2	2	op	up
GO:00989362	CC	GO:0098936	intrinsic component of postsynaptic membrane	10/145	105/19520	5.91455e-09	1.17068e-06	9.18098e-07	NECTIN3/CACNG5/LRRC4C/KCND2/SORCS3/SHISA6/NLGN1/DCC/SLC8A1/CNTN1	10	2	op	up
GO:00992402	CC	GO:0099240	intrinsic component of synaptic membrane	11/145	140/19520	7.75283e-09	1.17068e-06	9.18098e-07	NECTIN3/CACNG5/LRRC4C/KCND2/SORCS3/SHISA6/NLGN1/NTNG1/DCC/SLC8A1/CNTN1	11	2	op	up
GO:00990552	CC	GO:0099055	integral component of postsynaptic membrane	9/145	100/19520	5.74871e-08	5.78703e-06	4.53845e-06	NECTIN3/CACNG5/LRRC4C/KCND2/SORCS3/SHISA6/NLGN1/DCC/SLC8A1	9	2	op	up
GO:00452113	CC	GO:0045211	postsynaptic membrane	13/145	265/19520	9.32625e-08	6.34296e-06	4.97443e-06	NECTIN3/CACNG5/LRRC4C/KCND2/SORCS3/SHISA6/NLGN1/LRRTM4/DCC/SLC8A1/CNTN1/GRM7/DMD	13	2	op	up
GO:00970603	CC	GO:0097060	synaptic membrane	15/145	368/19520	1.05016e-07	6.34296e-06	4.97443e-06	NECTIN3/CACNG5/NRXN1/LRRC4C/KCND2/SORCS3/SHISA6/NLGN1/LRRTM4/NTNG1/DCC/SLC8A1/CNTN1/GRM7/DMD	15	2	op	up
GO:00996992	CC	GO:0099699	integral component of synaptic membrane	9/145	128/19520	4.83208e-07	2.43215e-05	1.9074e-05	NECTIN3/CACNG5/LRRC4C/KCND2/SORCS3/SHISA6/NLGN1/DCC/SLC8A1	9	2	op	up
GO:00990602	CC	GO:0099060	integral component of postsynaptic specialization membrane	7/145	66/19520	5.82705e-07	2.51396e-05	1.97156e-05	NECTIN3/LRRC4C/KCND2/SORCS3/SHISA6/NLGN1/DCC	7	2	op	up
GO:00322793	CC	GO:0032279	asymmetric synapse	13/145	318/19520	7.50706e-07	2.65897e-05	2.08528e-05	NECTIN3/CACNG5/PLCB4/LRRC4C/DISC1/KCND2/SORCS3/SHISA6/NLGN1/DCC/DAB1/SLC8A1/GRM7	13	2	op	up
GO:00989482	CC	GO:0098948	intrinsic component of postsynaptic specialization membrane	7/145	69/19520	7.92408e-07	2.65897e-05	2.08528e-05	NECTIN3/LRRC4C/KCND2/SORCS3/SHISA6/NLGN1/DCC	7	2	op	up
GO:00996342	CC	GO:0099634	postsynaptic specialization membrane	8/145	109/19520	1.54146e-06	4.64115e-05	3.6398e-05	NECTIN3/CACNG5/LRRC4C/KCND2/SORCS3/SHISA6/NLGN1/DCC	8	2	op	up
GO:00989843	CC	GO:0098984	neuron to neuron synapse	13/145	342/19520	1.69049e-06	4.64115e-05	3.6398e-05	NECTIN3/CACNG5/PLCB4/LRRC4C/DISC1/KCND2/SORCS3/SHISA6/NLGN1/DCC/DAB1/SLC8A1/GRM7	13	2	op	up
GO:00140693	CC	GO:0014069	postsynaptic density	12/145	313/19520	3.94871e-06	9.93758e-05	7.7935e-05	NECTIN3/CACNG5/PLCB4/LRRC4C/DISC1/KCND2/SORCS3/SHISA6/NLGN1/DCC/DAB1/SLC8A1	12	2	op	up
GO:00995723	CC	GO:0099572	postsynaptic specialization	12/145	333/19520	7.41292e-06	0.000172208	0.000135053	NECTIN3/CACNG5/PLCB4/LRRC4C/DISC1/KCND2/SORCS3/SHISA6/NLGN1/DCC/DAB1/SLC8A1	12	2	op	up
GO:00989783	CC	GO:0098978	glutamatergic synapse	11/145	308/19520	1.95934e-05	0.000422658	0.000331467	CACNG5/PLCB4/LRRC4C/KCND2/ADGRL3/SORCS3/SHISA6/NLGN1/TNR/NTNG1/GPC6	11	2	op	up
GO:00990612	CC	GO:0099061	integral component of postsynaptic density membrane	5/145	47/19520	2.51841e-05	0.00050704	0.000397644	NECTIN3/LRRC4C/SORCS3/SHISA6/DCC	5	2	op	up
GO:00991462	CC	GO:0099146	intrinsic component of postsynaptic density membrane	5/145	50/19520	3.41691e-05	0.000644941	0.000505792	NECTIN3/LRRC4C/SORCS3/SHISA6/DCC	5	2	op	up
GO:00988392	CC	GO:0098839	postsynaptic density membrane	6/145	86/19520	4.36879e-05	0.000776102	0.000608654	NECTIN3/CACNG5/LRRC4C/SORCS3/SHISA6/DCC	6	2	op	up
GO:00989851	CC	GO:0098985	asymmetric, glutamatergic, excitatory synapse	2/145	6/19520	0.000806094	0.0135245	0.0106065	SHISA6/NLGN1	2	2	op	up
GO:00347033	CC	GO:0034703	cation channel complex	7/145	222/19520	0.00137304	0.0218242	0.0171155	KCNMB2/CACNG5/KCND2/DPP6/SHISA6/NLGN1/KCNIP1	7	2	op	up
GO:0099026	CC	GO:0099026	anchored component of presynaptic membrane	2/145	8/19520	0.00149008	0.0224016	0.0175683	NTNG1/CNTN1	2	2	op	up
GO:00986852	CC	GO:0098685	Schaffer collateral - CA1 synapse	4/145	67/19520	0.00155772	0.0224016	0.0175683	LRRC4C/TNR/NTNG1/DCC	4	2	op	up
GO:0043198	CC	GO:0043198	dendritic shaft	3/145	32/19520	0.00170051	0.0228069	0.0178862	NLGN1/SLC8A1/GRM7	3	2	op	up
GO:00442912	CC	GO:0044291	cell-cell contact zone	4/145	69/19520	0.00173695	0.0228069	0.0178862	AFDN/NECTIN3/PCDH9/SLC8A1	4	2	op	up
GO:00347023	CC	GO:0034702	ion channel complex	8/145	301/19520	0.00187474	0.0235905	0.0185008	KCNMB2/LRRC8D/CACNG5/KCND2/DPP6/SHISA6/NLGN1/KCNIP1	8	2	op	up
GO:19024953	CC	GO:1902495	transmembrane transporter complex	8/145	323/19520	0.00289665	0.0349916	0.027442	KCNMB2/LRRC8D/CACNG5/KCND2/DPP6/SHISA6/NLGN1/KCNIP1	8	2	op	up
GO:0099144	CC	GO:0099144	anchored component of synaptic membrane	2/145	12/19520	0.00344451	0.0392315	0.0307671	NTNG1/CNTN1	2	2	op	up
GO:00987933	CC	GO:0098793	presynapse	10/145	487/19520	0.00350745	0.0392315	0.0307671	SEPTIN2/STX16/PRKN/NRXN1/DISC1/NLGN1/NTNG1/SLC8A1/CNTN1/GRM7	10	2	op	up
GO:19903513	CC	GO:1990351	transporter complex	8/145	338/19520	0.00381223	0.0411176	0.0322463	KCNMB2/LRRC8D/CACNG5/KCND2/DPP6/SHISA6/NLGN1/KCNIP1	8	2	op	up
GO:00080763	CC	GO:0008076	voltage-gated potassium channel complex	4/145	89/19520	0.00437676	0.0455787	0.0357449	KCNMB2/KCND2/DPP6/KCNIP1	4	2	op	up
GO:0060076	CC	GO:0060076	excitatory synapse	3/145	46/19520	0.004825	0.0485717	0.0380921	PLCB4/SHISA6/NLGN1	3	2	op	up
GO:0016247	MF	GO:0016247	channel regulator activity	7/129	145/18337	7.47895e-05	0.0306637	0.0259795	KCNMB2/CACNG5/SGK3/NRXN1/DPP6/KCNIP1/FGF14	7	2	op	up
GO:005080812	BP	GO:0050808	synapse organization	17/181	412/18862	4.97871e-07	0.000972177	0.000801467	TMEM108/KIRREL3/ADGRL1/LINGO2/PRNP/ROBO2/ACTB/MEF2C/FRMPD4/GAP43/CLSTN3/TUBA1A/LRP4/CAMK2B/CNTN5/MAP1B/GABRB2	17	2	op	down
GO:00481672	BP	GO:0048167	regulation of synaptic plasticity	11/181	176/18862	1.08765e-06	0.000972177	0.000801467	NRGN/GRIN2A/CAMK2A/GRIN1/SLC24A2/MEF2C/YWHAG/RAB11A/NCDN/CAMK2B/MAP1B	11	2	op	down
GO:00508033	BP	GO:0050803	regulation of synapse structure or activity	12/181	214/18862	1.10742e-06	0.000972177	0.000801467	ADGRL1/DNM1/LINGO2/SLC17A7/PRNP/ROBO2/MEF2C/FRMPD4/CLSTN3/TUBA1A/LRP4/CAMK2B	12	2	op	down
GO:00488572	BP	GO:0048857	neural nucleus development	7/181	60/18862	1.67779e-06	0.000972177	0.000801467	KIRREL3/CALM1/PLP1/MBP/ACTB/CNP/CKB	7	2	op	down
GO:005080411	BP	GO:0050804	modulation of chemical synaptic transmission	16/181	405/18862	1.92953e-06	0.000972177	0.000801467	NRGN/TMEM108/SYT1/GRIN2A/CALM1/CAMK2A/GRIN1/SLC24A2/DLGAP2/MEF2C/YWHAG/RAB11A/NCDN/CLSTN3/CAMK2B/MAP1B	16	2	op	down
GO:009917711	BP	GO:0099177	regulation of trans-synaptic signaling	16/181	406/18862	1.99204e-06	0.000972177	0.000801467	NRGN/TMEM108/SYT1/GRIN2A/CALM1/CAMK2A/GRIN1/SLC24A2/DLGAP2/MEF2C/YWHAG/RAB11A/NCDN/CLSTN3/CAMK2B/MAP1B	16	2	op	down
GO:000740912	BP	GO:0007409	axonogenesis	17/181	460/18862	2.25265e-06	0.000972177	0.000801467	LINGO1/SHTN1/OLFM1/NRXN3/HSP90AB1/DCLK1/ROBO2/ACTB/GDI1/CHN1/CNP/RAB11A/GAP43/UNC5D/LRP4/MAP1B/BSG	17	2	op	down
GO:00217622	BP	GO:0021762	substantia nigra development	6/181	43/18862	3.26253e-06	0.00123201	0.00101568	CALM1/PLP1/MBP/ACTB/CNP/CKB	6	2	op	down
GO:19901381	BP	GO:1990138	neuron projection extension	10/181	164/18862	4.23129e-06	0.0014203	0.0011709	TMEM108/SHTN1/SYT1/OLFM1/HSP90AB1/DCLK1/GDI1/RAB11A/SH3GL2/MAP1B	10	2	op	down
GO:00074162	BP	GO:0007416	synapse assembly	10/181	173/18862	6.80332e-06	0.00205528	0.00169439	KIRREL3/LINGO2/ROBO2/MEF2C/GAP43/CLSTN3/LRP4/CNTN5/MAP1B/GABRB2	10	2	op	down
GO:00100382	BP	GO:0010038	response to metal ion	14/181	352/18862	8.0229e-06	0.00220338	0.00181648	SLC30A10/RYR2/SYT1/CALM1/ENTPD6/TF/GSN/PRNP/JUND/GDI1/KCNH1/MEF2C/QDPR/BSG	14	2	op	down
GO:00519622	BP	GO:0051962	positive regulation of nervous system development	12/181	263/18862	9.29157e-06	0.00233915	0.00192841	SHTN1/MAN2A1/SOX8/LINGO2/ROBO2/TENM4/BIN1/GDI1/RAB11A/CLSTN3/CAMK2B/MAP1B	12	2	op	down
GO:00300481	BP	GO:0030048	actin filament-based movement	9/181	150/18862	1.46986e-05	0.00338522	0.00279079	MYO1D/SHTN1/RYR2/MYO9B/CTNNA3/GSN/BIN1/LIMCH1/KCNQ1	9	2	op	down
GO:00343293	BP	GO:0034329	cell junction assembly	15/181	425/18862	1.56879e-05	0.00338522	0.00279079	KIRREL3/PKP4/LINGO2/ROBO2/MAP4K4/ACTB/MEF2C/CDH12/GAP43/LIMCH1/CLSTN3/LRP4/CNTN5/MAP1B/GABRB2	15	2	op	down
GO:00309012	BP	GO:0030901	midbrain development	7/181	86/18862	1.89296e-05	0.00361006	0.00297615	CALM1/PLP1/MBP/CSNK1E/ACTB/CNP/CKB	7	2	op	down
GO:0030001	BP	GO:0030001	metal ion transport	16/181	486/18862	1.91198e-05	0.00361006	0.00297615	TMEM165/SLC8B1/SLC30A10/RYR2/GRIN2A/CALM1/CAMK2A/GRIN1/PLP1/SLC24A2/PRNP/ATP1B1/BIN1/KCNQ1/CAMK2B/ITPR1	16	2	op	down
GO:00109592	BP	GO:0010959	regulation of metal ion transport	11/181	247/18862	2.7597e-05	0.00478991	0.00394883	SLC8B1/SLC30A10/RYR2/CALM1/CAMK2A/GRIN1/PLP1/PRNP/ATP1B1/BIN1/CAMK2B	11	2	op	down
GO:00508072	BP	GO:0050807	regulation of synapse organization	10/181	204/18862	2.85397e-05	0.00478991	0.00394883	ADGRL1/LINGO2/PRNP/ROBO2/MEF2C/FRMPD4/CLSTN3/TUBA1A/LRP4/CAMK2B	10	2	op	down
GO:00487092	BP	GO:0048709	oligodendrocyte differentiation	7/181	93/18862	3.15472e-05	0.00501601	0.00413522	PLP1/SOX8/GPR17/GSN/TENM4/CNP/CLU	7	2	op	down
GO:0070588	BP	GO:0070588	calcium ion transmembrane transport	12/181	304/18862	3.89613e-05	0.00588511	0.00485171	TMEM165/SLC8B1/RYR2/GRIN2A/CALM1/GRIN1/PLP1/SLC24A2/PRNP/ATP1B1/BIN1/ITPR1	12	2	op	down
GO:0006816	BP	GO:0006816	calcium ion transport	14/181	409/18862	4.23686e-05	0.00609502	0.00502476	TMEM165/SLC8B1/RYR2/GRIN2A/CALM1/CAMK2A/GRIN1/PLP1/SLC24A2/PRNP/ATP1B1/BIN1/CAMK2B/ITPR1	14	2	op	down
GO:0097553	BP	GO:0097553	calcium ion transmembrane import into cytosol	8/181	134/18862	4.5884e-05	0.00629505	0.00518967	SLC8B1/RYR2/GRIN2A/CALM1/GRIN1/SLC24A2/PRNP/ITPR1	8	2	op	down
GO:00507691	BP	GO:0050769	positive regulation of neurogenesis	10/181	217/18862	4.82177e-05	0.00629505	0.00518967	SHTN1/MAN2A1/SOX8/ROBO2/TENM4/BIN1/GDI1/RAB11A/CAMK2B/MAP1B	10	2	op	down
GO:00160492	BP	GO:0016049	cell growth	15/181	470/18862	5.00104e-05	0.00629505	0.00518967	MEG3/TMEM108/PAPPA2/SHTN1/SYT1/OLFM1/HSP90AB1/DCLK1/GDI1/RAB11A/CLSTN3/SH3GL2/CRLF3/MAP1B/DNAJB2	15	2	op	down
GO:00228982	BP	GO:0022898	regulation of transmembrane transporter activity	11/181	268/18862	5.79605e-05	0.00664029	0.00547428	TMSB4X/KCNAB1/RYR2/GRIN2A/CALM1/GRIN1/CHRM3/PRNP/ATP1B1/ACTB/MEF2C	11	2	op	down
GO:00485881	BP	GO:0048588	developmental cell growth	10/181	222/18862	5.83938e-05	0.00664029	0.00547428	TMEM108/SHTN1/SYT1/OLFM1/HSP90AB1/DCLK1/GDI1/RAB11A/SH3GL2/MAP1B	10	2	op	down
GO:00519603	BP	GO:0051960	regulation of nervous system development	14/181	422/18862	5.93471e-05	0.00664029	0.00547428	LINGO1/SHTN1/MAN2A1/SOX8/LINGO2/ROBO2/TENM4/BIN1/GDI1/RAB11A/CLSTN3/LRP4/CAMK2B/MAP1B	14	2	op	down
GO:00605601	BP	GO:0060560	developmental growth involved in morphogenesis	10/181	225/18862	6.53365e-05	0.00704934	0.00581151	TMEM108/SHTN1/SYT1/OLFM1/HSP90AB1/DCLK1/GDI1/RAB11A/SH3GL2/MAP1B	10	2	op	down
GO:00423912	BP	GO:0042391	regulation of membrane potential	14/181	431/18862	7.43388e-05	0.00774405	0.00638423	SLC26A3/TMEM108/SLC8B1/RYR2/GRIN2A/CALM1/GRIN1/CTNNA3/ATP1B1/BIN1/KCNH1/MEF2C/KCNQ1/GABRB2	14	2	op	down
GO:0051592	BP	GO:0051592	response to calcium ion	8/181	145/18862	8.01908e-05	0.00807521	0.00665724	RYR2/SYT1/CALM1/ENTPD6/JUND/GDI1/KCNH1/MEF2C	8	2	op	down
GO:00551171	BP	GO:0055117	regulation of cardiac muscle contraction	6/181	75/18862	8.35997e-05	0.00814693	0.00671636	RYR2/CALM1/CTNNA3/ATP1B1/BIN1/KCNQ1	6	2	op	down
GO:00860011	BP	GO:0086001	cardiac muscle cell action potential	6/181	76/18862	9.00499e-05	0.00850127	0.00700849	RYR2/CALM1/CTNNA3/ATP1B1/BIN1/KCNQ1	6	2	op	down
GO:00324092	BP	GO:0032409	regulation of transporter activity	11/181	283/18862	9.42689e-05	0.00862989	0.00711452	TMSB4X/KCNAB1/RYR2/GRIN2A/CALM1/GRIN1/CHRM3/PRNP/ATP1B1/ACTB/MEF2C	11	2	op	down
GO:0042989	BP	GO:0042989	sequestering of actin monomers	3/181	10/18862	9.92482e-05	0.0088185	0.00727001	TMSB4X/TMSB10/GSN	3	2	op	down
GO:0051924	BP	GO:0051924	regulation of calcium ion transport	10/181	238/18862	0.000104128	0.0089362	0.00736705	SLC8B1/RYR2/CALM1/CAMK2A/GRIN1/PLP1/PRNP/ATP1B1/BIN1/CAMK2B	10	2	op	down
GO:005077011	BP	GO:0050770	regulation of axonogenesis	8/181	151/18862	0.000106489	0.0089362	0.00736705	LINGO1/SHTN1/ROBO2/GDI1/CHN1/RAB11A/LRP4/MAP1B	8	2	op	down
GO:0060402	BP	GO:0060402	calcium ion transport into cytosol	8/181	152/18862	0.000111497	0.00896573	0.00739139	SLC8B1/RYR2/GRIN2A/CALM1/GRIN1/SLC24A2/PRNP/ITPR1	8	2	op	down
GO:19040621	BP	GO:1904062	regulation of cation transmembrane transport	12/181	340/18862	0.000113411	0.00896573	0.00739139	TMSB4X/KCNAB1/RYR2/GRIN2A/CALM1/GRIN1/PLP1/PRNP/ATP1B1/BIN1/MEF2C/KCNQ1	12	2	op	down
GO:0048675	BP	GO:0048675	axon extension	7/181	114/18862	0.000115744	0.00896573	0.00739139	SHTN1/OLFM1/HSP90AB1/DCLK1/GDI1/RAB11A/MAP1B	7	2	op	down
GO:0098901	BP	GO:0098901	regulation of cardiac muscle cell action potential	4/181	27/18862	0.000121124	0.00914791	0.00754158	RYR2/CALM1/CTNNA3/BIN1	4	2	op	down
GO:0019722	BP	GO:0019722	calcium-mediated signaling	9/181	198/18862	0.00012824	0.00944913	0.00778991	ADGRL1/RYR2/GRIN2A/CALM1/GRIN1/CHRM3/PRNP/ATP1B1/ITPR1	9	2	op	down
GO:00507672	BP	GO:0050767	regulation of neurogenesis	12/181	348/18862	0.000140957	0.0101388	0.0083585	LINGO1/SHTN1/MAN2A1/SOX8/ROBO2/TENM4/BIN1/GDI1/RAB11A/LRP4/CAMK2B/MAP1B	12	2	op	down
GO:00702521	BP	GO:0070252	actin-mediated cell contraction	7/181	120/18862	0.000159471	0.0112038	0.00923643	SHTN1/RYR2/CTNNA3/GSN/BIN1/LIMCH1/KCNQ1	7	2	op	down
GO:00989111	BP	GO:0098911	regulation of ventricular cardiac muscle cell action potential	3/181	12/18862	0.000179397	0.0123172	0.0101544	RYR2/CTNNA3/BIN1	3	2	op	down
GO:0051651	BP	GO:0051651	maintenance of location in cell	9/181	209/18862	0.000192581	0.0127929	0.0105465	TMSB4X/SLC8B1/RYR2/CALM1/TMSB10/GSN/FTL/FTH1/ITPR1	9	2	op	down
GO:00324122	BP	GO:0032412	regulation of ion transmembrane transporter activity	10/181	257/18862	0.000194794	0.0127929	0.0105465	TMSB4X/KCNAB1/RYR2/GRIN2A/CALM1/GRIN1/CHRM3/PRNP/ATP1B1/MEF2C	10	2	op	down
GO:00100012	BP	GO:0010001	glial cell differentiation	9/181	210/18862	0.000199568	0.0128276	0.0105751	PLP1/SOX8/GPR17/GSN/TENM4/BIN1/CNP/CLU/GAP43	9	2	op	down
GO:00071631	BP	GO:0007163	establishment or maintenance of cell polarity	9/181	212/18862	0.000214177	0.0132696	0.0109395	SHTN1/PARD3B/FRMD4B/HSP90AB1/MAP7/GSN/ACTB/MAP1B/FRMD4A	9	2	op	down
GO:0086065	BP	GO:0086065	cell communication involved in cardiac conduction	5/181	57/18862	0.00021523	0.0132696	0.0109395	RYR2/CALM1/CTNNA3/ATP1B1/KCNQ1	5	2	op	down
GO:0005513	BP	GO:0005513	detection of calcium ion	3/181	13/18862	0.000231571	0.0138445	0.0114135	RYR2/SYT1/CALM1	3	2	op	down
GO:0035306	BP	GO:0035306	positive regulation of dephosphorylation	5/181	58/18862	0.000233721	0.0138445	0.0114135	CALM1/PPP1R16B/HSP90AB1/MEF2C/PPIA	5	2	op	down
GO:0006942	BP	GO:0006942	regulation of striated muscle contraction	6/181	91/18862	0.000243859	0.0141673	0.0116796	RYR2/CALM1/CTNNA3/ATP1B1/BIN1/KCNQ1	6	2	op	down
GO:00484882	BP	GO:0048488	synaptic vesicle endocytosis	5/181	59/18862	0.000253396	0.0141761	0.0116868	SYT1/CALM1/DNM1/SLC17A7/SH3GL2	5	2	op	down
GO:01402382	BP	GO:0140238	presynaptic endocytosis	5/181	59/18862	0.000253396	0.0141761	0.0116868	SYT1/CALM1/DNM1/SLC17A7/SH3GL2	5	2	op	down
GO:00076121	BP	GO:0007612	learning	7/181	130/18862	0.000261371	0.0143564	0.0118355	NRGN/GRIN2A/GRIN1/NRXN3/CNTNAP2/SLC24A2/NDRG4	7	2	op	down
GO:0060401	BP	GO:0060401	cytosolic calcium ion transport	8/181	173/18862	0.00027102	0.014469	0.0119283	SLC8B1/RYR2/GRIN2A/CALM1/GRIN1/SLC24A2/PRNP/ITPR1	8	2	op	down
GO:00603271	BP	GO:0060327	cytoplasmic actin-based contraction involved in cell motility	2/181	3/18862	0.000273	0.014469	0.0119283	SHTN1/LIMCH1	2	2	op	down
GO:00987421	BP	GO:0098742	cell-cell adhesion via plasma-membrane adhesion molecules	10/181	273/18862	0.000315795	0.0164486	0.0135603	KIRREL3/ADGRL1/TENM2/MBP/ROBO2/TENM4/CDH12/UNC5D/CLSTN3/BSG	10	2	op	down
GO:0060048	BP	GO:0060048	cardiac muscle contraction	7/181	135/18862	0.000329067	0.0168493	0.0138907	RYR2/CALM1/CTNNA3/GSN/ATP1B1/BIN1/KCNQ1	7	2	op	down
GO:0072507	BP	GO:0072507	divalent inorganic cation homeostasis	14/181	499/18862	0.000338314	0.0168571	0.013897	TMEM165/SLC8B1/SLC30A10/RYR2/GRIN2A/CALM1/GRIN1/TMTC2/GPR17/SLC24A2/PRNP/ATP1B1/CAMK2N1/ITPR1	14	2	op	down
GO:00860051	BP	GO:0086005	ventricular cardiac muscle cell action potential	4/181	35/18862	0.000340378	0.0168571	0.013897	RYR2/CTNNA3/BIN1/KCNQ1	4	2	op	down
GO:0030010	BP	GO:0030010	establishment of cell polarity	7/181	137/18862	0.000359796	0.0175313	0.0144529	SHTN1/PARD3B/FRMD4B/HSP90AB1/GSN/MAP1B/FRMD4A	7	2	op	down
GO:0055074	BP	GO:0055074	calcium ion homeostasis	13/181	454/18862	0.000455414	0.021541	0.0177585	TMEM165/SLC8B1/RYR2/GRIN2A/CALM1/GRIN1/TMTC2/GPR17/SLC24A2/PRNP/ATP1B1/CAMK2N1/ITPR1	13	2	op	down
GO:00076112	BP	GO:0007611	learning or memory	9/181	235/18862	0.000456347	0.021541	0.0177585	NRGN/GRIN2A/GRIN1/NRXN3/CNTNAP2/SLC24A2/PRNP/NDRG4/MEF2C	9	2	op	down
GO:00712482	BP	GO:0071248	cellular response to metal ion	8/181	189/18862	0.000490038	0.0225502	0.0185905	SLC30A10/SYT1/TF/GSN/PRNP/JUND/KCNH1/MEF2C	8	2	op	down
GO:000176411	BP	GO:0001764	neuron migration	7/181	145/18862	0.000506496	0.0225502	0.0185905	KIRREL3/SHTN1/CAMK2A/DCLK1/MEF2C/CAMK2B/MAP1B	7	2	op	down
GO:00456641	BP	GO:0045664	regulation of neuron differentiation	8/181	190/18862	0.000507459	0.0225502	0.0185905	CSNK1E/SOX8/ZNF536/BIN1/SH3GL3/MEF2C/YWHAG/MAP1B	8	2	op	down
GO:00107201	BP	GO:0010720	positive regulation of cell development	10/181	290/18862	0.000507585	0.0225502	0.0185905	SHTN1/MAN2A1/SOX8/ROBO2/TENM4/BIN1/GDI1/RAB11A/CAMK2B/MAP1B	10	2	op	down
GO:0045773	BP	GO:0045773	positive regulation of axon extension	4/181	39/18862	0.000518954	0.0227212	0.0187314	SHTN1/GDI1/RAB11A/MAP1B	4	2	op	down
GO:0060988	BP	GO:0060988	lipid tube assembly	2/181	4/18862	0.000542549	0.0234148	0.0193033	BIN1/SH3GL2	2	2	op	down
GO:00990032	BP	GO:0099003	vesicle-mediated transport in synapse	8/181	194/18862	0.000582237	0.0247738	0.0204236	SYT1/CALM1/DNM1/SLC17A7/CADPS/RAB11A/GRIP1/SH3GL2	8	2	op	down
GO:00613371	BP	GO:0061337	cardiac conduction	7/181	149/18862	0.000595871	0.0250018	0.0206116	RYR2/CALM1/CTNNA3/ATP1B1/BIN1/KCNQ1/ITPR1	7	2	op	down
GO:00364651	BP	GO:0036465	synaptic vesicle recycling	5/181	72/18862	0.000640565	0.025823	0.0212886	SYT1/CALM1/DNM1/SLC17A7/SH3GL2	5	2	op	down
GO:0086003	BP	GO:0086003	cardiac muscle cell contraction	5/181	72/18862	0.000640565	0.025823	0.0212886	RYR2/CTNNA3/GSN/BIN1/KCNQ1	5	2	op	down
GO:0090150	BP	GO:0090150	establishment of protein localization to membrane	11/181	354/18862	0.000641087	0.025823	0.0212886	CALM1/RPS29/RPL36/PRNP/ATP1B1/GDI1/YWHAG/RAB11A/GRIP1/RPS2/RPL13A	11	2	op	down
GO:00140032	BP	GO:0014003	oligodendrocyte development	4/181	43/18862	0.000755753	0.0300412	0.0247661	PLP1/GSN/TENM4/CLU	4	2	op	down
GO:00356372	BP	GO:0035637	multicellular organismal signaling	8/181	203/18862	0.000783307	0.0307321	0.0253357	RYR2/CALM1/CTNNA3/CNTNAP2/ATP1B1/BIN1/KCNQ1/ITPR1	8	2	op	down
GO:0048168	BP	GO:0048168	regulation of neuronal synaptic plasticity	4/181	44/18862	0.000825155	0.0319589	0.0263471	CAMK2A/RAB11A/NCDN/CAMK2B	4	2	op	down
GO:0035307	BP	GO:0035307	positive regulation of protein dephosphorylation	4/181	45/18862	0.000898935	0.0343757	0.0283395	CALM1/PPP1R16B/HSP90AB1/PPIA	4	2	op	down
GO:0050772	BP	GO:0050772	positive regulation of axonogenesis	5/181	78/18862	0.00092286	0.0348495	0.0287301	SHTN1/ROBO2/GDI1/RAB11A/MAP1B	5	2	op	down
GO:0006937	BP	GO:0006937	regulation of muscle contraction	7/181	161/18862	0.000941214	0.0351038	0.0289397	RYR2/CALM1/CTNNA3/CHRM3/ATP1B1/BIN1/KCNQ1	7	2	op	down
GO:0051928	BP	GO:0051928	positive regulation of calcium ion transport	6/181	118/18862	0.000974463	0.0355692	0.0293234	RYR2/CALM1/CAMK2A/GRIN1/PLP1/ATP1B1	6	2	op	down
GO:00080381	BP	GO:0008038	neuron recognition	4/181	46/18862	0.00097724	0.0355692	0.0293234	CNTNAP2/ROBO2/GAP43/BSG	4	2	op	down
GO:00220101	BP	GO:0022010	central nervous system myelination	3/181	21/18862	0.00101773	0.0361715	0.0298199	PLP1/TENM4/CLU	3	2	op	down
GO:00322911	BP	GO:0032291	axon ensheathment in central nervous system	3/181	21/18862	0.00101773	0.0361715	0.0298199	PLP1/TENM4/CLU	3	2	op	down
GO:00712411	BP	GO:0071241	cellular response to inorganic substance	8/181	216/18862	0.00116877	0.0406326	0.0334977	SLC30A10/SYT1/TF/GSN/PRNP/JUND/KCNH1/MEF2C	8	2	op	down
GO:0035584	BP	GO:0035584	calcium-mediated signaling using intracellular calcium source	3/181	22/18862	0.00117015	0.0406326	0.0334977	ADGRL1/RYR2/PRNP	3	2	op	down
GO:0006880	BP	GO:0006880	intracellular sequestering of iron ion	2/181	6/18862	0.00133929	0.0459773	0.0379039	FTL/FTH1	2	2	op	down
GO:0140056	BP	GO:0140056	organelle localization by membrane tethering	7/181	172/18862	0.00138106	0.0468786	0.0386469	SYT1/CSNK1E/NDRG4/TUBB4A/YWHAG/RAB11A/TUBA1A	7	2	op	down
GO:00508902	BP	GO:0050890	cognition	9/181	276/18862	0.00142255	0.0477503	0.0393656	NRGN/GRIN2A/GRIN1/NRXN3/CNTNAP2/SLC24A2/PRNP/NDRG4/MEF2C	9	2	op	down
GO:0002576	BP	GO:0002576	platelet degranulation	6/181	128/18862	0.0014827	0.0492225	0.0405792	TMSB4X/CALM1/TIMP3/TF/PSAP/CLU	6	2	op	down
GO:00860641	BP	GO:0086064	cell communication by electrical coupling involved in cardiac conduction	3/181	24/18862	0.00151641	0.0497942	0.0410505	RYR2/CALM1/ATP1B1	3	2	op	down
GO:009898412	CC	GO:0098984	neuron to neuron synapse	22/183	342/19520	1.28162e-12	5.17773e-10	3.68296e-10	BCAS1/NRGN/TMEM108/ADGRL1/SYT1/GRIN2A/CAMK2A/GRIN1/DNM1/DCLK1/PRNP/DLGAP2/SH3GL3/KCNH1/GRIP1/GAP43/CLSTN3/LRP4/CAMK2N1/SH3GL2/MAP1B/ITPR1	22	2	op	down
GO:00432092	CC	GO:0043209	myelin sheath	10/183	42/19520	4.64859e-12	8.44127e-10	6.00434e-10	MYO1D/CALM1/PMP2/PLP1/MBP/GSN/TUBB4A/GDI1/CNP/TUBA1A	10	2	op	down
GO:009957212	CC	GO:0099572	postsynaptic specialization	21/183	333/19520	6.26827e-12	8.44127e-10	6.00434e-10	BCAS1/NRGN/TMEM108/ADGRL1/GRIN2A/CAMK2A/GRIN1/DNM1/DCLK1/PRNP/DLGAP2/SH3GL3/KCNH1/GRIP1/GAP43/CLSTN3/LRP4/CAMK2N1/MAP1B/GABRB2/ITPR1	21	2	op	down
GO:001406912	CC	GO:0014069	postsynaptic density	20/183	313/19520	1.62128e-11	1.63749e-09	1.16476e-09	BCAS1/NRGN/TMEM108/ADGRL1/GRIN2A/CAMK2A/GRIN1/DNM1/DCLK1/PRNP/DLGAP2/SH3GL3/KCNH1/GRIP1/GAP43/CLSTN3/LRP4/CAMK2N1/MAP1B/ITPR1	20	2	op	down
GO:003227912	CC	GO:0032279	asymmetric synapse	20/183	318/19520	2.1594e-11	1.7448e-09	1.24109e-09	BCAS1/NRGN/TMEM108/ADGRL1/GRIN2A/CAMK2A/GRIN1/DNM1/DCLK1/PRNP/DLGAP2/SH3GL3/KCNH1/GRIP1/GAP43/CLSTN3/LRP4/CAMK2N1/MAP1B/ITPR1	20	2	op	down
GO:00430252	CC	GO:0043025	neuronal cell body	23/183	474/19520	1.17692e-10	7.92457e-09	5.63681e-09	KCNAB1/NRGN/MYO1D/PDE1A/SHTN1/MBP/OLFM1/TTLL7/CNTNAP2/HSP90AB1/TUBB4A/EEF1A2/GDI1/KCNH1/GRIP1/GAP43/NCDN/LRP4/ENC1/CAMK2N1/SH3GL2/CKB/MAP1B	23	2	op	down
GO:00443043	CC	GO:0044304	main axon	9/183	62/19520	6.07648e-09	3.507e-07	2.49455e-07	KCNAB1/MYO1D/MBP/CNTNAP2/ROBO2/TUBB4A/BIN1/MAP1B/IQCJ-SCHIP1	9	2	op	down
GO:00432041	CC	GO:0043204	perikaryon	11/183	151/19520	1.87281e-07	9.45767e-06	6.72731e-06	KCNAB1/MYO1D/SHTN1/OLFM1/TTLL7/CNTNAP2/KCNH1/GRIP1/GAP43/NCDN/MAP1B	11	2	op	down
GO:009706011	CC	GO:0097060	synaptic membrane	14/183	368/19520	1.02604e-05	0.000460576	0.000327612	NRGN/ADGRL1/SYT1/GRIN2A/GRIN1/DNM1/TENM2/CHRM3/KCNH1/GRIP1/CLSTN3/LRP4/CNTN5/GABRB2	14	2	op	down
GO:009879311	CC	GO:0098793	presynapse	16/183	487/19520	1.48455e-05	0.000599757	0.000426612	KIRREL3/ADGRL1/SYT1/GRIN2A/CALM1/GRIN1/DNM1/SLC17A7/CADPS/BIN1/SH3GL3/ACTB/KCNH1/YWHAG/CNTN5/SH3GL2	16	2	op	down
GO:0097440	CC	GO:0097440	apical dendrite	4/183	18/19520	2.064e-05	0.000758051	0.000539208	MYO1D/OSBP2/CLU/MAP1B	4	2	op	down
GO:009897811	CC	GO:0098978	glutamatergic synapse	12/183	308/19520	3.54707e-05	0.00119418	0.00084943	NRGN/SYT1/GRIN2A/DLGAP2/CADPS/ELAVL1/SH3GL3/ACTB/RAB11A/GRIP1/CLSTN3/SH3GL2	12	2	op	down
GO:00080431	CC	GO:0008043	intracellular ferritin complex	2/183	2/19520	8.74148e-05	0.00252254	0.0017943	FTL/FTH1	2	2	op	down
GO:00702881	CC	GO:0070288	ferritin complex	2/183	2/19520	8.74148e-05	0.00252254	0.0017943	FTL/FTH1	2	2	op	down
GO:0030673	CC	GO:0030673	axolemma	3/183	12/19520	0.000167559	0.00451292	0.00321007	MYO1D/CNTNAP2/ROBO2	3	2	op	down
GO:000807611	CC	GO:0008076	voltage-gated potassium channel complex	6/183	89/19520	0.000190798	0.00481765	0.00342683	KCNAB1/CALM1/CNTNAP2/KCNQ5/KCNH1/KCNQ1	6	2	op	down
GO:004521111	CC	GO:0045211	postsynaptic membrane	10/183	265/19520	0.000207518	0.0049316	0.00350788	NRGN/GRIN2A/GRIN1/DNM1/TENM2/CHRM3/KCNH1/GRIP1/CLSTN3/GABRB2	10	2	op	down
GO:00059122	CC	GO:0005912	adherens junction	8/183	172/19520	0.000223263	0.00494807	0.0035196	PARD3B/FRMD4B/PKP4/CTNNA3/ACTB/CDH12/FRMD5/FRMD4A	8	2	op	down
GO:190249511	CC	GO:1902495	transmembrane transporter complex	11/183	323/19520	0.000244728	0.00494807	0.0035196	KCNAB1/RYR2/GRIN2A/CALM1/GRIN1/CNTNAP2/KCNQ5/ATP1B1/KCNH1/KCNQ1/GABRB2	11	2	op	down
GO:003470311	CC	GO:0034703	cation channel complex	9/183	222/19520	0.000254596	0.00494807	0.0035196	KCNAB1/RYR2/GRIN2A/CALM1/GRIN1/CNTNAP2/KCNQ5/KCNH1/KCNQ1	9	2	op	down
GO:00431973	CC	GO:0043197	dendritic spine	8/183	177/19520	0.000271173	0.00494807	0.0035196	NRGN/GRIN2A/CAMK2A/GRIN1/DNM1/TENM2/FRMPD4/MAP1B	8	2	op	down
GO:00304262	CC	GO:0030426	growth cone	8/183	178/19520	0.000281697	0.00494807	0.0035196	SHTN1/ADGRL1/CALM1/TENM2/OLFM1/HSP90AB1/GAP43/MAP1B	8	2	op	down
GO:00443093	CC	GO:0044309	neuron spine	8/183	178/19520	0.000281697	0.00494807	0.0035196	NRGN/GRIN2A/CAMK2A/GRIN1/DNM1/TENM2/FRMPD4/MAP1B	8	2	op	down
GO:00347052	CC	GO:0034705	potassium channel complex	6/183	99/19520	0.000340591	0.00559538	0.00398004	KCNAB1/CALM1/CNTNAP2/KCNQ5/KCNH1/KCNQ1	6	2	op	down
GO:00304272	CC	GO:0030427	site of polarized growth	8/183	184/19520	0.000352084	0.00559538	0.00398004	SHTN1/ADGRL1/CALM1/TENM2/OLFM1/HSP90AB1/GAP43/MAP1B	8	2	op	down
GO:199035111	CC	GO:1990351	transporter complex	11/183	338/19520	0.000360099	0.00559538	0.00398004	KCNAB1/RYR2/GRIN2A/CALM1/GRIN1/CNTNAP2/KCNQ5/ATP1B1/KCNH1/KCNQ1/GABRB2	11	2	op	down
GO:00099251	CC	GO:0009925	basal plasma membrane	9/183	240/19520	0.000450493	0.00674071	0.00479472	MYO1D/HSP90AB1/TF/CHRM3/MAP7/NDRG4/ATP1B1/KCNQ1/BSG	9	2	op	down
GO:0033269	CC	GO:0033269	internode region of axon	2/183	4/19520	0.000518026	0.00675105	0.00480208	MBP/TUBB4A	2	2	op	down
GO:0060199	CC	GO:0060199	clathrin-sculpted glutamate transport vesicle	2/183	4/19520	0.000518026	0.00675105	0.00480208	SYT1/SLC17A7	2	2	op	down
GO:0060203	CC	GO:0060203	clathrin-sculpted glutamate transport vesicle membrane	2/183	4/19520	0.000518026	0.00675105	0.00480208	SYT1/SLC17A7	2	2	op	down
GO:0097452	CC	GO:0097452	GAIT complex	2/183	4/19520	0.000518026	0.00675105	0.00480208	RPL13A/GAPDH	2	2	op	down
GO:00080211	CC	GO:0008021	synaptic vesicle	8/183	197/19520	0.000554235	0.00686542	0.00488343	KIRREL3/SYT1/GRIN2A/CALM1/GRIN1/SLC17A7/BIN1/SH3GL2	8	2	op	down
GO:003470211	CC	GO:0034702	ion channel complex	10/183	301/19520	0.000567479	0.00686542	0.00488343	KCNAB1/RYR2/GRIN2A/CALM1/GRIN1/CNTNAP2/KCNQ5/KCNH1/KCNQ1/GABRB2	10	2	op	down
GO:00059252	CC	GO:0005925	focal adhesion	12/183	416/19520	0.000577783	0.00686542	0.00488343	TNS3/EPB41L2/RPS29/LPP/GSN/MAP4K4/ACTB/YWHAG/RPS2/PPIA/RPL13A/BSG	12	2	op	down
GO:00300552	CC	GO:0030055	cell-substrate junction	12/183	423/19520	0.000668879	0.00772077	0.00549184	TNS3/EPB41L2/RPS29/LPP/GSN/MAP4K4/ACTB/YWHAG/RPS2/PPIA/RPL13A/BSG	12	2	op	down
GO:00451781	CC	GO:0045178	basal part of cell	9/183	258/19520	0.000756463	0.0084892	0.00603844	MYO1D/HSP90AB1/TF/CHRM3/MAP7/NDRG4/ATP1B1/KCNQ1/BSG	9	2	op	down
GO:0005954	CC	GO:0005954	calcium- and calmodulin-dependent protein kinase complex	2/183	5/19520	0.000858047	0.00936895	0.00666421	CAMK2A/CAMK2B	2	2	op	down
GO:0016528	CC	GO:0016528	sarcoplasm	5/183	79/19520	0.000882064	0.00937774	0.00667046	RYR2/GSN/MEF2C/CAMK2B/ITPR1	5	2	op	down
GO:00057691	CC	GO:0005769	early endosome	11/183	378/19520	0.000909101	0.00941735	0.00669864	RASGEF1B/TMEM165/TMEM108/MYO1D/SLC30A10/CNTNAP2/TF/SH3GL3/KCNH1/KCNQ1/SH3GL2	11	2	op	down
GO:0034774	CC	GO:0034774	secretory granule lumen	10/183	322/19520	0.000950967	0.00960477	0.00683195	TMSB4X/HSP90AB1/TIMP3/TF/GSN/PKM/FTL/DPP7/CLU/PPIA	10	2	op	down
GO:0070382	CC	GO:0070382	exocytic vesicle	8/183	215/19520	0.00097966	0.00965324	0.00686643	KIRREL3/SYT1/GRIN2A/CALM1/GRIN1/SLC17A7/BIN1/SH3GL2	8	2	op	down
GO:0060205	CC	GO:0060205	cytoplasmic vesicle lumen	10/183	326/19520	0.00104387	0.0100411	0.00714229	TMSB4X/HSP90AB1/TIMP3/TF/GSN/PKM/FTL/DPP7/CLU/PPIA	10	2	op	down
GO:0031983	CC	GO:0031983	vesicle lumen	10/183	328/19520	0.00109304	0.0102695	0.00730478	TMSB4X/HSP90AB1/TIMP3/TF/GSN/PKM/FTL/DPP7/CLU/PPIA	10	2	op	down
GO:00301331	CC	GO:0030133	transport vesicle	11/183	402/19520	0.00148865	0.0136685	0.00972251	NRGN/KIRREL3/SYT1/GRIN2A/CALM1/GRIN1/SLC17A7/BIN1/RAB11A/SH3GL2/ITPR1	11	2	op	down
GO:01500342	CC	GO:0150034	distal axon	9/183	287/19520	0.0015897	0.014272	0.0101518	SHTN1/ADGRL1/CALM1/GRIN1/TENM2/OLFM1/HSP90AB1/GAP43/MAP1B	9	2	op	down
GO:0097441	CC	GO:0097441	basal dendrite	2/183	7/19520	0.00177975	0.0156308	0.0111183	SH3GL2/MAP1B	2	2	op	down
GO:0044295	CC	GO:0044295	axonal growth cone	3/183	28/19520	0.0022346	0.0192081	0.0136629	SHTN1/OLFM1/HSP90AB1	3	2	op	down
GO:00989822	CC	GO:0098982	GABA-ergic synapse	4/183	64/19520	0.00306467	0.0257943	0.0183477	GAP43/CLSTN3/CNTN5/GABRB2	4	2	op	down
GO:00451212	CC	GO:0045121	membrane raft	9/183	323/19520	0.00351119	0.0283704	0.0201801	MYO1D/PRNP/TUBA1B/ATP1B1/GRIP1/KCNQ1/TUBA1A/LRP4/BSG	9	2	op	down
GO:00988572	CC	GO:0098857	membrane microdomain	9/183	323/19520	0.00351119	0.0283704	0.0201801	MYO1D/PRNP/TUBA1B/ATP1B1/GRIP1/KCNQ1/TUBA1A/LRP4/BSG	9	2	op	down
GO:00171461	CC	GO:0017146	NMDA selective glutamate receptor complex	2/183	10/19520	0.00374376	0.0285373	0.0202988	GRIN2A/GRIN1	2	2	op	down
GO:00442241	CC	GO:0044224	juxtaparanode region of axon	2/183	10/19520	0.00374376	0.0285373	0.0202988	KCNAB1/CNTNAP2	2	2	op	down
GO:00447541	CC	GO:0044754	autolysosome	2/183	10/19520	0.00374376	0.0285373	0.0202988	FTL/FTH1	2	2	op	down
GO:00163232	CC	GO:0016323	basolateral plasma membrane	7/183	211/19520	0.00382411	0.02861	0.0203505	MYO1D/HSP90AB1/MAP7/NDRG4/ATP1B1/KCNQ1/BSG	7	2	op	down
GO:0044327	CC	GO:0044327	dendritic spine head	2/183	11/19520	0.00454758	0.033404	0.0237606	NRGN/DNM1	2	2	op	down
GO:0030665	CC	GO:0030665	clathrin-coated vesicle membrane	5/183	117/19520	0.00493265	0.0355856	0.0253123	NRGN/SYT1/TF/SLC17A7/SH3GL2	5	2	op	down
GO:0042583	CC	GO:0042583	chromaffin granule	2/183	12/19520	0.00542358	0.0377781	0.0268718	SYT1/CLU	2	2	op	down
GO:0060198	CC	GO:0060198	clathrin-sculpted vesicle	2/183	12/19520	0.00542358	0.0377781	0.0268718	SYT1/SLC17A7	2	2	op	down
GO:00059112	CC	GO:0005911	cell-cell junction	11/183	485/19520	0.00618004	0.0423176	0.0301008	KIRREL3/PARD3B/FRMD4B/PKP4/CTNNA3/CNTNAP2/ATP1B1/ACTB/CDH12/FRMD5/FRMD4A	11	2	op	down
GO:19048131	CC	GO:1904813	ficolin-1-rich granule lumen	5/183	124/19520	0.00629134	0.0423617	0.0301322	HSP90AB1/GSN/PKM/PPIA/FTH1	5	2	op	down
GO:00058741	CC	GO:0005874	microtubule	10/183	423/19520	0.00672948	0.044569	0.0317023	SHTN1/CALM1/DNM1/TTLL7/MAP7/TUBB4A/TUBA1B/RAB11A/TUBA1A/MAP1B	10	2	op	down
GO:00055161	MF	GO:0005516	calmodulin binding	15/176	198/18337	8.08402e-10	4.43813e-07	3.24212e-07	NRGN/MYO1D/PDE1A/RYR2/SYT1/MARCKSL1/CAMK2A/GRIN1/MYO9B/MBP/KCNQ5/KCNH1/GAP43/KCNQ1/CAMK2B	15	2	op	down
GO:0003779	MF	GO:0003779	actin binding	15/176	439/18337	2.27293e-05	0.00541222	0.00395371	TMSB4X/MYO1D/EPB41L2/SHTN1/GAS7/MARCKSL1/TMSB10/MYO9B/CTNNA3/GSN/BIN1/LIMCH1/ENC1/CAMK2B/MAP1B	15	2	op	down
GO:00198281	MF	GO:0019828	aspartic-type endopeptidase inhibitor activity	3/176	7/18337	2.9575e-05	0.00541222	0.00395371	PRNP/BIN1/GAPDH	3	2	op	down
GO:0008199	MF	GO:0008199	ferric iron binding	3/176	10/18337	9.92669e-05	0.0114142	0.00833821	TF/FTL/FTH1	3	2	op	down
GO:0099604	MF	GO:0099604	ligand-gated calcium channel activity	4/176	26/18337	0.000103954	0.0114142	0.00833821	RYR2/GRIN2A/GRIN1/ITPR1	4	2	op	down
GO:0046873	MF	GO:0046873	metal ion transmembrane transporter activity	13/176	425/18337	0.000241598	0.0221062	0.0161489	TMEM165/KCNAB1/SLC8B1/SLC30A10/RYR2/GRIN2A/GRIN1/SLC24A2/SLC17A7/KCNQ5/KCNH1/KCNQ1/ITPR1	13	2	op	down
GO:0015085	MF	GO:0015085	calcium ion transmembrane transporter activity	7/176	134/18337	0.000314201	0.0246424	0.0180016	TMEM165/SLC8B1/RYR2/GRIN2A/GRIN1/SLC24A2/ITPR1	7	2	op	down
GO:0023026	MF	GO:0023026	MHC class II protein complex binding	3/176	17/18337	0.000535347	0.0367382	0.0268378	HSP90AB1/PKM/ATP1B1	3	2	op	down
GO:00350911	MF	GO:0035091	phosphatidylinositol binding	9/176	253/18337	0.000773064	0.0448575	0.032769	NRGN/PARD3B/SYT1/GSN/KCNH1/FRMPD4/GAP43/KCNQ1/ITPR1	9	2	op	down
GO:00481561	MF	GO:0048156	tau protein binding	4/176	44/18337	0.000825184	0.0448575	0.032769	HSP90AB1/BIN1/ACTB/CLU	4	2	op	down
GO:0022849	MF	GO:0022849	glutamate-gated calcium ion channel activity	2/176	5/18337	0.000898783	0.0448575	0.032769	GRIN2A/GRIN1	2	2	op	down
GO:00072721	BP	GO:0007272	ensheathment of neurons	26/646	126/18862	1.22272e-13	3.36492e-10	2.99373e-10	MOBP/LPAR1/CLDN11/SH3TC2/ASPA/PLP1/MYRF/MAG/NKX6-2/TMEM98/MBP/MAL/ABCA2/TPPP/NDRG1/JAM3/UGT8/FA2H/PMP22/FAM126A/DLG1/QKI/NFASC/DICER1/ZNF24/PLLP	26	3	op	up
GO:00083661	BP	GO:0008366	axon ensheathment	26/646	126/18862	1.22272e-13	3.36492e-10	2.99373e-10	MOBP/LPAR1/CLDN11/SH3TC2/ASPA/PLP1/MYRF/MAG/NKX6-2/TMEM98/MBP/MAL/ABCA2/TPPP/NDRG1/JAM3/UGT8/FA2H/PMP22/FAM126A/DLG1/QKI/NFASC/DICER1/ZNF24/PLLP	26	3	op	up
GO:00425521	BP	GO:0042552	myelination	25/646	124/18862	6.32554e-13	1.16053e-09	1.03251e-09	MOBP/LPAR1/SH3TC2/ASPA/PLP1/MYRF/MAG/NKX6-2/TMEM98/MBP/MAL/ABCA2/TPPP/NDRG1/JAM3/UGT8/FA2H/PMP22/FAM126A/DLG1/QKI/NFASC/DICER1/ZNF24/PLLP	25	3	op	up
GO:00070151	BP	GO:0007015	actin filament organization	43/646	435/18862	4.80013e-10	6.60497e-07	5.87636e-07	LPAR1/SHTN1/CTNNA3/ERMN/MYO1E/LIMCH1/MYO1D/TF/ELMO1/PLS3/BIN1/RHOBTB1/GSN/CORO2B/TMEFF2/GAS7/DLG1/SHROOM4/FAM171A1/ARHGEF2/PREX1/CCDC88A/BAIAP2L2/FSCN1/TJP1/CTNNA1/MYO6/RDX/SSH2/MICAL3/RHOB/ARHGAP17/CLASP2/SLIT2/ADD1/RGCC/SPTBN1/STMN1/DLC1/BCL2/ITGB1BP1/CORO1C/PAK2	43	3	op	up
GO:00487093	BP	GO:0048709	oligodendrocyte differentiation	18/646	93/18862	2.20061e-09	2.42243e-06	2.15521e-06	MOBP/LPAR1/DAAM2/OPALIN/ASPA/PLP1/MYRF/MAG/NKX6-2/TMEM98/ABCA2/TPPP/GSN/CNP/FA2H/BOK/HDAC11/DUSP10	18	3	op	up
GO:00100013	BP	GO:0010001	glial cell differentiation	27/646	210/18862	3.53677e-09	3.2444e-06	2.8865e-06	MOBP/LPAR1/SH3TC2/DAAM2/OPALIN/ASPA/PLP1/MYRF/MAG/NKX6-2/TMEM98/LAMA2/ABCA2/BIN1/ROR1/TPPP/GSN/NDRG1/CNP/FA2H/BOK/PSEN1/HDAC11/DUSP10/DICER1/ERBB3/CDK6	27	3	op	up
GO:00430872	BP	GO:0043087	regulation of GTPase activity	44/646	487/18862	4.94824e-09	3.89073e-06	3.46154e-06	RASGRP3/IQGAP1/RASAL1/SEMA4D/STARD13/GNAO1/CHN2/ARHGAP23/DOCK10/TBC1D12/MAP4K4/DOCK5/ARAP2/FAM13B/GARNL3/ARHGAP1/PREX1/RAP1A/PICALM/PTK2/ARHGAP21/ELMOD3/RDX/RAP1GDS1/SBF1/ARHGAP17/FGD4/PKP4/WNK1/SLIT2/CPEB2/MYO9B/STMN1/MAPRE2/DLC1/DOCK4/DOCK9/ITGB1BP1/RANGAP1/ARHGEF7/EVI5/CORO1C/RAPGEF6/RTKN	44	3	op	up
GO:00140033	BP	GO:0014003	oligodendrocyte development	12/646	43/18862	1.36384e-08	9.38324e-06	8.34815e-06	MOBP/LPAR1/ASPA/PLP1/MYRF/MAG/NKX6-2/ABCA2/TPPP/GSN/FA2H/HDAC11	12	3	op	up
GO:0150115	BP	GO:0150115	cell-substrate junction organization	18/646	106/18862	1.92557e-08	1.1776e-05	1.04769e-05	ITGA2/LIMCH1/IQGAP1/TESK2/GREM1/CORO2B/GPM6B/PTPRK/MAP4K4/PTK2/DST/CLASP2/MAPRE2/DLC1/BCL2/ITGB1BP1/ARHGEF7/CORO1C	18	3	op	up
GO:0048041	BP	GO:0048041	focal adhesion assembly	16/646	85/18862	2.60647e-08	1.4346e-05	1.27635e-05	ITGA2/LIMCH1/IQGAP1/TESK2/GREM1/CORO2B/GPM6B/PTPRK/MAP4K4/PTK2/CLASP2/DLC1/BCL2/ITGB1BP1/ARHGEF7/CORO1C	16	3	op	up
GO:00420632	BP	GO:0042063	gliogenesis	30/646	283/18862	4.4802e-08	1.98495e-05	1.76599e-05	MOBP/LPAR1/SH3TC2/DAAM2/OPALIN/ASPA/PLP1/MYRF/MAG/LRP2/NKX6-2/TMEM98/LAMA2/ABCA2/BIN1/ROR1/SUN2/TPPP/GSN/NDRG1/CNP/FA2H/BOK/RTN4/PSEN1/HDAC11/DUSP10/DICER1/ERBB3/CDK6	30	3	op	up
GO:00217821	BP	GO:0021782	glial cell development	18/646	112/18862	4.67176e-08	1.98495e-05	1.76599e-05	MOBP/LPAR1/SH3TC2/ASPA/PLP1/MYRF/MAG/NKX6-2/ABCA2/ROR1/TPPP/GSN/NDRG1/FA2H/PSEN1/HDAC11/DICER1/CDK6	18	3	op	up
GO:0007044	BP	GO:0007044	cell-substrate junction assembly	17/646	100/18862	4.68829e-08	1.98495e-05	1.76599e-05	ITGA2/LIMCH1/IQGAP1/TESK2/GREM1/CORO2B/GPM6B/PTPRK/MAP4K4/PTK2/DST/CLASP2/DLC1/BCL2/ITGB1BP1/ARHGEF7/CORO1C	17	3	op	up
GO:00074094	BP	GO:0007409	axonogenesis	40/646	460/18862	7.14004e-08	2.80706e-05	2.4974e-05	SHTN1/FGFR2/MAG/CNTN2/SPP1/SEMA3B/LAMA2/SEMA4D/SEMA3C/UNC5C/AUTS2/UNC5B/CNP/DIP2B/ANK3/KIF13B/NRXN3/DPYSL5/NFASC/RTN4/PSEN1/FEZ1/HSP90AA1/DPYSL2/GAB1/GAB2/TTL/PICALM/PTK2/NEO1/SEMA6A/MAP1A/SLIT2/SPTBN1/TMEFF1/STMN1/BCL2/OMG/PAK2/GOLGA4	40	3	op	up
GO:00510562	BP	GO:0051056	regulation of small GTPase mediated signal transduction	31/646	319/18862	1.93725e-07	7.10841e-05	6.32426e-05	LPAR1/RASAL1/RHOBTB1/STARD13/ITPKB/RASGRF2/AUTS2/CHN2/ARHGAP23/ERBIN/MAP4K4/ARAP2/FAM13B/GARNL3/ARHGAP1/ARHGEF2/PREX1/RHOU/ARHGAP21/RDX/RHOB/TIMP2/ARHGAP17/FGD4/SLIT2/MYO9B/STMN1/MAPRE2/DLC1/ARFGEF3/ARHGEF7	31	3	op	up
GO:00220102	BP	GO:0022010	central nervous system myelination	8/646	21/18862	2.48534e-07	8.04666e-05	7.15902e-05	MOBP/ASPA/PLP1/MYRF/MAG/NKX6-2/ABCA2/FA2H	8	3	op	up
GO:00322912	BP	GO:0032291	axon ensheathment in central nervous system	8/646	21/18862	2.48534e-07	8.04666e-05	7.15902e-05	MOBP/ASPA/PLP1/MYRF/MAG/NKX6-2/ABCA2/FA2H	8	3	op	up
GO:0016311	BP	GO:0016311	dephosphorylation	40/646	491/18862	3.99852e-07	0.000122266	0.000108778	ITGA2/SYNJ2/MYO1D/PPP1R14A/SEMA4D/PPM1H/PTP4A2/PLPP2/PHLPP1/PPP2R2B/DNAJC6/DLG1/PTPRD/MAGI2/PTPRK/NT5DC1/DUSP10/PTPN13/SLC7A14/PPP4R2/PTPDC1/DUSP16/PPP1R16B/DLG2/MTMR10/PPP2R5A/PPP2R3A/SSH2/SBF1/RCAN2/WNK1/CTDSP2/DLC1/ARFGEF3/APTX/BCL2/PPP2R2A/CDC14B/MGAT5/PLPP1	40	3	op	up
GO:00343294	BP	GO:0034329	cell junction assembly	36/646	425/18862	6.0978e-07	0.000176644	0.000157158	CLDN11/ITGA2/LIMCH1/IQGAP1/KIRREL3/CDH1/SEMA4D/CDH19/TESK2/GREM1/CORO2B/JAM3/IL1RAPL1/UGT8/DLG1/GPM6B/PTPRD/PTPRK/MAP4K4/SYNDIG1/STRN/RAP1A/FSCN1/TJP1/PTK2/CTNNA1/DST/VMP1/PKP4/CLASP2/DLC1/BCL2/ITGB1BP1/ARHGEF7/CORO1C/PAK2	36	3	op	up
GO:0031032	BP	GO:0031032	actomyosin structure organization	22/646	191/18862	6.88454e-07	0.000189463	0.000168563	LPAR1/ANLN/LDB3/LIMCH1/CAPN3/CSRP1/FRMD5/CORO2B/TMEFF2/MYO18A/FAM171A1/CCDC88A/TJP1/CLASP2/RGCC/STMN1/DLC1/ITGB1BP1/PAK2/CFLAR/CDC42BPA/RTKN	22	3	op	up
GO:0032970	BP	GO:0032970	regulation of actin filament-based process	33/646	389/18862	1.73674e-06	0.000455191	0.000404978	LPAR1/CTNNA3/KCNJ2/LIMCH1/IQGAP1/BIN1/RHOBTB1/GSN/CORO2B/JAM3/TMEFF2/DLG1/GPM6B/ANK2/PDE4B/PREX1/CCDC88A/BAIAP2L2/FSCN1/TJP1/RDX/SSH2/RHOB/ARHGAP17/CLASP2/SLIT2/ADD1/RGCC/SPTBN1/STMN1/DLC1/ITGB1BP1/PAK2	33	3	op	up
GO:00109754	BP	GO:0010975	regulation of neuron projection development	35/646	428/18862	1.96032e-06	0.000487758	0.000433953	LPAR1/SHTN1/MAG/SPP1/SEMA3B/IQGAP1/SRCIN1/SEMA4D/ROR1/SEMA3C/DIP2B/MYLIP/IL1RAPL1/KIF13B/PTPRD/MAGI2/RTN4/PSEN1/FEZ1/HECW2/SPOCK1/PREX1/CCDC88A/RAP1A/ADAM10/SEMA6A/SLIT2/OMG/FUT9/FBXO7/CBFA2T2/PAK2/CFLAR/GOLGA4/SCARB2	35	3	op	up
GO:0061572	BP	GO:0061572	actin filament bundle organization	19/646	158/18862	2.05561e-06	0.000487758	0.000433953	LPAR1/SHTN1/LIMCH1/PLS3/CORO2B/TMEFF2/FAM171A1/CCDC88A/BAIAP2L2/FSCN1/TJP1/RDX/CLASP2/ADD1/RGCC/STMN1/DLC1/ITGB1BP1/PAK2	19	3	op	up
GO:00435472	BP	GO:0043547	positive regulation of GTPase activity	34/646	411/18862	2.12685e-06	0.000487758	0.000433953	RASGRP3/IQGAP1/RASAL1/SEMA4D/STARD13/GNAO1/CHN2/ARHGAP23/DOCK10/TBC1D12/MAP4K4/DOCK5/ARAP2/FAM13B/GARNL3/ARHGAP1/PREX1/RAP1A/PICALM/ARHGAP21/ELMOD3/RAP1GDS1/ARHGAP17/PKP4/MYO9B/MAPRE2/DLC1/DOCK4/DOCK9/RANGAP1/ARHGEF7/EVI5/CORO1C/RAPGEF6	34	3	op	up
GO:00071632	BP	GO:0007163	establishment or maintenance of cell polarity	22/646	212/18862	3.9682e-06	0.000873639	0.000777266	SHTN1/MAP7/FRMD4B/RHOBTB1/NDE1/GSN/JAM3/ERBIN/DLG1/FEZ1/HSP90AA1/MYO18A/CLIC4/AMOTL2/DLG2/FSCN1/PTK2/CTNNA1/RHOB/DST/CLASP2/MAP4	22	3	op	up
GO:0051017	BP	GO:0051017	actin filament bundle assembly	18/646	154/18862	5.6996e-06	0.00120656	0.00107346	LPAR1/LIMCH1/PLS3/CORO2B/TMEFF2/FAM171A1/CCDC88A/BAIAP2L2/FSCN1/TJP1/RDX/CLASP2/ADD1/RGCC/STMN1/DLC1/ITGB1BP1/PAK2	18	3	op	up
GO:1902904	BP	GO:1902904	negative regulation of supramolecular fiber organization	18/646	161/18862	1.06408e-05	0.00216914	0.00192986	CRYAB/GSN/CORO2B/TMEFF2/MAP6D1/TUBB4A/ARHGEF2/TJP1/RDX/SSH2/CLASP2/SLIT2/ADD1/SPTBN1/STMN1/DLC1/PFDN2/PAK2	18	3	op	up
GO:0032956	BP	GO:0032956	regulation of actin cytoskeleton organization	29/646	352/18862	1.28195e-05	0.00245632	0.00218536	LPAR1/LIMCH1/IQGAP1/BIN1/RHOBTB1/GSN/CORO2B/JAM3/TMEFF2/DLG1/GPM6B/PREX1/CCDC88A/BAIAP2L2/FSCN1/TJP1/RDX/SSH2/RHOB/ARHGAP17/CLASP2/SLIT2/ADD1/RGCC/SPTBN1/STMN1/DLC1/ITGB1BP1/PAK2	29	3	op	up
GO:00507681	BP	GO:0050768	negative regulation of neurogenesis	16/646	133/18862	1.29421e-05	0.00245632	0.00218536	DAAM2/MAG/NKX6-2/TMEM98/SPP1/SEMA3B/SEMA4D/SEMA3C/DIP2B/RTN4/PSEN1/DUSP10/DICER1/CTNNA1/SEMA6A/OMG	16	3	op	up
GO:0007265	BP	GO:0007265	Ras protein signal transduction	28/646	338/18862	1.63007e-05	0.00299063	0.00266073	LPAR1/SHTN1/PLD1/RASGRP3/RASAL1/ELMO1/STARD13/ITPKB/RASGRF2/AUTS2/ERBIN/MAP4K4/ARHGAP1/ARHGEF2/RHOU/RAP1A/RAB30/RDX/RHOB/TIMP2/ARHGAP17/MYO9B/STMN1/MAPRE2/DLC1/ARFGEF3/RAPGEF6/RTKN	28	3	op	up
GO:00519612	BP	GO:0051961	negative regulation of nervous system development	16/646	138/18862	2.06617e-05	0.00359803	0.00320112	DAAM2/MAG/NKX6-2/TMEM98/SPP1/SEMA3B/SEMA4D/SEMA3C/DIP2B/RTN4/PSEN1/DUSP10/DICER1/CTNNA1/SEMA6A/OMG	16	3	op	up
GO:0150116	BP	GO:0150116	regulation of cell-substrate junction organization	11/646	69/18862	2.09188e-05	0.00359803	0.00320112	LIMCH1/IQGAP1/GREM1/GPM6B/MAP4K4/PTK2/CLASP2/MAPRE2/DLC1/ITGB1BP1/CORO1C	11	3	op	up
GO:0006470	BP	GO:0006470	protein dephosphorylation	27/646	325/18862	2.18669e-05	0.00364714	0.00324481	PPP1R14A/PPM1H/PTP4A2/PHLPP1/PPP2R2B/DNAJC6/DLG1/PTPRD/MAGI2/PTPRK/DUSP10/PTPN13/PPP4R2/PTPDC1/DUSP16/PPP1R16B/PPP2R5A/PPP2R3A/SSH2/SBF1/RCAN2/CTDSP2/DLC1/BCL2/PPP2R2A/CDC14B/MGAT5	27	3	op	up
GO:19907784	BP	GO:1990778	protein localization to cell periphery	27/646	329/18862	2.71333e-05	0.0043924	0.00390787	MAP7/ABCA2/CDH1/ANK3/GNAI1/FAM126A/DLG1/TSPAN5/NFASC/GOLGA7/RAB40B/ATP1B1/PACS2/ANK2/BCL2L1/CCDC88A/PPP2R5A/RAP1A/PICALM/ADAM10/RDX/CLASP2/SPTBN1/ITGB1BP1/KIF1B/RAPGEF6/GOLGA4	27	3	op	up
GO:0008361	BP	GO:0008361	regulation of cell size	18/646	173/18862	2.84593e-05	0.0044655	0.0039729	SHTN1/MAG/SPP1/SEMA3B/SEMA4D/SLC12A2/SEMA3C/DEPTOR/DIP2B/TMEM123/RTN4/DPYSL2/TTL/CLN8/RDX/SEMA6A/ADD1/GOLGA4	18	3	op	up
GO:0032288	BP	GO:0032288	myelin assembly	6/646	19/18862	2.92075e-05	0.0044655	0.0039729	MOBP/ABCA2/TPPP/UGT8/PMP22/DICER1	6	3	op	up
GO:00107212	BP	GO:0010721	negative regulation of cell development	18/646	174/18862	3.07515e-05	0.00457449	0.00406987	DAAM2/MAG/NKX6-2/TMEM98/SPP1/SEMA3B/SEMA4D/SEMA3C/DIP2B/RTN4/PSEN1/DUSP10/DICER1/CTNNA1/SEMA6A/ITGB1BP1/OMG/CORO1C	18	3	op	up
GO:1902903	BP	GO:1902903	regulation of supramolecular fiber organization	29/646	370/18862	3.23955e-05	0.00469223	0.00417462	LPAR1/LIMCH1/CRYAB/BIN1/GSN/CORO2B/TMEFF2/MAP6D1/DLG1/PSEN1/TUBB4A/ARHGEF2/PREX1/CCDC88A/BAIAP2L2/TJP1/RDX/SSH2/MAP1A/CLASP2/SLIT2/ADD1/RGCC/SPTBN1/STMN1/DLC1/ITGB1BP1/PFDN2/PAK2	29	3	op	up
GO:00486752	BP	GO:0048675	axon extension	14/646	114/18862	3.52871e-05	0.00498	0.00443064	SHTN1/MAG/SEMA3B/SEMA4D/SEMA3C/AUTS2/DIP2B/RTN4/HSP90AA1/DPYSL2/TTL/SEMA6A/SLIT2/GOLGA4	14	3	op	up
GO:0007009	BP	GO:0007009	plasma membrane organization	14/646	115/18862	3.89368e-05	0.0053577	0.00476668	SH3TC2/MYRF/DYSF/BIN1/GSN/NDRG1/TMEFF2/ANK3/FA2H/FAT4/ANO4/ANK2/BAIAP2L2/SPTBN1	14	3	op	up
GO:0032231	BP	GO:0032231	regulation of actin filament bundle assembly	13/646	102/18862	4.50109e-05	0.00604244	0.00537588	LPAR1/LIMCH1/CORO2B/TMEFF2/CCDC88A/TJP1/RDX/CLASP2/RGCC/STMN1/DLC1/ITGB1BP1/PAK2	13	3	op	up
GO:0051492	BP	GO:0051492	regulation of stress fiber assembly	12/646	89/18862	5.01226e-05	0.00656845	0.00584387	LPAR1/LIMCH1/CORO2B/TMEFF2/CCDC88A/TJP1/CLASP2/RGCC/STMN1/DLC1/ITGB1BP1/PAK2	12	3	op	up
GO:0030038	BP	GO:0030038	contractile actin filament bundle assembly	13/646	104/18862	5.53045e-05	0.00691809	0.00615494	LPAR1/LIMCH1/CORO2B/TMEFF2/FAM171A1/CCDC88A/TJP1/CLASP2/RGCC/STMN1/DLC1/ITGB1BP1/PAK2	13	3	op	up
GO:0043149	BP	GO:0043149	stress fiber assembly	13/646	104/18862	5.53045e-05	0.00691809	0.00615494	LPAR1/LIMCH1/CORO2B/TMEFF2/FAM171A1/CCDC88A/TJP1/CLASP2/RGCC/STMN1/DLC1/ITGB1BP1/PAK2	13	3	op	up
GO:0051893	BP	GO:0051893	regulation of focal adhesion assembly	10/646	64/18862	5.90983e-05	0.00707124	0.0062912	LIMCH1/IQGAP1/GREM1/GPM6B/MAP4K4/PTK2/CLASP2/DLC1/ITGB1BP1/CORO1C	10	3	op	up
GO:0090109	BP	GO:0090109	regulation of cell-substrate junction assembly	10/646	64/18862	5.90983e-05	0.00707124	0.0062912	LIMCH1/IQGAP1/GREM1/GPM6B/MAP4K4/PTK2/CLASP2/DLC1/ITGB1BP1/CORO1C	10	3	op	up
GO:0051497	BP	GO:0051497	negative regulation of stress fiber assembly	7/646	31/18862	6.86491e-05	0.00803924	0.00715242	CORO2B/TMEFF2/TJP1/CLASP2/STMN1/DLC1/PAK2	7	3	op	up
GO:00507712	BP	GO:0050771	negative regulation of axonogenesis	10/646	66/18862	7.74108e-05	0.00886263	0.00788497	MAG/SPP1/SEMA3B/SEMA4D/SEMA3C/DIP2B/RTN4/PSEN1/SEMA6A/OMG	10	3	op	up
GO:00726592	BP	GO:0072659	protein localization to plasma membrane	23/646	275/18862	7.89006e-05	0.00886263	0.00788497	MAP7/CDH1/ANK3/FAM126A/DLG1/TSPAN5/NFASC/GOLGA7/RAB40B/ATP1B1/PACS2/ANK2/BCL2L1/CCDC88A/PPP2R5A/RAP1A/PICALM/RDX/CLASP2/SPTBN1/ITGB1BP1/RAPGEF6/GOLGA4	23	3	op	up
GO:00605602	BP	GO:0060560	developmental growth involved in morphogenesis	20/646	225/18862	9.949e-05	0.0109519	0.00974373	SHTN1/FGFR2/MAG/SPP1/SEMA3B/IQGAP1/RASAL1/SEMA4D/SEMA3C/AUTS2/FGF1/DIP2B/MAGI2/RTN4/HSP90AA1/DPYSL2/TTL/SEMA6A/SLIT2/GOLGA4	20	3	op	up
GO:00514941	BP	GO:0051494	negative regulation of cytoskeleton organization	16/646	158/18862	0.000107864	0.0116408	0.0103567	GSN/CORO2B/TMEFF2/MAP6D1/TUBB4A/ARHGEF2/TJP1/RDX/SSH2/CLASP2/SLIT2/ADD1/SPTBN1/STMN1/DLC1/PAK2	16	3	op	up
GO:0010921	BP	GO:0010921	regulation of phosphatase activity	17/646	176/18862	0.000119339	0.0121959	0.0108505	ITGA2/MYO1D/PPP1R14A/SEMA4D/PPP2R2B/MAGI2/SLC7A14/PPP4R2/PPP1R16B/DLG2/PPP2R5A/PPP2R3A/RCAN2/WNK1/ARFGEF3/PPP2R2A/MGAT5	17	3	op	up
GO:0051261	BP	GO:0051261	protein depolymerization	13/646	112/18862	0.000119654	0.0121959	0.0108505	GSN/STMN4/DNAJC6/MAP6D1/NCKAP5/ARHGEF2/RDX/MICAL3/MAP1A/CLASP2/ADD1/SPTBN1/STMN1	13	3	op	up
GO:1903828	BP	GO:1903828	negative regulation of cellular protein localization	13/646	112/18862	0.000119654	0.0121959	0.0108505	TMEM98/GPM6B/BCL2L1/INSIG1/OTUD7B/PPP2R5A/SVIP/PICALM/CTNNA1/MAP1A/ITGB1BP1/RANGAP1/ABHD17A	13	3	op	up
GO:0032232	BP	GO:0032232	negative regulation of actin filament bundle assembly	7/646	34/18862	0.000128455	0.0127452	0.0113392	CORO2B/TMEFF2/TJP1/CLASP2/STMN1/DLC1/PAK2	7	3	op	up
GO:0110020	BP	GO:0110020	regulation of actomyosin structure organization	12/646	98/18862	0.000129675	0.0127452	0.0113392	LPAR1/LIMCH1/CORO2B/TMEFF2/CCDC88A/TJP1/CLASP2/RGCC/STMN1/DLC1/ITGB1BP1/PAK2	12	3	op	up
GO:00381271	BP	GO:0038127	ERBB signaling pathway	15/646	145/18862	0.00013828	0.0133526	0.0118796	SH3TC2/IQGAP1/EPS15/MVB12B/GAREM1/ERBIN/RTN4/PSEN1/HSP90AA1/GAB1/CCDC88A/PTK2/ERBB3/RBPJ/ARHGEF7	15	3	op	up
GO:00519604	BP	GO:0051960	regulation of nervous system development	30/646	422/18862	0.000140773	0.0133585	0.0118849	DAAM2/SHTN1/ASPA/MYRF/MAG/LRP2/NKX6-2/TMEM98/SPP1/SEMA3B/MAN2A1/SEMA4D/BIN1/SEMA3C/TPPP/DIP2B/IL1RAPL1/DLG1/PTPRD/RTN4/PSEN1/SYNDIG1/DUSP10/DICER1/CTNNA1/SEMA6A/SLIT2/OMG/GOLGA4/YTHDF2	30	3	op	up
GO:0022604	BP	GO:0022604	regulation of cell morphogenesis	24/646	305/18862	0.000143196	0.0133585	0.0118849	LPAR1/ENPP2/ERMN/RASAL1/SEMA4D/RHOBTB1/IL1RAPL1/FMNL2/DLG1/PTPRD/DOCK5/FAM171A1/SEPTIN7/PREX1/RHOU/PTK2/RDX/RHOB/FGD4/PHIP/DLC1/ITGB1BP1/ARHGEF7/CORO1C	24	3	op	up
GO:00602843	BP	GO:0060284	regulation of cell development	33/646	485/18862	0.000151918	0.0137679	0.0122491	DAAM2/SHTN1/ASPA/MAG/LRP2/NKX6-2/TMEM98/SPP1/SEMA3B/MAN2A1/SEMA4D/BIN1/SEMA3C/DIP2B/IL1RAPL1/PTPRD/RTN4/PSEN1/DOCK5/DUSP10/DICER1/PREX1/CTNNA1/SEMA6A/SLIT2/ADD1/BCL2/ITGB1BP1/ARHGEF7/OMG/CORO1C/GOLGA4/YTHDF2	33	3	op	up
GO:0010762	BP	GO:0010762	regulation of fibroblast migration	7/646	35/18862	0.000155868	0.0137679	0.0122491	ADIPOR2/RFFL/PRR5L/PTK2/ITGB1BP1/ARHGEF7/CORO1C	7	3	op	up
GO:00313452	BP	GO:0031345	negative regulation of cell projection organization	17/646	180/18862	0.000156956	0.0137679	0.0122491	LPAR1/MAG/SPP1/SEMA3B/SEMA4D/CCP110/SEMA3C/DIP2B/MYLIP/RTN4/PSEN1/SPOCK1/SEMA6A/SLIT2/OMG/CBFA2T2/MAP4	17	3	op	up
GO:0010927	BP	GO:0010927	cellular component assembly involved in morphogenesis	12/646	100/18862	0.00015759	0.0137679	0.0122491	MOBP/LDB3/ABCA2/CAPN3/CSRP1/TPPP/UGT8/PMP22/PHLDB1/DICER1/CLASP2/CFLAR	12	3	op	up
GO:19901382	BP	GO:1990138	neuron projection extension	16/646	164/18862	0.000166978	0.0143529	0.0127696	SHTN1/MAG/SEMA3B/IQGAP1/RASAL1/SEMA4D/SEMA3C/AUTS2/DIP2B/RTN4/HSP90AA1/DPYSL2/TTL/SEMA6A/SLIT2/GOLGA4	16	3	op	up
GO:00163583	BP	GO:0016358	dendrite development	20/646	234/18862	0.000169502	0.0143529	0.0127696	LPAR1/IQGAP1/SRCIN1/SEMA4D/IL1RAPL1/C21orf91/DOCK10/PTPRD/PSEN1/STRN/HECW2/PREX1/PICALM/ADAM10/BTBD3/SLC11A2/MAP1A/TMEFF1/DIP2A/PAK2	20	3	op	up
GO:00109773	BP	GO:0010977	negative regulation of neuron projection development	14/646	132/18862	0.000175809	0.0145667	0.0129598	LPAR1/MAG/SPP1/SEMA3B/SEMA4D/SEMA3C/DIP2B/MYLIP/RTN4/PSEN1/SPOCK1/SEMA6A/OMG/CBFA2T2	14	3	op	up
GO:00507673	BP	GO:0050767	regulation of neurogenesis	26/646	348/18862	0.00017732	0.0145667	0.0129598	DAAM2/SHTN1/ASPA/MAG/LRP2/NKX6-2/TMEM98/SPP1/SEMA3B/MAN2A1/SEMA4D/BIN1/SEMA3C/DIP2B/IL1RAPL1/PTPRD/RTN4/PSEN1/DUSP10/DICER1/CTNNA1/SEMA6A/SLIT2/OMG/GOLGA4/YTHDF2	26	3	op	up
GO:0110053	BP	GO:0110053	regulation of actin filament organization	22/646	273/18862	0.000191145	0.0154715	0.0137648	LPAR1/LIMCH1/BIN1/GSN/CORO2B/TMEFF2/DLG1/PREX1/CCDC88A/BAIAP2L2/TJP1/RDX/SSH2/CLASP2/SLIT2/ADD1/RGCC/SPTBN1/STMN1/DLC1/ITGB1BP1/PAK2	22	3	op	up
GO:0032535	BP	GO:0032535	regulation of cellular component size	27/646	370/18862	0.000196727	0.0156926	0.0139615	SHTN1/MAG/SPP1/SEMA3B/SEMA4D/BIN1/SLC12A2/SEMA3C/DEPTOR/GSN/DIP2B/DLG1/TMEM123/RTN4/DPYSL2/TTL/PREX1/BAIAP2L2/CLN8/PICALM/RDX/SSH2/SEMA6A/SLIT2/ADD1/SPTBN1/GOLGA4	27	3	op	up
GO:00300482	BP	GO:0030048	actin filament-based movement	15/646	150/18862	0.000201672	0.0158572	0.014108	SHTN1/CTNNA3/KCNJ2/MYO1E/LIMCH1/MYO1D/BIN1/SUN2/GSN/DLG1/ANK2/PDE4B/MYO6/MYO9B/CACNA2D1	15	3	op	up
GO:00074222	BP	GO:0007422	peripheral nervous system development	10/646	74/18862	0.000206239	0.0159879	0.0142242	SH3TC2/LAMA2/HAPLN2/NDRG1/UGT8/FA2H/PMP22/NFASC/DICER1/ERBB3	10	3	op	up
GO:0001667	BP	GO:0001667	ameboidal-type cell migration	32/646	473/18862	0.00021104	0.0161328	0.0143532	ANLN/ITGA2/ENPP2/SEMA3B/SEMA4D/STARD13/ADIPOR2/SEMA3C/GREM1/FGF1/ZEB2/GLUL/RFFL/RTN4/MAP4K4/PRR5L/DOCK5/AMOTL2/DUSP10/PTK2/SEMA6A/RHOB/HDAC5/CLASP2/SLIT2/RGCC/EMC10/MAPRE2/GIPC1/ITGB1BP1/ARHGEF7/CORO1C	32	3	op	up
GO:0008360	BP	GO:0008360	regulation of cell shape	15/646	151/18862	0.000216997	0.0161399	0.0143594	LPAR1/ERMN/SEMA4D/RHOBTB1/FMNL2/DLG1/FAM171A1/SEPTIN7/RHOU/PTK2/RDX/RHOB/FGD4/PHIP/DLC1	15	3	op	up
GO:00507703	BP	GO:0050770	regulation of axonogenesis	15/646	151/18862	0.000216997	0.0161399	0.0143594	SHTN1/MAG/SPP1/SEMA3B/SEMA4D/SEMA3C/DIP2B/KIF13B/RTN4/PSEN1/SEMA6A/SLIT2/OMG/PAK2/GOLGA4	15	3	op	up
GO:00613872	BP	GO:0061387	regulation of extent of cell growth	12/646	104/18862	0.000229077	0.0168112	0.0149567	SHTN1/MAG/SPP1/SEMA3B/SEMA4D/SEMA3C/DIP2B/RTN4/DPYSL2/TTL/SEMA6A/GOLGA4	12	3	op	up
GO:00485882	BP	GO:0048588	developmental cell growth	19/646	222/18862	0.000240296	0.0174025	0.0154828	SHTN1/MAG/SPP1/SEMA3B/IQGAP1/RASAL1/SEMA4D/SEMA3C/AUTS2/DIP2B/RTN4/HSP90AA1/DPYSL2/TTL/SEMA6A/AKAP6/SLIT2/ARIH2/GOLGA4	19	3	op	up
GO:0040013	BP	GO:0040013	negative regulation of locomotion	27/646	377/18862	0.000265653	0.018989	0.0168943	LIMCH1/SEMA3B/CDH1/SEMA4D/STARD13/ADIPOR2/SEMA3C/FRMD5/GREM1/SPOCK3/TMEFF2/PADI2/MAGI2/PTPRK/CLIC4/DUSP10/CTNNA1/SEMA6A/RHOB/HDAC5/CLASP2/SLIT2/RGCC/DLC1/BCL2/ITGB1BP1/CORO1C	27	3	op	up
GO:00712483	BP	GO:0071248	cellular response to metal ion	17/646	189/18862	0.000281355	0.0198536	0.0176635	TF/IQGAP1/RASAL1/CDH1/CAPN3/SLC12A2/ITPKB/GSN/ANK3/CLIC4/JUND/DLG2/SYT9/BACE1/ADD1/ATF4/MAPK9	17	3	op	up
GO:00315892	BP	GO:0031589	cell-substrate adhesion	26/646	359/18862	0.000288644	0.0201101	0.0178917	ITGA2/LIMCH1/IQGAP1/SRCIN1/TESK2/GREM1/CORO2B/JAM3/TMEFF2/GPM6B/PTPRK/EDIL3/MAP4K4/DOCK5/MEGF9/SPOCK1/PREX1/PTK2/CDK6/CLASP2/EDA/DLC1/BCL2/ITGB1BP1/ARHGEF7/CORO1C	26	3	op	up
GO:0046578	BP	GO:0046578	regulation of Ras protein signal transduction	17/646	190/18862	0.000299409	0.0205827	0.0183121	LPAR1/RASAL1/STARD13/ITPKB/RASGRF2/AUTS2/ERBIN/MAP4K4/ARHGEF2/RDX/TIMP2/ARHGAP17/MYO9B/STMN1/MAPRE2/DLC1/ARFGEF3	17	3	op	up
GO:0030516	BP	GO:0030516	regulation of axon extension	11/646	92/18862	0.000302906	0.0205827	0.0183121	SHTN1/MAG/SEMA3B/SEMA4D/SEMA3C/DIP2B/RTN4/DPYSL2/TTL/SEMA6A/GOLGA4	11	3	op	up
GO:0045926	BP	GO:0045926	negative regulation of growth	20/646	245/18862	0.000311344	0.020898	0.0185927	MAG/TP53TG5/SPP1/SEMA3B/CRYAB/SEMA4D/ADIPOR2/SEMA3C/GREM1/DIP2B/DNAJB2/RTN4/DUSP10/STK3/SERTAD2/SEMA6A/MEIS1/SLIT2/BCL2/PNPT1	20	3	op	up
GO:0035303	BP	GO:0035303	regulation of dephosphorylation	18/646	210/18862	0.000340823	0.0226011	0.0201079	ITGA2/MYO1D/PPP1R14A/SEMA4D/PPP2R2B/MAGI2/SLC7A14/PPP4R2/PPP1R16B/DLG2/PPP2R5A/PPP2R3A/RCAN2/WNK1/DLC1/ARFGEF3/PPP2R2A/MGAT5	18	3	op	up
GO:00313462	BP	GO:0031346	positive regulation of cell projection organization	25/646	344/18862	0.000356179	0.0233382	0.0207637	ANLN/SHTN1/ITGA2/ENPP2/IQGAP1/SEMA4D/CCP110/ROR1/AUTS2/IL1RAPL1/PTPRD/MAGI2/FEZ1/SEPTIN7/CCDC88A/RAP1A/FSCN1/SLIT2/ARHGEF7/FUT9/CORO1C/CBFA2T2/CFLAR/GOLGA4/SCARB2	25	3	op	up
GO:0007160	BP	GO:0007160	cell-matrix adhesion	19/646	230/18862	0.000375944	0.0243435	0.0216581	ITGA2/LIMCH1/IQGAP1/TESK2/GREM1/CORO2B/JAM3/GPM6B/PTPRK/MAP4K4/PTK2/CDK6/CLASP2/EDA/DLC1/BCL2/ITGB1BP1/ARHGEF7/CORO1C	19	3	op	up
GO:0034332	BP	GO:0034332	adherens junction organization	9/646	66/18862	0.00039696	0.0254054	0.0226029	CDH1/CDH19/JAM3/ADAM10/TJP1/CTNNA1/RDX/ADD1/PAK2	9	3	op	up
GO:0030705	BP	GO:0030705	cytoskeleton-dependent intracellular transport	17/646	195/18862	0.000405545	0.0254955	0.0226831	MYO1E/MYO1D/SUN2/NDE1/MAP6D1/FEZ1/TUBA1A/ARL8A/DLG2/CCDC88A/DYNC1I2/ARHGAP21/MYO6/DST/DYNC1I1/MAP1A/KIF1B	17	3	op	up
GO:00160493	BP	GO:0016049	cell growth	31/646	470/18862	0.000407632	0.0254955	0.0226831	SHTN1/MAG/TP53TG5/SPP1/SEMA3B/IQGAP1/CRYAB/RASAL1/SEMA4D/ADIPOR2/SEMA3C/GREM1/AUTS2/DIP2B/DNAJB2/RTN4/HSP90AA1/DPYSL2/SPOCK1/TTL/SERTAD2/ADAM10/ITCH/SEMA6A/AKAP6/SLIT2/ARIH2/SGK3/SGK1/BCL2/GOLGA4	31	3	op	up
GO:00480172	BP	GO:0048017	inositol lipid-mediated signaling	17/646	196/18862	0.000430285	0.02661	0.0236746	PLD1/SEMA4D/PLCL1/PIP4K2A/ROR1/GSN/UNC5B/PIK3C2B/PRR5L/GAB1/PTPN13/PLEKHA1/GAB2/PPP1R16B/INSR/PTK2/ERBB3	17	3	op	up
GO:00900662	BP	GO:0090066	regulation of anatomical structure size	32/646	493/18862	0.000436753	0.0267099	0.0237634	SHTN1/MAG/SPP1/SEMA3B/SEMA4D/BIN1/SLC12A2/SEMA3C/DEPTOR/KCNMB4/GSN/DIP2B/DLG1/TMEM123/RTN4/DPYSL2/DOCK5/TTL/PREX1/BAIAP2L2/CLN8/PICALM/RDX/SSH2/SEMA6A/RAP1GDS1/SLIT2/ADD1/SPTBN1/DOCK4/ITGB1BP1/GOLGA4	32	3	op	up
GO:00712412	BP	GO:0071241	cellular response to inorganic substance	18/646	216/18862	0.000478336	0.0289315	0.02574	TF/IQGAP1/RASAL1/CDH1/CAPN3/SLC12A2/ITPKB/GSN/ANK3/CLIC4/JUND/DLG2/SYT9/BACE1/ADD1/ATF4/MAPK9/CFLAR	18	3	op	up
GO:0045685	BP	GO:0045685	regulation of glial cell differentiation	9/646	68/18862	0.000497421	0.0296179	0.0263507	DAAM2/OPALIN/ASPA/MAG/NKX6-2/TMEM98/BIN1/DUSP10/DICER1	9	3	op	up
GO:00100383	BP	GO:0010038	response to metal ion	25/646	352/18862	0.000500448	0.0296179	0.0263507	QDPR/TF/CA2/IQGAP1/RASAL1/CDH1/CAPN3/SLC12A2/KCNMB4/ITPKB/GSN/NDRG1/ANK3/SLC25A13/CLIC4/NPC1/JUND/DLG2/SYT9/SLC11A2/BACE1/ADD1/BCL2/ATF4/MAPK9	25	3	op	up
GO:0031641	BP	GO:0031641	regulation of myelination	7/646	42/18862	0.000508135	0.0297529	0.0264708	MYRF/MAG/NKX6-2/TMEM98/TPPP/DLG1/DICER1	7	3	op	up
GO:00108101	BP	GO:0010810	regulation of cell-substrate adhesion	18/646	218/18862	0.000533755	0.0307897	0.0273932	LIMCH1/IQGAP1/GREM1/CORO2B/GPM6B/EDIL3/MAP4K4/DOCK5/SPOCK1/PREX1/PTK2/CDK6/CLASP2/DLC1/BCL2/ITGB1BP1/ARHGEF7/CORO1C	18	3	op	up
GO:0031109	BP	GO:0031109	microtubule polymerization or depolymerization	12/646	114/18862	0.000537029	0.0307897	0.0273932	CRYAB/NDE1/TPPP/STMN4/MAP6D1/TUBB4A/NCKAP5/ARHGEF2/MAP1A/CLASP2/STMN1/MAPRE2	12	3	op	up
GO:00316471	BP	GO:0031647	regulation of protein stability	22/646	295/18862	0.000557996	0.0316619	0.0281693	TF/CRYAB/CAPN3/LAMP2/GSN/MYLIP/LSS/C10orf90/RTN4/GOLGA7/ATP1B1/HSP90AA1/ANK2/SREBF1/STK3/NLK/RNF149/APTX/BCL2/GIPC1/PTGES3/FBXO7	22	3	op	up
GO:00305172	BP	GO:0030517	negative regulation of axon extension	7/646	43/18862	0.000589247	0.0330941	0.0294434	MAG/SEMA3B/SEMA4D/SEMA3C/DIP2B/RTN4/SEMA6A	7	3	op	up
GO:00432662	BP	GO:0043266	regulation of potassium ion transport	11/646	100/18862	0.000623969	0.0346902	0.0308634	KCNJ2/BIN1/ANK3/DLG1/ATP1B1/ANK2/AKAP6/WNK1/KLHL24/STK39/ATF4	11	3	op	up
GO:0030308	BP	GO:0030308	negative regulation of cell growth	16/646	185/18862	0.00064788	0.0356593	0.0317257	MAG/TP53TG5/SPP1/SEMA3B/CRYAB/SEMA4D/ADIPOR2/SEMA3C/GREM1/DIP2B/DNAJB2/RTN4/SERTAD2/SEMA6A/SLIT2/BCL2	16	3	op	up
GO:0007019	BP	GO:0007019	microtubule depolymerization	7/646	44/18862	0.000680312	0.0367102	0.0326606	STMN4/MAP6D1/NCKAP5/ARHGEF2/MAP1A/CLASP2/STMN1	7	3	op	up
GO:0010761	BP	GO:0010761	fibroblast migration	7/646	44/18862	0.000680312	0.0367102	0.0326606	ADIPOR2/RFFL/PRR5L/PTK2/ITGB1BP1/ARHGEF7/CORO1C	7	3	op	up
GO:19013792	BP	GO:1901379	regulation of potassium ion transmembrane transport	10/646	86/18862	0.000704344	0.037638	0.033486	KCNJ2/BIN1/ANK3/DLG1/ATP1B1/ANK2/AKAP6/WNK1/KLHL24/STK39	10	3	op	up
GO:0050920	BP	GO:0050920	regulation of chemotaxis	18/646	224/18862	0.000734483	0.0388711	0.0345831	LPAR1/ITGA2/SEMA3B/SEMA4D/SEMA3C/MTUS1/DAPK2/GREM1/JAM3/FGF1/PADI2/MOSPD2/ADAM10/PTK2/SEMA6A/WNK1/SLIT2/STK39	18	3	op	up
GO:0086012	BP	GO:0086012	membrane depolarization during cardiac muscle cell action potential	5/646	22/18862	0.000752442	0.0394423	0.0350913	KCNJ2/ANK3/HCN2/ANK2/CACNA2D1	5	3	op	up
GO:0038007	BP	GO:0038007	netrin-activated signaling pathway	4/646	13/18862	0.000761293	0.0395298	0.0351692	SHTN1/UNC5C/UNC5B/PTK2	4	3	op	up
GO:0018345	BP	GO:0018345	protein palmitoylation	6/646	33/18862	0.000792598	0.0400605	0.0356413	GLUL/MAP6D1/ZDHHC20/ZDHHC9/GOLGA7/ZDHHC11B	6	3	op	up
GO:0086004	BP	GO:0086004	regulation of cardiac muscle cell contraction	6/646	33/18862	0.000792598	0.0400605	0.0356413	CTNNA3/KCNJ2/BIN1/DLG1/ANK2/PDE4B	6	3	op	up
GO:00347641	BP	GO:0034764	positive regulation of transmembrane transport	17/646	207/18862	0.000800627	0.0400605	0.0356413	PLP1/KCNJ2/CA2/CAPN3/ADIPOR2/ACSL1/ANK3/HSPA2/PSEN1/ATP1B1/ANK2/INSR/RAP1A/AKAP6/WNK1/STK39/CACNA2D1	17	3	op	up
GO:00347671	BP	GO:0034767	positive regulation of ion transmembrane transport	17/646	207/18862	0.000800627	0.0400605	0.0356413	PLP1/KCNJ2/CA2/CAPN3/ADIPOR2/ACSL1/ANK3/HSPA2/PSEN1/ATP1B1/ANK2/INSR/RAP1A/AKAP6/WNK1/STK39/CACNA2D1	17	3	op	up
GO:00015582	BP	GO:0001558	regulation of cell growth	27/646	406/18862	0.000833045	0.041307	0.0367504	SHTN1/MAG/TP53TG5/SPP1/SEMA3B/CRYAB/RASAL1/SEMA4D/ADIPOR2/SEMA3C/GREM1/DIP2B/DNAJB2/RTN4/DPYSL2/SPOCK1/TTL/SERTAD2/ADAM10/ITCH/SEMA6A/AKAP6/SLIT2/SGK3/SGK1/BCL2/GOLGA4	27	3	op	up
GO:00432681	BP	GO:0043268	positive regulation of potassium ion transport	7/646	46/18862	0.000895717	0.0440181	0.0391624	KCNJ2/DLG1/ATP1B1/ANK2/AKAP6/WNK1/STK39	7	3	op	up
GO:1903055	BP	GO:1903055	positive regulation of extracellular matrix organization	5/646	23/18862	0.000934602	0.0455226	0.0405009	PHLDB1/FSCN1/CLASP2/RGCC/CFLAR	5	3	op	up
GO:00480152	BP	GO:0048015	phosphatidylinositol-mediated signaling	16/646	192/18862	0.000966185	0.0466481	0.0415023	SEMA4D/PLCL1/PIP4K2A/ROR1/GSN/UNC5B/PIK3C2B/PRR5L/GAB1/PTPN13/PLEKHA1/GAB2/PPP1R16B/INSR/PTK2/ERBB3	16	3	op	up
GO:00092141	BP	GO:0009214	cyclic nucleotide catabolic process	4/646	14/18862	0.00103708	0.0496357	0.0441603	PDE8A/PDE1A/CNP/PDE4B	4	3	op	up
GO:00432093	CC	GO:0043209	myelin sheath	17/656	42/19520	8.43996e-15	5.23277e-12	4.14002e-12	MOBP/PLP1/MAG/ERMN/CNTN2/MYO1D/MBP/GSN/CNP/JAM3/GNAO1/DLG1/HSP90AA1/TUBA1A/TUBB4A/BCL2/PLLP	17	3	op	up
GO:00059382	CC	GO:0005938	cell cortex	34/656	301/19520	6.77791e-10	2.10115e-07	1.66237e-07	MOBP/ANLN/FGFR2/ERMN/MYO1D/CDH1/SEPTIN4/RHOBTB1/FRYL/FNBP1/GSN/FGF1/GNAI1/EXOC6B/PSEN1/PHLDB1/SHROOM4/SEPTIN7/FSCN1/PTK2/MYO6/RDX/MICAL3/RHOB/DST/CLASP2/MYO9B/SPTBN1/DLC1/GIPC1/ARHGEF7/ACTR1A/CORO1C/RTKN	34	3	op	up
GO:00443044	CC	GO:0044304	main axon	15/656	62/19520	1.44501e-09	2.98636e-07	2.36272e-07	MAG/ERMN/CNTN2/MYO1D/MBP/BIN1/ANK3/KIF13B/DLG1/NFASC/TUBB4A/DLG2/SPOCK1/MAP1A/SPTBN1	15	3	op	up
GO:00059113	CC	GO:0005911	cell-cell junction	42/656	485/19520	2.24508e-08	3.47987e-06	2.75317e-06	CLDN11/LDB3/OPALIN/CTNNA3/KCNJ2/MYO1E/IQGAP1/KIRREL3/CDH1/FRMD4B/CDH19/FRMD5/NDRG1/JAM3/ANK3/DLG1/MAGI2/PTPRK/NFASC/ATP1B1/IGSF11/PCDH9/ANK2/STRN/GAB1/CLIC4/SHROOM4/AMOTL2/ARHGEF2/BAIAP2L2/ADAM10/FSCN1/TJP1/CTNNA1/RDX/ARHGAP17/AKAP6/PKP4/KLHL24/ADD1/PAK2/CDC42BPA	42	3	op	up
GO:00442913	CC	GO:0044291	cell-cell contact zone	13/656	69/19520	4.2371e-07	5.25401e-05	4.15682e-05	OPALIN/CTNNA3/KCNJ2/JAM3/ANK3/DLG1/ATP1B1/PCDH9/ANK2/BAIAP2L2/CTNNA1/AKAP6/PKP4	13	3	op	up
GO:00430253	CC	GO:0043025	neuronal cell body	37/656	474/19520	1.95314e-06	0.000197505	0.00015626	LPAR1/SHTN1/CD22/KCNJ2/ERMN/MYO1D/MBP/CRYAB/TTLL7/PDE1C/SLC12A2/UNC5C/SORT1/PDE1A/DIP2B/SORCS2/SLC4A8/DPYSL5/RTN4/PSEN1/FEZ1/HSP90AA1/STRN/TUBB4A/DLG2/PTBP2/INSR/PICALM/ADAM10/TIMP2/CAMK2N1/KLHL24/MAP1A/BACE1/FXR1/ARHGEF7/TMEM50A	37	3	op	up
GO:00451782	CC	GO:0045178	basal part of cell	25/656	258/19520	2.22989e-06	0.000197505	0.00015626	ABCA8/CLDN11/ITGA2/MAP7/MYO1D/TF/CA2/EPS15/SLC12A2/ANK3/ERBIN/DLG1/ATP1B1/ANK2/PHLDB1/SHROOM4/DLG2/TJP1/ERBB3/SLC13A3/DST/SLC11A2/CLASP2/STK39/BEST1	25	3	op	up
GO:0033268	CC	GO:0033268	node of Ranvier	6/656	14/19520	3.35769e-06	0.000260221	0.000205879	CNTN2/BIN1/ANK3/DLG1/NFASC/SPOCK1	6	3	op	up
GO:0030315	CC	GO:0030315	T-tubule	10/656	51/19520	6.31046e-06	0.00043472	0.000343938	KCNJ2/DYSF/BIN1/CAPN3/ANK3/ATP1B1/ANK2/RDX/AKAP6/CACNA2D1	10	3	op	up
GO:00058742	CC	GO:0005874	microtubule	33/656	423/19520	7.07261e-06	0.000438502	0.00034693	SHTN1/KIF6/MAP7/IQGAP1/TTLL7/NDE1/TPPP/MTUS1/NDRG1/KIF13B/MAP6D1/DLG1/HID1/TTLL11/FEZ1/TUBA1A/DPYSL2/TUBB4A/NCKAP5/TTL/ARHGEF2/DYNC1I2/DST/DYNC1I1/APPBP2/MAP1A/CLASP2/TBCA/DYNC1LI2/STMN1/MAPRE2/KIF1B/MAP4	33	3	op	up
GO:00057692	CC	GO:0005769	early endosome	30/656	378/19520	1.32022e-05	0.000674012	0.000533259	CD22/SH3GL3/DYSF/MYO1D/TF/TMEM165/EPS15/SORT1/MVB12B/PTP4A2/PLPP2/SORCS2/ATP11A/BOK/PSEN1/ANK2/SYNDIG1/ZFYVE16/PPP1R21/CLCN4/RAP1A/PICALM/ITCH/RHOB/UVRAG/WDFY2/SLC11A2/BACE1/SGK3/LITAF	30	3	op	up
GO:00451213	CC	GO:0045121	membrane raft	27/656	323/19520	1.41325e-05	0.000674012	0.000533259	SYNJ2/MAG/MYO1D/IQGAP1/MAL/CDH1/CD55/LAMP2/UNC5B/PLPP2/GNAI1/DLG1/GPM6B/PSEN1/ATP1B1/TUBA1A/NPC1/LIPE/INSR/CTNNA1/AKAP6/BACE1/DLC1/PLLP/CORO1C/PLPP1/CFLAR	27	3	op	up
GO:00988573	CC	GO:0098857	membrane microdomain	27/656	323/19520	1.41325e-05	0.000674012	0.000533259	SYNJ2/MAG/MYO1D/IQGAP1/MAL/CDH1/CD55/LAMP2/UNC5B/PLPP2/GNAI1/DLG1/GPM6B/PSEN1/ATP1B1/TUBA1A/NPC1/LIPE/INSR/CTNNA1/AKAP6/BACE1/DLC1/PLLP/CORO1C/PLPP1/CFLAR	27	3	op	up
GO:00059123	CC	GO:0005912	adherens junction	18/656	172/19520	2.05828e-05	0.000860329	0.000680668	LDB3/CTNNA3/MYO1E/CDH1/FRMD4B/CDH19/FRMD5/NDRG1/DLG1/PTPRK/SHROOM4/ADAM10/TJP1/CTNNA1/RDX/PKP4/KLHL24/ADD1	18	3	op	up
GO:0005770	CC	GO:0005770	late endosome	24/656	275/19520	2.08144e-05	0.000860329	0.000680668	PLD1/DYSF/TF/TMEM165/SLC31A2/LAMP2/MVB12B/MAGI2/OSBPL1A/NPC1/ARL8A/CLCN4/INSR/RAP1A/OSBPL9/RHOB/RNF13/UVRAG/MFSD12/SLC11A2/BACE1/DYNC1LI2/LITAF/SCARB2	24	3	op	up
GO:00304273	CC	GO:0030427	site of polarized growth	18/656	184/19520	5.07481e-05	0.00196649	0.00155583	SHTN1/IQGAP1/FRYL/UNC5C/AUTS2/STMN4/PSEN1/FEZ1/HSP90AA1/PCDH9/DICER1/PTBP2/PREX1/FSCN1/COPA/TIMP2/FXR1/MAPK8IP1	18	3	op	up
GO:00312522	CC	GO:0031252	cell leading edge	30/656	411/19520	6.32802e-05	0.00230787	0.00182592	SHTN1/CTNNA3/MYO1D/IQGAP1/CDH1/FRMD4B/UNC5C/GSN/PTPRK/SPATA13/PTPN13/PLEKHA1/ARHGEF2/INSR/CCDC88A/FSCN1/CTNNA1/MYO6/RDX/DST/FGD4/CDK6/CLASP2/SPTBN1/DLC1/ITGB1BP1/ARHGEF7/ATF4/CORO1C/CDC42BPA	30	3	op	up
GO:00431982	CC	GO:0043198	dendritic shaft	7/656	32/19520	7.58014e-05	0.00251775	0.00199197	LPAR1/KIRREL3/PSEN1/SYNDIG1/PREX1/MAP1A/GIPC1	7	3	op	up
GO:0055037	CC	GO:0055037	recycling endosome	18/656	190/19520	7.71567e-05	0.00251775	0.00199197	CD22/TF/SLC31A2/NDRG1/SORCS2/RFFL/ATP11A/BOK/TBC1D12/TUBA1A/ANK2/AMOTL2/CLCN4/DYNC1I1/SLC11A2/BACE1/SGK3/ABHD17A	18	3	op	up
GO:00989844	CC	GO:0098984	neuron to neuron synapse	26/656	342/19520	9.98551e-05	0.00309551	0.00244908	GRM3/SH3GL3/SRCIN1/CRYAB/SORCS2/DNAJC6/DLG1/SLC4A8/PTPRD/MAGI2/RTN4/CPEB1/IGSF11/SYNDIG1/STRN/PDE4B/DLG2/SPOCK1/SYT9/ADAM10/CAMK2N1/BACE1/FXR1/ADD1/ABHD17A/PAK2	26	3	op	up
GO:00304263	CC	GO:0030426	growth cone	17/656	178/19520	0.000109575	0.00323508	0.0025595	SHTN1/IQGAP1/UNC5C/AUTS2/STMN4/PSEN1/FEZ1/HSP90AA1/PCDH9/DICER1/PTBP2/PREX1/FSCN1/COPA/TIMP2/FXR1/MAPK8IP1	17	3	op	up
GO:00988582	CC	GO:0098858	actin-based cell projection	19/656	216/19520	0.000132924	0.00374604	0.00296376	SHTN1/ERMN/MYO1E/MYO1D/CA2/UNC5C/CNP/JAM3/KIF13B/NFASC/SPATA13/CLIC4/FSCN1/ELMOD3/MYO6/RDX/FGD4/FXR1/DOCK4	19	3	op	up
GO:00332691	CC	GO:0033269	internode region of axon	3/656	4/19520	0.000147358	0.00397225	0.00314273	ERMN/MBP/TUBB4A	3	3	op	up
GO:00423832	CC	GO:0042383	sarcolemma	14/656	134/19520	0.000170017	0.00439209	0.0034749	KCNJ2/DYSF/LAMA2/BIN1/CAPN3/ANK3/DLG1/PSEN1/ATP1B1/ANK2/RDX/AKAP6/CORO1C/CACNA2D1	14	3	op	up
GO:0014704	CC	GO:0014704	intercalated disc	8/656	48/19520	0.000179191	0.00443782	0.00351107	CTNNA3/KCNJ2/ANK3/DLG1/ATP1B1/ANK2/CTNNA1/AKAP6	8	3	op	up
GO:00099252	CC	GO:0009925	basal plasma membrane	20/656	240/19520	0.000186102	0.00443782	0.00351107	ABCA8/MAP7/MYO1D/TF/CA2/EPS15/SLC12A2/ANK3/ERBIN/DLG1/ATP1B1/ANK2/SHROOM4/DLG2/TJP1/ERBB3/SLC13A3/DST/STK39/BEST1	20	3	op	up
GO:00432961	CC	GO:0043296	apical junction complex	14/656	137/19520	0.000214804	0.00493252	0.00390247	CLDN11/CDH1/FRMD4B/JAM3/ANK3/DLG1/MAGI2/STRN/SHROOM4/AMOTL2/ARHGEF2/TJP1/CTNNA1/ARHGAP17	14	3	op	up
GO:0005902	CC	GO:0005902	microvillus	11/656	91/19520	0.000234229	0.00518649	0.00410341	MYO1E/MYO1D/CA2/CNP/JAM3/KIF13B/NFASC/CLIC4/FSCN1/MYO6/RDX	11	3	op	up
GO:00431974	CC	GO:0043197	dendritic spine	16/656	177/19520	0.000324176	0.00669157	0.00529418	LPAR1/GRM3/KCNJ2/LAMA2/CRYAB/SORCS2/DOCK10/SYNDIG1/STRN/PDE4B/ADAM10/PTK2/FXR1/GIPC1/ABHD17A/DIP2A	16	3	op	up
GO:0005901	CC	GO:0005901	caveola	10/656	80/19520	0.000339278	0.00669157	0.00529418	CDH1/PLPP2/ATP1B1/LIPE/INSR/CTNNA1/AKAP6/DLC1/CORO1C/PLPP1	10	3	op	up
GO:00443094	CC	GO:0044309	neuron spine	16/656	178/19520	0.000345371	0.00669157	0.00529418	LPAR1/GRM3/KCNJ2/LAMA2/CRYAB/SORCS2/DOCK10/SYNDIG1/STRN/PDE4B/ADAM10/PTK2/FXR1/GIPC1/ABHD17A/DIP2A	16	3	op	up
GO:00432181	CC	GO:0043218	compact myelin	4/656	11/19520	0.000345371	0.00669157	0.00529418	MAG/MBP/JAM3/PLLP	4	3	op	up
GO:00080212	CC	GO:0008021	synaptic vesicle	17/656	197/19520	0.00036895	0.00693178	0.00548423	KIRREL3/BIN1/SEPTIN4/SLC4A8/PSEN1/RAB40B/SYNDIG1/BCL2L1/PDE4B/LGI3/CLCN4/SYT9/PICALM/ADAM10/BACE1/GIPC1/KIF1B	17	3	op	up
GO:0005765	CC	GO:0005765	lysosomal membrane	26/656	378/19520	0.000478503	0.00812268	0.00642643	PLD1/LRP2/TMEM63A/TMEM165/ABCA2/LAMP2/SORT1/ATP8A1/TFEB/GNAI1/ATP11A/PSEN1/FNIP2/NPC1/ARL8A/SLC7A14/CLCN4/SLC48A1/MYO6/RNF13/MFSD12/SLC11A2/FNIP1/TRIM23/LITAF/SCARB2	26	3	op	up
GO:0098852	CC	GO:0098852	lytic vacuole membrane	26/656	378/19520	0.000478503	0.00812268	0.00642643	PLD1/LRP2/TMEM63A/TMEM165/ABCA2/LAMP2/SORT1/ATP8A1/TFEB/GNAI1/ATP11A/PSEN1/FNIP2/NPC1/ARL8A/SLC7A14/CLCN4/SLC48A1/MYO6/RNF13/MFSD12/SLC11A2/FNIP1/TRIM23/LITAF/SCARB2	26	3	op	up
GO:0005635	CC	GO:0005635	nuclear envelope	30/656	462/19520	0.000479449	0.00812268	0.00642643	CLMN/BIN1/TMC6/SUN2/PTGDS/SORT1/VRK2/DNAJB2/ERBIN/BOK/RTN4/PSEN1/RAB40B/BCL2L1/ANXA4/NPC1/SREBF1/INSR/MYO6/RNF13/DST/RIF1/AKAP6/POLA1/PLA2G4C/PHF20/FANCL/BCL2/RANGAP1/XPO7	30	3	op	up
GO:0031594	CC	GO:0031594	neuromuscular junction	9/656	69/19520	0.000484741	0.00812268	0.00642643	COL4A5/LAMA2/ANK3/DLG1/PSEN1/TUBA1A/DLG2/SPOCK1/ASCC1	9	3	op	up
GO:00322794	CC	GO:0032279	asymmetric synapse	23/656	318/19520	0.000500137	0.00816013	0.00645606	GRM3/SH3GL3/SRCIN1/CRYAB/SORCS2/DNAJC6/DLG1/SLC4A8/MAGI2/RTN4/CPEB1/IGSF11/SYNDIG1/STRN/PDE4B/DLG2/SPOCK1/ADAM10/CAMK2N1/FXR1/ADD1/ABHD17A/PAK2	23	3	op	up
GO:0005774	CC	GO:0005774	vacuolar membrane	28/656	431/19520	0.000725503	0.011429	0.00904232	PLD1/LRP2/TMEM63A/TMEM165/ABCA2/LAMP2/SORT1/ATP8A1/TFEB/GNAI1/ATP11A/PSEN1/FNIP2/NPC1/ARL8A/SLC7A14/CLCN4/SLC48A1/MYO6/RNF13/UVRAG/VMP1/MFSD12/SLC11A2/FNIP1/TRIM23/LITAF/SCARB2	28	3	op	up
GO:0032432	CC	GO:0032432	actin filament bundle	9/656	73/19520	0.000737357	0.011429	0.00904232	LDB3/LIMCH1/CRYAB/PLS3/ROR1/SHROOM4/SEPTIN7/FSCN1/PTK2	9	3	op	up
GO:0042641	CC	GO:0042641	actomyosin	9/656	74/19520	0.000814907	0.012323	0.00974959	LDB3/LIMCH1/ROR1/MYO18A/SHROOM4/SEPTIN7/FSCN1/PTK2/CDC42BPA	9	3	op	up
GO:0030018	CC	GO:0030018	Z disc	12/656	122/19520	0.000838491	0.0123706	0.00978727	LDB3/CRYAB/BIN1/CAPN3/CSRP1/ANK3/PSEN1/PPP1R12B/ANK2/PDE4B/PPP2R5A/DST	12	3	op	up
GO:0001726	CC	GO:0001726	ruffle	15/656	175/19520	0.000857962	0.0123706	0.00978727	IQGAP1/FRMD4B/GSN/SPATA13/PLEKHA1/ARHGEF2/FSCN1/MYO6/FGD4/CDK6/CLASP2/DLC1/ITGB1BP1/ARHGEF7/CORO1C	15	3	op	up
GO:0031902	CC	GO:0031902	late endosome membrane	13/656	140/19520	0.00089221	0.0125721	0.00994665	PLD1/TMEM165/LAMP2/MVB12B/NPC1/ARL8A/CLCN4/OSBPL9/RHOB/RNF13/SLC11A2/LITAF/SCARB2	13	3	op	up
GO:00140694	CC	GO:0014069	postsynaptic density	22/656	313/19520	0.000957085	0.0131174	0.0103781	GRM3/SH3GL3/SRCIN1/CRYAB/SORCS2/DNAJC6/DLG1/MAGI2/RTN4/CPEB1/IGSF11/SYNDIG1/STRN/PDE4B/DLG2/SPOCK1/ADAM10/CAMK2N1/FXR1/ADD1/ABHD17A/PAK2	22	3	op	up
GO:00300272	CC	GO:0030027	lamellipodium	16/656	196/19520	0.000989254	0.0131174	0.0103781	SHTN1/CTNNA3/CDH1/UNC5C/GSN/SPATA13/PTPN13/CCDC88A/FSCN1/CTNNA1/RDX/FGD4/ITGB1BP1/ARHGEF7/CORO1C/CDC42BPA	16	3	op	up
GO:00703822	CC	GO:0070382	exocytic vesicle	17/656	215/19520	0.000994384	0.0131174	0.0103781	KIRREL3/BIN1/SEPTIN4/SLC4A8/PSEN1/RAB40B/SYNDIG1/BCL2L1/PDE4B/LGI3/CLCN4/SYT9/PICALM/ADAM10/BACE1/GIPC1/KIF1B	17	3	op	up
GO:00300553	CC	GO:0030055	cell-substrate junction	27/656	423/19520	0.00116174	0.0148185	0.011724	ITGA2/IQGAP1/CSRP1/GSN/CORO2B/ERBIN/NFASC/MAP4K4/SHROOM4/ARHGEF2/RHOU/MCAM/ADAM10/PTK2/CTNNA1/RDX/RHOB/DST/YWHAQ/CLASP2/ADD1/MAPRE2/DLC1/ARHGEF7/CORO1C/RPS15/SCARB2	27	3	op	up
GO:0030864	CC	GO:0030864	cortical actin cytoskeleton	9/656	78/19520	0.00119424	0.0148185	0.011724	MOBP/ANLN/CDH1/GSN/SHROOM4/RDX/SPTBN1/DLC1/RTKN	9	3	op	up
GO:0016600	CC	GO:0016600	flotillin complex	3/656	7/19520	0.00119504	0.0148185	0.011724	CDH1/CTNNA1/CORO1C	3	3	op	up
GO:0044853	CC	GO:0044853	plasma membrane raft	11/656	111/19520	0.00128134	0.0155771	0.0123241	MYO1D/CDH1/PLPP2/ATP1B1/LIPE/INSR/CTNNA1/AKAP6/DLC1/CORO1C/PLPP1	11	3	op	up
GO:0031672	CC	GO:0031672	A band	6/656	37/19520	0.00134554	0.016043	0.0126928	CRYAB/PPP1R12B/ANK2/PPP2R5A/DST/SPTBN1	6	3	op	up
GO:00431942	CC	GO:0043194	axon initial segment	4/656	16/19520	0.00166581	0.0194868	0.0154174	BIN1/ANK3/NFASC/MAP1A	4	3	op	up
GO:01500343	CC	GO:0150034	distal axon	20/656	287/19520	0.00176952	0.0203167	0.016074	SHTN1/ITGA2/IQGAP1/ROR1/UNC5C/AUTS2/STMN4/SLC4A8/PSEN1/FEZ1/HSP90AA1/PCDH9/DICER1/PTBP2/PREX1/FSCN1/COPA/TIMP2/FXR1/MAPK8IP1	20	3	op	up
GO:0031674	CC	GO:0031674	I band	12/656	134/19520	0.00189322	0.0211114	0.0167028	LDB3/CRYAB/BIN1/CAPN3/CSRP1/ANK3/PSEN1/PPP1R12B/ANK2/PDE4B/PPP2R5A/DST	12	3	op	up
GO:00059253	CC	GO:0005925	focal adhesion	26/656	416/19520	0.00190684	0.0211114	0.0167028	ITGA2/IQGAP1/CSRP1/GSN/CORO2B/NFASC/MAP4K4/SHROOM4/ARHGEF2/RHOU/MCAM/ADAM10/PTK2/CTNNA1/RDX/RHOB/DST/YWHAQ/CLASP2/ADD1/MAPRE2/DLC1/ARHGEF7/CORO1C/RPS15/SCARB2	26	3	op	up
GO:0005923	CC	GO:0005923	bicellular tight junction	11/656	117/19520	0.0019617	0.0213378	0.0168819	CLDN11/FRMD4B/JAM3/ANK3/DLG1/MAGI2/STRN/AMOTL2/ARHGEF2/TJP1/ARHGAP17	11	3	op	up
GO:00995724	CC	GO:0099572	postsynaptic specialization	22/656	333/19520	0.00210137	0.0224629	0.017772	GRM3/SH3GL3/SRCIN1/CRYAB/SORCS2/DNAJC6/DLG1/MAGI2/RTN4/CPEB1/IGSF11/SYNDIG1/STRN/PDE4B/DLG2/SPOCK1/ADAM10/CAMK2N1/FXR1/ADD1/ABHD17A/PAK2	22	3	op	up
GO:0002102	CC	GO:0002102	podosome	5/656	28/19520	0.00218322	0.0229423	0.0181513	GSN/SH3PXD2B/RHOU/FSCN1/TJP1	5	3	op	up
GO:0005905	CC	GO:0005905	clathrin-coated pit	8/656	71/19520	0.00257146	0.0265718	0.0210228	LRP2/TF/FCHO1/EPS15/SORT1/FNBP1/PICALM/MYO6	8	3	op	up
GO:0070160	CC	GO:0070160	tight junction	11/656	124/19520	0.0030997	0.0313394	0.0247949	CLDN11/FRMD4B/JAM3/ANK3/DLG1/MAGI2/STRN/AMOTL2/ARHGEF2/TJP1/ARHGAP17	11	3	op	up
GO:0005875	CC	GO:0005875	microtubule associated complex	13/656	161/19520	0.00313394	0.0313394	0.0247949	SHTN1/KIF6/MAP7/NDE1/KIF13B/DYNC1I2/DYNC1I1/APPBP2/MAP1A/DYNC1LI2/KIF1B/ACTR1A/MAP4	13	3	op	up
GO:00001591	CC	GO:0000159	protein phosphatase type 2A complex	4/656	19/19520	0.00327471	0.0318337	0.0251859	PPP2R2B/PPP2R5A/PPP2R3A/PPP2R2A	4	3	op	up
GO:1990037	CC	GO:1990037	Lewy body core	2/656	3/19520	0.00330764	0.0318337	0.0251859	FBXO7/ATF4	2	3	op	up
GO:00162341	CC	GO:0016234	inclusion body	8/656	74/19520	0.00333741	0.0318337	0.0251859	EPS15/PSEN1/PICALM/SFMBT2/ATXN1/RANGAP1/FBXO7/ATF4	8	3	op	up
GO:0045177	CC	GO:0045177	apical part of cell	25/656	414/19520	0.00361953	0.0339832	0.0268865	PLD1/LRP2/TF/CA2/MAL/TMEM235/TRPM6/EPS15/SLC12A2/DLG1/FAT4/PSEN1/ATP1B1/ANK2/CLIC4/SHROOM4/SEPTIN7/TJP1/RDX/ERBB3/SLC11A2/EDA/STK39/RAPGEF6/PLPP1	25	3	op	up
GO:0070820	CC	GO:0070820	tertiary granule	13/656	164/19520	0.00367238	0.0339832	0.0268865	PLD1/TMEM63A/TMC6/CD55/LAMP2/ATP11A/NFASC/GOLGA7/ARL8A/SVIP/ADAM10/TIMP2/FTH1	13	3	op	up
GO:00987934	CC	GO:0098793	presynapse	28/656	487/19520	0.00426154	0.0388552	0.0307412	GRM3/ITGA2/SH3GL3/SYNJ2/CNTNAP4/SRCIN1/KIRREL3/BIN1/SEPTIN4/ROR1/DNAJC6/SLC4A8/PTPRD/PSEN1/RAB40B/SYNDIG1/BCL2L1/PDE4B/LGI3/CLCN4/CLN8/SYT9/PICALM/ADAM10/BACE1/FXR1/GIPC1/KIF1B	28	3	op	up
GO:0005604	CC	GO:0005604	basement membrane	9/656	94/19520	0.00434309	0.0390248	0.0308753	COL4A5/LAMA2/APLP1/TMEFF2/ERBIN/DLG1/MEGF9/DST/TMEFF1	9	3	op	up
GO:00163282	CC	GO:0016328	lateral plasma membrane	7/656	62/19520	0.00464583	0.0411488	0.0325558	CDH1/SLC12A2/ANK3/DLG1/ATP1B1/ERBB3/CORO1C	7	3	op	up
GO:0002178	CC	GO:0002178	palmitoyltransferase complex	3/656	11/19520	0.00509411	0.043866	0.0347055	ZDHHC9/GOLGA7/SPTLC2	3	3	op	up
GO:0033270	CC	GO:0033270	paranode region of axon	3/656	11/19520	0.00509411	0.043866	0.0347055	MAG/ERMN/KIF13B	3	3	op	up
GO:00163233	CC	GO:0016323	basolateral plasma membrane	15/656	211/19520	0.00526062	0.0446792	0.0353489	ABCA8/MAP7/MYO1D/CA2/ANK3/ERBIN/DLG1/ATP1B1/ANK2/DLG2/TJP1/ERBB3/SLC13A3/STK39/BEST1	15	3	op	up
GO:0001725	CC	GO:0001725	stress fiber	7/656	64/19520	0.00554115	0.0458069	0.0362411	LDB3/LIMCH1/ROR1/SHROOM4/SEPTIN7/FSCN1/PTK2	7	3	op	up
GO:0097517	CC	GO:0097517	contractile actin filament bundle	7/656	64/19520	0.00554115	0.0458069	0.0362411	LDB3/LIMCH1/ROR1/SHROOM4/SEPTIN7/FSCN1/PTK2	7	3	op	up
GO:00037792	MF	GO:0003779	actin binding	40/648	439/18337	4.60046e-08	4.03274e-05	3.53949e-05	MOBP/CLMN/ANLN/DAAM2/LDB3/SHTN1/CTNNA3/ERMN/MYO1E/LIMCH1/MYO1D/IQGAP1/PLS3/BIN1/PXK/GSN/CORO2B/GAS7/FMNL2/KLHL4/MYO18A/SHROOM4/INF2/CCDC88A/FSCN1/PTK2/CTNNA1/MYO6/RDX/SSH2/MICAL3/DST/FGD4/MAP1A/MYO9B/ADD1/SPTBN1/GIPC1/CORO1C/ABLIM2	40	3	op	up
GO:00306952	MF	GO:0030695	GTPase regulator activity	41/648	467/18337	8.6936e-08	4.03274e-05	3.53949e-05	RASGRP3/IQGAP1/RASAL1/RAPGEF5/ELMO1/STARD13/RASGRF2/CHN2/ARHGAP23/DOCK10/RGL1/TBC1D12/SPATA13/DOCK5/ARAP2/FAM13B/GARNL3/ARHGAP1/ARHGEF2/PREX1/CCDC88A/RAP1A/ARHGAP21/RAP1GDS1/SBF1/ARHGAP17/FGD4/SLIT2/CPEB2/FNIP1/MYO9B/DLC1/DOCK4/ARFGEF3/DOCK9/ITGB1BP1/RANGAP1/ARHGEF7/EVI5/RAPGEF6/RTKN	41	3	op	up
GO:00156311	MF	GO:0015631	tubulin binding	35/648	368/18337	1.14242e-07	4.03274e-05	3.53949e-05	KIF6/CRYAB/TTLL7/SUN2/NDE1/TPPP/UNC5C/MTUS1/NDRG1/AGTPBP1/DIP2B/KIF13B/STMN4/MAP6D1/DPYSL5/C10orf90/TTLL11/FEZ1/MAP4K4/DPYSL2/STARD9/PDE4B/ARL8A/ARHGEF2/CCDC88A/DST/DYNC1I1/MAP1A/CLASP2/TBCA/STMN1/MAPRE2/JAKMIP3/KIF1B/MAP4	35	3	op	up
GO:00199111	MF	GO:0019911	structural constituent of myelin sheath	5/648	10/18337	1.1799e-05	0.00312377	0.0027417	MOBP/PLP1/MBP/MAL/PLLP	5	3	op	up
GO:0051015	MF	GO:0051015	actin filament binding	21/648	208/18337	1.59814e-05	0.00338166	0.00296805	CLMN/SHTN1/CTNNA3/ERMN/MYO1E/MYO1D/IQGAP1/PLS3/BIN1/GSN/CORO2B/GAS7/FMNL2/MYO18A/SHROOM4/FSCN1/CTNNA1/MYO6/ADD1/CORO1C/ABLIM2	21	3	op	up
GO:0042578	MF	GO:0042578	phosphoric ester hydrolase activity	30/648	367/18337	1.91596e-05	0.00338166	0.00296805	ENPP2/SYNJ2/PLD1/PLCL1/PDE1C/PDE8A/PPM1H/PDE1A/CNP/PTP4A2/PLPP2/PHLPP1/DNAJC6/DLG1/PTPRD/PTPRK/NT5DC1/PDE4B/DUSP10/PTPN13/PTPDC1/DUSP16/MTMR10/PPP2R5A/SSH2/SBF1/CTDSP2/APTX/CDC14B/PLPP1	30	3	op	up
GO:00050852	MF	GO:0005085	guanyl-nucleotide exchange factor activity	20/648	197/18337	2.33378e-05	0.00353068	0.00309884	RASGRP3/RAPGEF5/ELMO1/RASGRF2/DOCK10/RGL1/SPATA13/DOCK5/ARHGEF2/PREX1/CCDC88A/RAP1A/SBF1/FGD4/FNIP1/DOCK4/ARFGEF3/DOCK9/ARHGEF7/RAPGEF6	20	3	op	up
GO:0008017	MF	GO:0008017	microtubule binding	24/648	269/18337	3.21966e-05	0.00426203	0.00374074	KIF6/CRYAB/SUN2/NDE1/TPPP/MTUS1/NDRG1/KIF13B/MAP6D1/DPYSL5/C10orf90/MAP4K4/DPYSL2/STARD9/ARHGEF2/CCDC88A/DST/DYNC1I1/MAP1A/CLASP2/MAPRE2/JAKMIP3/KIF1B/MAP4	24	3	op	up
GO:0045296	MF	GO:0045296	cadherin binding	27/648	332/18337	5.40374e-05	0.00635841	0.00558071	ANLN/SHTN1/CTNNA3/IQGAP1/CDH1/CDH19/EPS15/NDRG1/ANK3/FMNL2/DLG1/RTN4/PSEN1/SEPTIN7/ARHGAP1/PICALM/FSCN1/TJP1/CTNNA1/RDX/PKP4/ADD1/SPTBN1/DOCK9/GIPC1/RANGAP1/PAK2	27	3	op	up
GO:0051020	MF	GO:0051020	GTPase binding	20/648	222/18337	0.000125716	0.0132272	0.0116094	RASGRP3/IQGAP1/PEX5L/NDRG1/HSP90AA1/ARHGAP1/ARHGEF2/RAP1A/PICALM/FGD4/MYO9B/SPTBN1/DOCK4/RANGAP1/EVI5/CORO1C/RAPGEF6/PAK2/GOLGA4/RTKN	20	3	op	up
GO:0031267	MF	GO:0031267	small GTPase binding	18/648	190/18337	0.000143913	0.0132272	0.0116094	RASGRP3/IQGAP1/PEX5L/NDRG1/ARHGAP1/ARHGEF2/RAP1A/PICALM/FGD4/MYO9B/DOCK4/RANGAP1/EVI5/CORO1C/RAPGEF6/PAK2/GOLGA4/RTKN	18	3	op	up
GO:00055432	MF	GO:0005543	phospholipid binding	32/648	451/18337	0.000155851	0.0132272	0.0116094	LPAR1/PLD1/KCNJ2/MYO1E/DYSF/IQGAP1/RASAL1/BIN1/AMER2/PXK/GSN/PIK3C2B/OSBPL1A/ZFYVE16/ANXA4/SNX29/ARAP2/SNX30/GAB2/SH3PXD2B/PREX1/CCDC88A/BAIAP2L2/SYT9/PICALM/PHLDA3/PLA2G4C/SPTBN1/SGK3/RAPGEF6/PEBP1/SCARB2	32	3	op	up
GO:0008432	MF	GO:0008432	JUN kinase binding	4/648	9/18337	0.000168935	0.0132272	0.0116094	DUSP10/PTK2/RNF13/MAPK8IP1	4	3	op	up
GO:00171241	MF	GO:0017124	SH3 domain binding	14/648	128/18337	0.000174864	0.0132272	0.0116094	SYNJ2/LRP2/ELMO1/EPS15/FUT8/LANCL1/DNAJC6/QKI/OSTF1/ARHGAP1/ADAM10/ARHGAP17/UVRAG/DOCK4	14	3	op	up
GO:0019208	MF	GO:0019208	phosphatase regulator activity	12/648	101/18337	0.000230966	0.0163062	0.0143118	PPP1R14A/PPP2R2B/ZEB2/PPP1R12B/PPP4R2/PPP1R16B/PPP2R5A/PPP2R3A/SBF1/RCAN2/PPP2R2A/MGAT5	12	3	op	up
GO:0016791	MF	GO:0016791	phosphatase activity	22/648	276/18337	0.000342258	0.0226532	0.0198825	SYNJ2/PPM1H/PTP4A2/PLPP2/PHLPP1/DNAJC6/DLG1/PTPRD/PTPRK/NT5DC1/DUSP10/PTPN13/PTPDC1/DUSP16/MTMR10/PPP2R5A/SSH2/SBF1/CTDSP2/APTX/CDC14B/PLPP1	22	3	op	up
GO:0004721	MF	GO:0004721	phosphoprotein phosphatase activity	16/648	179/18337	0.000631074	0.0393122	0.0345039	PPM1H/PTP4A2/PHLPP1/DNAJC6/DLG1/PTPRD/PTPRK/DUSP10/PTPN13/PTPDC1/DUSP16/PPP2R5A/SSH2/SBF1/CTDSP2/CDC14B	16	3	op	up
GO:00055162	MF	GO:0005516	calmodulin binding	17/648	198/18337	0.000685327	0.0403201	0.0353885	MYO1E/MYO1D/IQGAP1/MBP/PDE1C/ITPKB/RASGRF2/DAPK2/PDE1A/MAP6D1/STRN/TJP1/MYO6/MYO9B/ADD1/SPTBN1/ADCY3	17	3	op	up
GO:0005096	MF	GO:0005096	GTPase activator activity	21/648	276/18337	0.000846638	0.0453304	0.0397861	RASGRP3/IQGAP1/RASAL1/STARD13/CHN2/ARHGAP23/TBC1D12/DOCK5/ARAP2/FAM13B/GARNL3/ARHGAP1/PREX1/ARHGAP21/RAP1GDS1/ARHGAP17/MYO9B/DLC1/DOCK4/RANGAP1/EVI5	21	3	op	up
GO:0005095	MF	GO:0005095	GTPase inhibitor activity	4/648	13/18337	0.000856098	0.0453304	0.0397861	IQGAP1/SLIT2/CPEB2/RTKN	4	3	op	up
GO:00508084	BP	GO:0050808	synapse organization	72/638	412/18862	3.06266e-31	1.64526e-27	1.36369e-27	LRRC4C/DSCAM/TNR/NRXN1/NRCAM/GPM6A/GRID2/ADGRL3/GRM5/OPHN1/NTNG1/NLGN1/CTNNA2/TMEM108/PTPRT/BCAN/SHISA6/DISC1/TANC2/LRFN5/SLITRK4/NLGN4X/ZNF804A/GPC6/NTRK2/ADGRB1/LRRK2/IL1RAP/NLGN4Y/ERC2/DGKB/PPP1R9A/LRRN1/FARP1/GABRB3/C1QL1/IGSF21/SPARCL1/PCLO/NTN1/DNER/ASIC2/GLRB/CACNG2/EPHB1/KALRN/GABRB2/FLRT2/SYN1/CACNB4/PDLIM5/SLIT1/NRXN2/GAP43/PAK3/GRIN2B/TANC1/CDH2/FYN/MYH10/SDK1/SEMA3E/SLITRK5/CNKSR2/LIN…	72	3	op	down
GO:00508044	BP	GO:0050804	modulation of chemical synaptic transmission	66/638	405/18862	7.43355e-27	1.54112e-23	1.27737e-23	LRRC4C/TNR/NRXN1/FGF14/GRM7/DLGAP1/GRID2/GRIK2/CACNA1A/PLCB1/NRG3/GRM5/RIMS2/OPHN1/SHISA9/DCC/NTNG1/NLGN1/STXBP5L/GRIK1/TMEM108/SORCS3/SHISA6/DISC1/NLGN4X/SLC4A10/NTRK2/ADGRB1/LRRK2/GRIA1/SNAP25/NLGN4Y/SYN3/SERPINE2/DGKI/ERC2/DGKB/PPP1R9A/ADCY8/PPP3CA/CSPG5/KCNB1/CNTN4/ATP1A2/EGFR/GRIK3/STXBP5/DLGAP4/CACNG4/CACNG2/SLC1A1/BCHE/ADCY1/PRKAR1B/SYN1/ADRA1A/ATP2A2/GRIN2B/PPP3CB/CDH2/FYN/SYT1/JAK2/PACSI…	66	3	op	down
GO:00991774	BP	GO:0099177	regulation of trans-synaptic signaling	66/638	406/18862	8.60639e-27	1.54112e-23	1.27737e-23	LRRC4C/TNR/NRXN1/FGF14/GRM7/DLGAP1/GRID2/GRIK2/CACNA1A/PLCB1/NRG3/GRM5/RIMS2/OPHN1/SHISA9/DCC/NTNG1/NLGN1/STXBP5L/GRIK1/TMEM108/SORCS3/SHISA6/DISC1/NLGN4X/SLC4A10/NTRK2/ADGRB1/LRRK2/GRIA1/SNAP25/NLGN4Y/SYN3/SERPINE2/DGKI/ERC2/DGKB/PPP1R9A/ADCY8/PPP3CA/CSPG5/KCNB1/CNTN4/ATP1A2/EGFR/GRIK3/STXBP5/DLGAP4/CACNG4/CACNG2/SLC1A1/BCHE/ADCY1/PRKAR1B/SYN1/ADRA1A/ATP2A2/GRIN2B/PPP3CB/CDH2/FYN/SYT1/JAK2/PACSI…	66	3	op	down
GO:001097512	BP	GO:0010975	regulation of neuron projection development	60/638	428/18862	4.84146e-21	6.50209e-18	5.38931e-18	LRRC4C/DSCAM/TNR/CSMD3/GRID2/DGKG/SEMA5A/NTRK3/DAB1/LRRC7/DCC/NTNG1/MAP2/PTPRG/NLGN1/CTNNA2/CNTN1/UST/NEGR1/TOX/DISC1/TANC2/HECW1/ZNF804A/ALK/NTRK2/LRRK2/BMPR2/PLXNA4/SNAP25/DPYSL3/ITM2C/PPP1R9A/LRP1/PPP3CA/CAMK1D/NEU4/MARK1/NTN1/PLPPR5/CRMP1/ATP1B2/VEGFA/PTPRO/PRRX1/KALRN/RIT2/PDLIM5/MT3/PAK3/NIN/CDH2/FYN/KDM1A/ATP8A2/SEMA3E/INPP5F/UBE3A/ROBO2/RAPGEF1	60	3	op	down
GO:00074163	BP	GO:0007416	synapse assembly	36/638	173/18862	1.10311e-18	1.18518e-15	9.82347e-16	DSCAM/NRXN1/NRCAM/GPM6A/GRID2/ADGRL3/NLGN1/LRFN5/SLITRK4/NLGN4X/GPC6/NTRK2/ADGRB1/IL1RAP/NLGN4Y/PPP1R9A/LRRN1/FARP1/GABRB3/PCLO/NTN1/DNER/ASIC2/EPHB1/GABRB2/FLRT2/PDLIM5/SLIT1/NRXN2/GAP43/CDH2/SDK1/SLITRK5/LINGO2/CNTN5/ROBO2	36	3	op	down
GO:000740913	BP	GO:0007409	axonogenesis	56/638	460/18862	7.51086e-17	6.00861e-14	4.98029e-14	LRRC4C/DSCAM/TNR/NRXN1/NRCAM/CHL1/SEMA5A/PRKCA/DAB1/OPHN1/DCC/NTNG1/MAP2/TRIO/CTNNA2/PARD3/UST/SHC3/DISC1/SLITRK4/NTRK2/ADGRB1/BMPR2/PLXNA4/LRP1/PALLD/CNTN4/RNF165/NTN1/CRMP1/MYCBP2/VEGFA/PTPRO/EPHB1/KALRN/ADCY1/DOK6/FLRT2/NTN4/UNC5D/MT3/SLIT1/GAP43/PAK3/NIN/PPP3CB/CDH2/FYN/ATP8A2/SEMA3E/SLITRK5/RAB10/CRPPA/DOK5/DCLK1/ROBO2	56	3	op	down
GO:00423913	BP	GO:0042391	regulation of membrane potential	54/638	431/18862	7.82953e-17	6.00861e-14	4.98029e-14	NRXN1/FGF14/KCND2/KCNMA1/GRID2/GRIK2/CACNA1A/GRM5/RIMS2/SCN3A/FGF12/SLC8A1/NLGN1/GRIK1/KCNMB2/TMEM108/PID1/DMD/SCN1A/CACNA1D/NLGN4X/NTRK2/LRRK2/GRIA1/GRIA3/PPP1R9A/GABRB3/SCN2A/PPP3CA/SCN9A/GABRB1/KCNB1/CACNA1C/ATP1A2/ASIC2/GRIK3/KCNH1/KCNQ3/GLRB/ATP1B2/CACNG4/CACNG2/SLC4A4/SCN8A/GABRB2/ADRA1A/CACNB4/KCNH5/ATP2A2/GRIN2B/ATP1A1/RGS7BP/CAMK2D/GABBR1	54	3	op	down
GO:00508034	BP	GO:0050803	regulation of synapse structure or activity	37/638	214/18862	2.25002e-16	1.51089e-13	1.25231e-13	NRXN1/GPM6A/GRID2/NLGN1/CTNNA2/PTPRT/DISC1/TANC2/LRFN5/SLITRK4/ZNF804A/GPC6/NTRK2/ADGRB1/LRRK2/IL1RAP/DGKB/PPP1R9A/LRRN1/NTN1/ASIC2/EPHB1/KALRN/DNM1/FLRT2/PDLIM5/SLIT1/PAK3/GRIN2B/CDH2/FYN/SLITRK5/LINGO2/ADGRL1/UBE3A/ROBO2/FRMPD4	37	3	op	down
GO:00508073	BP	GO:0050807	regulation of synapse organization	36/638	204/18862	2.93977e-16	1.75472e-13	1.45441e-13	NRXN1/GPM6A/GRID2/NLGN1/CTNNA2/PTPRT/DISC1/TANC2/LRFN5/SLITRK4/ZNF804A/GPC6/NTRK2/ADGRB1/LRRK2/IL1RAP/DGKB/PPP1R9A/LRRN1/NTN1/ASIC2/EPHB1/KALRN/FLRT2/PDLIM5/SLIT1/PAK3/GRIN2B/CDH2/FYN/SLITRK5/LINGO2/ADGRL1/UBE3A/ROBO2/FRMPD4	36	3	op	down
GO:003432912	BP	GO:0034329	cell junction assembly	48/638	425/18862	2.3333e-13	1.25345e-10	1.03893e-10	DSCAM/NRXN1/NRCAM/GPM6A/GRID2/PRKCA/ADGRL3/OPHN1/NLGN1/PARD3/LRFN5/SLITRK4/NLGN4X/GPC6/NTRK2/ADGRB1/IL1RAP/NLGN4Y/CDH18/PPP1R9A/LRRN1/CDH10/FARP1/LRP1/GABRB3/SORBS1/PCLO/NTN1/DNER/ASIC2/VEGFA/PTPRO/EPHB1/GABRB2/FLRT2/PDLIM5/SLIT1/NRXN2/GAP43/CDH2/SMAD3/SDK1/SLITRK5/LINGO2/CNTN5/EPB41L5/ROBO2/RAPGEF1	48	3	op	down
GO:0023061	BP	GO:0023061	signal release	51/638	475/18862	2.94524e-13	1.43835e-10	1.19219e-10	NRXN1/CACNA1A/PRKCA/TRIM9/RIMS2/NLGN1/STXBP5L/CACNA1D/CADPS/CASK/LRRK2/GALR1/ITPR2/SNAP25/SYN3/ERC2/PPP1R9A/LRP1/ADCY8/PPP3CA/RAPGEF4/CSPG5/TCF7L2/KCNB1/CACNA1C/PCLO/CADPS2/EGFR/SYT17/STXBP5/KALRN/ADCY1/PCSK5/SYN2/GNAS/GAD1/SYN1/ADRA1A/RFX3/NRXN2/ATP2A2/SLC9B2/PTPRN2/PPP3CB/MYRIP/TM7SF3/SYT1/JAK2/SLC16A10/HIF1A/ILDR2	51	3	op	down
GO:00519662	BP	GO:0051966	regulation of synaptic transmission, glutamatergic	19/638	69/18862	8.29998e-13	3.71562e-10	3.07973e-10	TNR/NRXN1/GRM7/GRIK2/GRM5/OPHN1/NLGN1/GRIK1/DISC1/LRRK2/SERPINE2/DGKI/ATP1A2/EGFR/GRIK3/CACNG4/CACNG2/CDH2/SYT1	19	3	op	down
GO:00352493	BP	GO:0035249	synaptic transmission, glutamatergic	21/638	90/18862	1.7927e-12	7.40797e-10	6.14017e-10	TNR/NRXN1/GRM7/GRID2/GRIK2/GRM5/OPHN1/NLGN1/GRIK1/DISC1/LRRK2/GRIA2/SERPINE2/DGKI/ATP1A2/EGFR/GRIK3/CACNG4/CACNG2/CDH2/SYT1	21	3	op	down
GO:00356373	BP	GO:0035637	multicellular organismal signaling	31/638	203/18862	1.9533e-12	7.49507e-10	6.21236e-10	TNR/KCNIP4/KCND2/GRIK2/SCN3A/FGF12/SLC8A1/KCNIP1/KCNMB2/SCN1A/CACNA1D/NTRK2/ITPR2/PDE4D/CACNA2D3/SCN2A/SCN9A/ATP2B4/CACNA1C/ATP1A2/ATP2B1/STIM1/ATP1B2/CACNG4/CACNG2/SCN8A/CACNB4/ATP2A2/ASPH/ATP1A1/CAMK2D	31	3	op	down
GO:00074112	BP	GO:0007411	axon guidance	36/638	277/18862	4.34224e-12	1.5551e-09	1.28896e-09	DSCAM/TNR/NRXN1/NRCAM/CHL1/SEMA5A/PRKCA/DAB1/OPHN1/DCC/TRIO/SHC3/BMPR2/PLXNA4/LRP1/PALLD/CNTN4/RNF165/NTN1/CRMP1/MYCBP2/VEGFA/PTPRO/EPHB1/KALRN/DOK6/FLRT2/NTN4/UNC5D/SLIT1/GAP43/FYN/SEMA3E/CRPPA/DOK5/ROBO2	36	3	op	down
GO:00974852	BP	GO:0097485	neuron projection guidance	36/638	278/18862	4.83217e-12	1.6224e-09	1.34474e-09	DSCAM/TNR/NRXN1/NRCAM/CHL1/SEMA5A/PRKCA/DAB1/OPHN1/DCC/TRIO/SHC3/BMPR2/PLXNA4/LRP1/PALLD/CNTN4/RNF165/NTN1/CRMP1/MYCBP2/VEGFA/PTPRO/EPHB1/KALRN/DOK6/FLRT2/NTN4/UNC5D/SLIT1/GAP43/FYN/SEMA3E/CRPPA/DOK5/ROBO2	36	3	op	down
GO:00991733	BP	GO:0099173	postsynapse organization	27/638	161/18862	5.6066e-12	1.77169e-09	1.46848e-09	NRXN1/GRID2/OPHN1/NLGN1/TMEM108/SHISA6/TANC2/NLGN4X/ZNF804A/LRRK2/IL1RAP/NLGN4Y/DGKB/PPP1R9A/GLRB/EPHB1/KALRN/PDLIM5/NRXN2/GAP43/PAK3/GRIN2B/TANC1/CDH2/FYN/CNKSR2/UBE3A	27	3	op	down
GO:00995041	BP	GO:0099504	synaptic vesicle cycle	28/638	177/18862	9.73801e-12	2.90626e-09	2.40888e-09	FGF14/TRIM9/RIMS2/OPHN1/NLGN1/STXBP5L/NLGN4X/CADPS/LRRK2/SNAP25/NLGN4Y/SYN3/ERC2/RAPGEF4/CSPG5/PCLO/CADPS2/STXBP5/ADCY1/DNM1/SYN2/PRKAR1B/SYN1/ADRA1A/ATP2A2/PPP3CB/CDH2/SYT1	28	3	op	down
GO:00990033	BP	GO:0099003	vesicle-mediated transport in synapse	29/638	194/18862	1.74378e-11	4.93031e-09	4.08653e-09	FGF14/TRIM9/RIMS2/OPHN1/NLGN1/STXBP5L/NLGN4X/CADPS/LRRK2/GSG1L/SNAP25/NLGN4Y/SYN3/ERC2/RAPGEF4/CSPG5/PCLO/CADPS2/STXBP5/ADCY1/DNM1/SYN2/PRKAR1B/SYN1/ADRA1A/ATP2A2/PPP3CB/CDH2/SYT1	29	3	op	down
GO:00519631	BP	GO:0051963	regulation of synapse assembly	20/638	95/18862	4.56174e-11	1.22528e-08	1.01559e-08	NRXN1/GRID2/NLGN1/LRFN5/SLITRK4/GPC6/NTRK2/ADGRB1/IL1RAP/PPP1R9A/LRRN1/NTN1/ASIC2/EPHB1/FLRT2/PDLIM5/SLIT1/SLITRK5/LINGO2/ROBO2	20	3	op	down
GO:19035223	BP	GO:1903522	regulation of blood circulation	35/638	290/18862	7.11117e-11	1.8191e-08	1.50778e-08	KCNIP4/KCND2/SLC8A1/KCNIP1/KCNMB2/CELF2/DMD/CACNA1D/ITPR2/PDE4D/BMPR2/CACNA2D3/ARHGAP42/THRB/ATP2B4/CACNA1C/ATP1A2/EGFR/ASIC2/ATP2B1/STIM1/ASB3/ATP1B2/CACNG4/CACNG2/SLC1A1/ADRA1A/ZDHHC21/CACNB4/ATP2A2/ASPH/JAK2/ATP1A1/CAMK2D/CHRM3	35	3	op	down
GO:0007269	BP	GO:0007269	neurotransmitter secretion	25/638	155/18862	8.22609e-11	1.92133e-08	1.59251e-08	NRXN1/TRIM9/RIMS2/NLGN1/STXBP5L/CADPS/CASK/LRRK2/SNAP25/SYN3/ERC2/PPP1R9A/CSPG5/PCLO/CADPS2/STXBP5/ADCY1/SYN2/GAD1/SYN1/ADRA1A/NRXN2/ATP2A2/PTPRN2/SYT1	25	3	op	down
GO:0099643	BP	GO:0099643	signal release from synapse	25/638	155/18862	8.22609e-11	1.92133e-08	1.59251e-08	NRXN1/TRIM9/RIMS2/NLGN1/STXBP5L/CADPS/CASK/LRRK2/SNAP25/SYN3/ERC2/PPP1R9A/CSPG5/PCLO/CADPS2/STXBP5/ADCY1/SYN2/GAD1/SYN1/ADRA1A/NRXN2/ATP2A2/PTPRN2/SYT1	25	3	op	down
GO:005196011	BP	GO:0051960	regulation of nervous system development	43/638	422/18862	1.2489e-10	2.79545e-08	2.31703e-08	DSCAM/TNR/NRXN1/PTPRZ1/GRID2/SEMA5A/DAB1/DCC/MAP2/NLGN1/PARD3/DISC1/BRINP1/NTRK2/ADGRB1/IL1RAP/BMPR2/PLXNA4/SERPINE2/LRRN1/LRP1/GPR37L1/PPP3CA/NTN1/ASIC2/VEGFA/EPHB1/KALRN/SLC25A12/FLRT2/OLIG2/MT3/SLIT1/PAK3/NIN/TENM4/KDM1A/ASCL1/SEMA3E/SLITRK5/LINGO2/HIF1A/ROBO2	43	3	op	down
GO:00600781	BP	GO:0060078	regulation of postsynaptic membrane potential	23/638	136/18862	1.76764e-10	3.79831e-08	3.14826e-08	NRXN1/FGF14/KCND2/GRID2/GRIK2/GRM5/RIMS2/NLGN1/GRIK1/TMEM108/NLGN4X/LRRK2/GRIA1/GRIA3/PPP1R9A/PPP3CA/GABRB1/GRIK3/GLRB/GABRB2/GRIN2B/RGS7BP/GABBR1	23	3	op	down
GO:00030151	BP	GO:0003015	heart process	34/638	289/18862	2.66342e-10	5.50303e-08	4.56124e-08	KCNIP4/KCND2/FGF12/SLC8A1/KCNIP1/SGCZ/CELF2/DMD/SCN1A/CACNA1D/SGCD/ITPR2/PDE4D/CACNA2D3/THRB/ATP2B4/CACNA1C/AKAP13/ATP1A2/ATP2B1/STIM1/ASB3/ATP1B2/CACNG4/CACNG2/SLC1A1/ADRA1A/CACNB4/ATP2A2/ASPH/FYN/JAK2/ATP1A1/CAMK2D	34	3	op	down
GO:0019932	BP	GO:0019932	second-messenger-mediated signaling	35/638	307/18862	3.44031e-10	6.84494e-08	5.67349e-08	GRM5/RIMS2/SLC8A1/DMD/CDH13/LRRK2/ITPR2/PDE4D/PLCE1/PPP1R9A/PDE7B/PPP3CA/RAPGEF4/ATP2B4/CACNA1C/PPP2R1A/TPCN2/PCLO/ATP1A2/EGFR/KSR2/VEGFA/ADCY2/ADCY1/DDAH1/PDE3B/RIT2/PRKAR1B/ATP2A2/GRIN2B/PPP3CB/RNF157/CAMK2D/ADGRL1/CHRM3	35	3	op	down
GO:001635811	BP	GO:0016358	dendrite development	30/638	234/18862	3.79847e-10	7.28764e-08	6.04042e-08	DSCAM/CSMD3/DGKG/DAB1/DCC/MAP2/NLGN1/CTNNA2/ASAP1/DISC1/TANC2/HECW1/ALK/LRRK2/PPP1R9A/FARP1/PPP3CA/CAMK1D/MARK1/NTN1/EPHB1/KALRN/PREX2/PDLIM5/PAK3/FYN/SDK1/SLITRK5/DCLK1/UBE3A	30	3	op	down
GO:00076113	BP	GO:0007611	learning or memory	30/638	235/18862	4.21804e-10	7.81356e-08	6.47634e-08	TNR/NRXN1/PTPRZ1/PLCB1/GRM5/SORCS3/TAFA2/NLGN4X/BRINP1/NTRK2/GRIA1/SNAP25/NLGN4Y/ADCY8/C1QL1/SCN2A/ATP1A2/EGFR/SLC1A1/BCHE/KALRN/ADCY1/PRKAR1B/NRXN2/GRIN2B/TANC1/PPP3CB/FYN/HIF1A/SLC6A1	30	3	op	down
GO:00987422	BP	GO:0098742	cell-cell adhesion via plasma-membrane adhesion molecules	32/638	273/18862	9.86888e-10	1.75493e-07	1.45459e-07	LRRC4C/DSCAM/PCDH15/GRID2/ADGRL3/DAB1/PCDH7/NTNG1/NLGN1/PTPRT/LRFN5/GPC6/CDH13/IL1RAP/TENM1/CRB1/CDH18/CDH10/PALLD/IGSF21/CNTN4/SPARCL1/CADM3/UNC5D/TENM4/PCDH19/CDH2/PCDH11Y/SDK1/NECTIN3/ADGRL1/ROBO2	32	3	op	down
GO:00076261	BP	GO:0007626	locomotory behavior	24/638	161/18862	1.03448e-09	1.75493e-07	1.45459e-07	DSCAM/TNR/KCND2/NOVA1/GRM5/DAB1/FGF12/NEGR1/SLC4A10/ALK/LRRK2/ASTN1/SNAP25/ADCY8/C1QL1/ATP1A2/CEND1/GLRB/KALRN/GAD1/PREX2/PPP3CB/ADAM22/INPP5F	24	3	op	down
GO:00071583	BP	GO:0007158	neuron cell-cell adhesion	9/638	17/18862	1.04538e-09	1.75493e-07	1.45459e-07	TNR/NRXN1/NLGN1/NLGN4X/ASTN1/NLGN4Y/ASTN2/CNTN4/NRXN2	9	3	op	down
GO:00215371	BP	GO:0021537	telencephalon development	29/638	231/18862	1.228e-09	1.99904e-07	1.65692e-07	TNR/PLCB1/NRG3/DAB1/SLC8A1/TMEM108/BCAN/DISC1/ALK/NTRK2/LRRK2/PLXNA4/LRP1/ADGRG1/NCOA1/ATP2B4/ATP1A2/TACC2/ATP1B2/RFX4/NIN/CDH2/KDM1A/ASCL1/ZMIZ1/SLITRK5/HIF1A/TMEM14B/ROBO2	29	3	op	down
GO:00508903	BP	GO:0050890	cognition	32/638	276/18862	1.30019e-09	2.00724e-07	1.66372e-07	TNR/NRXN1/PTPRZ1/PLCB1/GRM5/SORCS3/TAFA2/NLGN4X/BRINP1/NTRK2/GRIA1/SNAP25/NLGN4Y/ADCY8/C1QL1/SCN2A/GPR155/ATP1A2/EGFR/SLC1A1/BCHE/KALRN/ADCY1/PRKAR1B/NRXN2/GRIN2B/TANC1/PPP3CB/FYN/DGCR2/HIF1A/SLC6A1	32	3	op	down
GO:00481673	BP	GO:0048167	regulation of synaptic plasticity	25/638	176/18862	1.30777e-09	2.00724e-07	1.66372e-07	TNR/FGF14/GRID2/GRIK2/GRM5/RIMS2/SHISA9/NLGN1/SORCS3/SHISA6/SLC4A10/NTRK2/ADGRB1/GRIA1/SNAP25/SERPINE2/ERC2/PPP1R9A/ADCY8/KCNB1/CNTN4/SLC1A1/ADCY1/GRIN2B/PPP3CB	25	3	op	down
GO:0030166	BP	GO:0030166	proteoglycan biosynthetic process	15/638	62/18862	1.57143e-09	2.17958e-07	1.80656e-07	VCAN/XYLT1/HS6ST3/CHST11/CSGALNACT1/UST/BCAN/BMPR2/CSPG5/TCF7L2/CSPG4/CHST9/CHST15/CHSY3/CHST8	15	3	op	down
GO:00519623	BP	GO:0051962	positive regulation of nervous system development	31/638	263/18862	1.57634e-09	2.17958e-07	1.80656e-07	DSCAM/NRXN1/PTPRZ1/GRID2/SEMA5A/NLGN1/DISC1/NTRK2/ADGRB1/IL1RAP/BMPR2/PLXNA4/SERPINE2/LRRN1/LRP1/NTN1/ASIC2/VEGFA/EPHB1/KALRN/FLRT2/OLIG2/PAK3/NIN/TENM4/KDM1A/ASCL1/SLITRK5/LINGO2/HIF1A/ROBO2	31	3	op	down
GO:00309001	BP	GO:0030900	forebrain development	37/638	357/18862	1.58205e-09	2.17958e-07	1.80656e-07	TNR/SEMA5A/PLCB1/NRG3/DAB1/OPHN1/SLC8A1/TMEM108/BCAN/TOX/DISC1/SLC4A10/ALK/NTRK2/LRRK2/PLXNA4/LRP1/ADGRG1/NCOA1/ATP2B4/ATP1A2/TACC2/ATP1B2/RFX4/OLIG2/SLIT1/NIN/CDH2/FYN/KDM1A/ASCL1/ZMIZ1/SLITRK5/HIF1A/TMEM14B/DCLK1/ROBO2	37	3	op	down
GO:00072151	BP	GO:0007215	glutamate receptor signaling pathway	14/638	53/18862	1.58234e-09	2.17958e-07	1.80656e-07	GRM7/GRID2/GRIK2/PLCB1/GRM5/GRIK1/GRIA2/GRIA1/GRIA3/KCNB1/GRIA4/GRIK3/GRIN2B/FYN	14	3	op	down
GO:00600471	BP	GO:0060047	heart contraction	32/638	279/18862	1.70568e-09	2.29073e-07	1.89869e-07	KCNIP4/KCND2/FGF12/SLC8A1/KCNIP1/SGCZ/CELF2/DMD/SCN1A/CACNA1D/SGCD/ITPR2/PDE4D/CACNA2D3/THRB/ATP2B4/CACNA1C/ATP1A2/ATP2B1/STIM1/ASB3/ATP1B2/CACNG4/CACNG2/SLC1A1/ADRA1A/CACNB4/ATP2A2/ASPH/JAK2/ATP1A1/CAMK2D	32	3	op	down
GO:00313461	BP	GO:0031346	positive regulation of cell projection organization	36/638	344/18862	2.03283e-09	2.66351e-07	2.20767e-07	DSCAM/GPM6A/SEMA5A/NTRK3/LRRC7/NLGN1/CNTN1/NEGR1/TOX/DISC1/ZNF804A/ALK/NTRK2/TENM1/BMPR2/PLXNA4/DPYSL3/PLCE1/PPP1R9A/LRP1/DZIP1/CAMK1D/NTN1/PLPPR5/ATP1B2/VEGFA/KALRN/RIT2/NCKAP1/PAK3/NIN/FYN/KDM1A/ATP8A2/ROBO2/RAPGEF1	36	3	op	down
GO:004858811	BP	GO:0048588	developmental cell growth	28/638	222/18862	2.13463e-09	2.73029e-07	2.26303e-07	DSCAM/TNR/NRCAM/SEMA5A/RIMS2/DCC/MAP2/TMEM108/DISC1/BMPR2/PLXNA4/SORBS2/LRP1/AKAP13/NTN1/SYT17/VEGFA/ADRA1A/PDLIM5/MT3/SLIT1/NIN/PPP3CB/SYT1/RNF157/SEMA3E/WASF1/DCLK1	28	3	op	down
GO:0006836	BP	GO:0006836	neurotransmitter transport	27/638	209/18862	2.43737e-09	3.04501e-07	2.52388e-07	NRXN1/TRIM9/RIMS2/NLGN1/STXBP5L/CADPS/CASK/LRRK2/SNAP25/SYN3/ERC2/PPP1R9A/CSPG5/PCLO/CADPS2/ATP1A2/STXBP5/ADCY1/SYN2/GAD1/SYN1/ADRA1A/NRXN2/ATP2A2/PTPRN2/SYT1/SLC6A1	27	3	op	down
GO:00017643	BP	GO:0001764	neuron migration	22/638	145/18862	3.6679e-09	4.47818e-07	3.71178e-07	NRCAM/GPM6A/NRG3/ADGRL3/DAB1/DCC/NTNG1/CTNNA2/DISC1/NTRK2/ASTN1/ASTN2/ADGRG1/MARK1/NTN1/DNER/VEGFA/FLRT2/FYN/ASCL1/ZMIZ1/DCLK1	22	3	op	down
GO:00302061	BP	GO:0030206	chondroitin sulfate biosynthetic process	10/638	25/18862	3.77522e-09	4.50678e-07	3.73548e-07	VCAN/XYLT1/CHST11/CSGALNACT1/BCAN/CSPG5/CSPG4/CHST9/CHST15/CHSY3	10	3	op	down
GO:0006029	BP	GO:0006029	proteoglycan metabolic process	17/638	87/18862	4.38336e-09	5.119e-07	4.24293e-07	VCAN/XYLT1/HS6ST3/CHST11/CSGALNACT1/COL11A1/UST/BCAN/BMPR2/CSPG5/TCF7L2/CSPG4/CHST9/SULF2/CHST15/CHSY3/CHST8	17	3	op	down
GO:00109761	BP	GO:0010976	positive regulation of neuron projection development	22/638	153/18862	1.01752e-08	1.163e-06	9.63963e-07	NTRK3/LRRC7/CNTN1/NEGR1/TOX/DISC1/ZNF804A/ALK/NTRK2/DPYSL3/PPP1R9A/LRP1/CAMK1D/PLPPR5/ATP1B2/KALRN/RIT2/PAK3/FYN/KDM1A/ATP8A2/RAPGEF1	22	3	op	down
GO:19018883	BP	GO:1901888	regulation of cell junction assembly	25/638	195/18862	1.11378e-08	1.2465e-06	1.03317e-06	NRXN1/GRID2/NLGN1/LRFN5/SLITRK4/GPC6/NTRK2/ADGRB1/IL1RAP/PPP1R9A/LRRN1/LRP1/NTN1/ASIC2/VEGFA/EPHB1/FLRT2/PDLIM5/SLIT1/SMAD3/SLITRK5/LINGO2/EPB41L5/ROBO2/RAPGEF1	25	3	op	down
GO:0001505	BP	GO:0001505	regulation of neurotransmitter levels	26/638	211/18862	1.31094e-08	1.43722e-06	1.19125e-06	NRXN1/TRIM9/RIMS2/NLGN1/STXBP5L/CADPS/CASK/LRRK2/SNAP25/SYN3/ERC2/PPP1R9A/CSPG5/PCLO/CADPS2/ATP1A2/STXBP5/ADCY1/SYN2/GAD1/SYN1/ADRA1A/NRXN2/ATP2A2/PTPRN2/SYT1	26	3	op	down
GO:0035725	BP	GO:0035725	sodium ion transmembrane transport	23/638	171/18862	1.72438e-08	1.85267e-06	1.5356e-06	FGF14/SCN3A/FGF12/SLC8A1/DMD/SCN1A/HECW1/SLC24A3/SLC4A10/SCN2A/SCN9A/ATP2B4/ATP1A2/ASIC2/ANO6/ATP1B2/SLC4A4/SCN8A/SLC9A7/SLC9B2/ATP1A1/CAMK2D/SLC6A1	23	3	op	down
GO:001097711	BP	GO:0010977	negative regulation of neuron projection development	20/638	132/18862	1.92487e-08	1.99596e-06	1.65437e-06	TNR/SEMA5A/DAB1/DCC/MAP2/PTPRG/NLGN1/LRRK2/DPYSL3/ITM2C/LRP1/NEU4/NTN1/CRMP1/PTPRO/RIT2/MT3/SEMA3E/INPP5F/UBE3A	20	3	op	down
GO:00080161	BP	GO:0008016	regulation of heart contraction	28/638	245/18862	1.93206e-08	1.99596e-06	1.65437e-06	KCNIP4/KCND2/SLC8A1/KCNIP1/CELF2/DMD/CACNA1D/ITPR2/PDE4D/CACNA2D3/THRB/ATP2B4/CACNA1C/ATP1A2/ATP2B1/STIM1/ASB3/ATP1B2/CACNG4/CACNG2/SLC1A1/ADRA1A/CACNB4/ATP2A2/ASPH/JAK2/ATP1A1/CAMK2D	28	3	op	down
GO:0001508	BP	GO:0001508	action potential	20/638	135/18862	2.84338e-08	2.88201e-06	2.38878e-06	KCND2/GRIK2/SCN3A/FGF12/SLC8A1/KCNMB2/DMD/SCN1A/CACNA1D/NTRK2/SCN2A/SCN9A/KCNB1/CACNA1C/ATP1A2/SCN8A/ADRA1A/ATP2A2/ATP1A1/CAMK2D	20	3	op	down
GO:0050650	BP	GO:0050650	chondroitin sulfate proteoglycan biosynthetic process	10/638	30/18862	2.97722e-08	2.96178e-06	2.4549e-06	VCAN/XYLT1/CHST11/CSGALNACT1/BCAN/CSPG5/CSPG4/CHST9/CHST15/CHSY3	10	3	op	down
GO:0051899	BP	GO:0051899	membrane depolarization	16/638	87/18862	3.09817e-08	3.01912e-06	2.50243e-06	CACNA1A/SCN3A/FGF12/SLC8A1/SCN1A/CACNA1D/LRRK2/SCN2A/SCN9A/CACNA1C/ATP1A2/CACNG4/CACNG2/SCN8A/CACNB4/CAMK2D	16	3	op	down
GO:00613372	BP	GO:0061337	cardiac conduction	21/638	149/18862	3.14726e-08	3.01912e-06	2.50243e-06	KCNIP4/KCND2/SLC8A1/KCNIP1/CACNA1D/ITPR2/PDE4D/CACNA2D3/ATP2B4/CACNA1C/ATP1A2/ATP2B1/STIM1/ATP1B2/CACNG4/CACNG2/CACNB4/ATP2A2/ASPH/ATP1A1/CAMK2D	21	3	op	down
GO:0002790	BP	GO:0002790	peptide secretion	37/638	401/18862	3.58203e-08	3.37591e-06	2.79815e-06	CACNA1A/PRKCA/RIMS2/STXBP5L/CACNA1D/OLFM2/ITPR2/SNAP25/GNPTAB/PAM/LRP1/ADCY8/PPP3CA/RAPGEF4/TCF7L2/KCNB1/CACNA1C/PCLO/RAB3C/EGFR/STXBP5/KALRN/PCSK5/RFX3/SLC9B2/PTPRN2/PPP3CB/MYRIP/TM7SF3/JAK2/TMEM167A/MYH10/FRMD4A/SLC16A10/HIF1A/ILDR2/RAB10	37	3	op	down
GO:199013811	BP	GO:1990138	neuron projection extension	22/638	164/18862	3.69838e-08	3.37591e-06	2.79815e-06	DSCAM/TNR/NRCAM/SEMA5A/RIMS2/MAP2/TMEM108/DISC1/BMPR2/PLXNA4/LRP1/NTN1/SYT17/VEGFA/MT3/SLIT1/PPP3CB/SYT1/RNF157/SEMA3E/WASF1/DCLK1	22	3	op	down
GO:0009306	BP	GO:0009306	protein secretion	35/638	367/18862	3.70772e-08	3.37591e-06	2.79815e-06	CACNA1A/PRKCA/RIMS2/STXBP5L/CACNA1D/OLFM2/ITPR2/SNAP25/GNPTAB/PAM/LRP1/ADCY8/PPP3CA/RAPGEF4/TCF7L2/KCNB1/CACNA1C/PCLO/RAB3C/EGFR/STXBP5/PCSK5/RFX3/SLC9B2/PTPRN2/PPP3CB/MYRIP/TM7SF3/JAK2/TMEM167A/MYH10/FRMD4A/HIF1A/ILDR2/RAB10	35	3	op	down
GO:0035592	BP	GO:0035592	establishment of protein localization to extracellular region	35/638	368/18862	3.96912e-08	3.51396e-06	2.91258e-06	CACNA1A/PRKCA/RIMS2/STXBP5L/CACNA1D/OLFM2/ITPR2/SNAP25/GNPTAB/PAM/LRP1/ADCY8/PPP3CA/RAPGEF4/TCF7L2/KCNB1/CACNA1C/PCLO/RAB3C/EGFR/STXBP5/PCSK5/RFX3/SLC9B2/PTPRN2/PPP3CB/MYRIP/TM7SF3/JAK2/TMEM167A/MYH10/FRMD4A/HIF1A/ILDR2/RAB10	35	3	op	down
GO:005077012	BP	GO:0050770	regulation of axonogenesis	21/638	151/18862	3.99017e-08	3.51396e-06	2.91258e-06	LRRC4C/DSCAM/TNR/SEMA5A/DAB1/DCC/MAP2/UST/DISC1/NTRK2/BMPR2/PLXNA4/LRP1/NTN1/VEGFA/MT3/PAK3/NIN/CDH2/SEMA3E/ROBO2	21	3	op	down
GO:003134511	BP	GO:0031345	negative regulation of cell projection organization	23/638	180/18862	4.57383e-08	3.963e-06	3.28477e-06	TNR/SEMA5A/DAB1/DCC/MAP2/PTPRG/NLGN1/LRRK2/DPYSL3/ITM2C/LRP1/PPP3CA/NEU4/NTN1/CRMP1/PTPRO/RIT2/MT3/GRIN2B/FYN/SEMA3E/INPP5F/UBE3A	23	3	op	down
GO:006056011	BP	GO:0060560	developmental growth involved in morphogenesis	26/638	225/18862	4.95574e-08	4.22575e-06	3.50255e-06	DSCAM/TNR/NRCAM/SEMA5A/RIMS2/DCC/MAP2/TMEM108/DISC1/KIF26B/BMPR2/PLXNA4/LRP1/NTN1/SYT17/VEGFA/MT3/SLIT1/NIN/PPP3CB/SYT1/RNF157/SEMA3E/WASF1/EPB41L5/DCLK1	26	3	op	down
GO:0071692	BP	GO:0071692	protein localization to extracellular region	35/638	375/18862	6.34427e-08	5.32522e-06	4.41386e-06	CACNA1A/PRKCA/RIMS2/STXBP5L/CACNA1D/OLFM2/ITPR2/SNAP25/GNPTAB/PAM/LRP1/ADCY8/PPP3CA/RAPGEF4/TCF7L2/KCNB1/CACNA1C/PCLO/RAB3C/EGFR/STXBP5/PCSK5/RFX3/SLC9B2/PTPRN2/PPP3CB/MYRIP/TM7SF3/JAK2/TMEM167A/MYH10/FRMD4A/HIF1A/ILDR2/RAB10	35	3	op	down
GO:0016079	BP	GO:0016079	synaptic vesicle exocytosis	17/638	104/18862	7.13032e-08	5.89294e-06	4.88441e-06	TRIM9/RIMS2/NLGN1/STXBP5L/CADPS/LRRK2/SNAP25/ERC2/CSPG5/PCLO/CADPS2/STXBP5/ADCY1/SYN1/ADRA1A/ATP2A2/SYT1	17	3	op	down
GO:00219541	BP	GO:0021954	central nervous system neuron development	15/638	81/18862	7.58508e-08	6.08165e-06	5.04083e-06	DCC/MAP2/DISC1/SLC4A10/NTRK2/PLXNA4/AGBL4/GABRB1/MYCBP2/EPHB1/NIN/ASCL1/ZMIZ1/DCLK1/ROBO2	15	3	op	down
GO:00996011	BP	GO:0099601	regulation of neurotransmitter receptor activity	15/638	81/18862	7.58508e-08	6.08165e-06	5.04083e-06	DLGAP1/SHISA9/LRRC7/NLGN1/SHISA6/GSG1L/GRIA2/GRIA1/GRIA3/GRIA4/DLGAP4/CACNG4/CACNG2/GRIN2B/DLGAP2	15	3	op	down
GO:00076122	BP	GO:0007612	learning	19/638	130/18862	7.87413e-08	6.22056e-06	5.15597e-06	TNR/NRXN1/GRM5/SORCS3/TAFA2/NLGN4X/NTRK2/SNAP25/NLGN4Y/C1QL1/ATP1A2/BCHE/KALRN/NRXN2/TANC1/PPP3CB/FYN/HIF1A/SLC6A1	19	3	op	down
GO:00300011	BP	GO:0030001	metal ion transport	41/638	486/18862	7.9958e-08	6.22514e-06	5.15976e-06	FAM155A/FGF14/GPM6A/CACNA1A/SLC8A1/KCNT2/DMD/CACNA1D/SLC24A3/ITPR2/PDE4D/PLPP4/TMEM163/CACNA2D3/PPP3CA/ATP2B4/CACNA1C/TPCN2/ATP1A2/ATP2B1/CALCRL/STIM1/ANXA6/ANO6/ATP1B2/CACNG4/CACNG2/ITGAV/SLC4A4/CACHD1/ADRA1A/CACNB4/MT3/ATP2A2/GRIN2B/FYN/SLC39A10/FGF2/ATP1A1/CAMK2D/TRPM3	41	3	op	down
GO:0030072	BP	GO:0030072	peptide hormone secretion	27/638	247/18862	8.77621e-08	6.73512e-06	5.58246e-06	CACNA1A/PRKCA/RIMS2/STXBP5L/CACNA1D/ITPR2/SNAP25/LRP1/ADCY8/PPP3CA/RAPGEF4/TCF7L2/KCNB1/CACNA1C/PCLO/EGFR/KALRN/RFX3/SLC9B2/PTPRN2/PPP3CB/MYRIP/TM7SF3/JAK2/SLC16A10/HIF1A/ILDR2	27	3	op	down
GO:001604911	BP	GO:0016049	cell growth	40/638	470/18862	9.12919e-08	6.90732e-06	5.7252e-06	DSCAM/TNR/NRCAM/SEMA5A/NRG3/RIMS2/DCC/MAP2/TMEM108/DISC1/MEG3/BMPR2/PLXNA4/SERPINE2/PLCE1/SORBS2/LRP1/PPP2R1A/AKAP13/EGFR/NTN1/SYT17/VEGFA/ENO1/ADRA1A/PDLIM5/MT3/SLIT1/NIN/PPP3CB/SYT1/SMAD3/RNF157/CHPT1/SEMA3E/CAMK2D/WASF1/EPB41L5/DCLK1/WFDC1	40	3	op	down
GO:0009100	BP	GO:0009100	glycoprotein metabolic process	37/638	421/18862	1.24835e-07	9.31407e-06	7.72005e-06	VCAN/XYLT1/HS6ST3/CHST11/PLCB1/CSGALNACT1/COL11A1/UST/BCAN/GALNT13/BMPR2/ITM2C/GNPTAB/ST6GAL2/CSPG5/TCF7L2/ST6GAL1/CSPG4/NEU4/CHST9/CST3/SULF2/CHST15/PHLDA1/TRAK1/DPY19L3/LARGE1/MT3/ST8SIA1/ARFGEF1/ADAMTS9/CHSY3/CHST8/DPY19L2/GALNTL6/HIF1A/CRPPA	37	3	op	down
GO:00352351	BP	GO:0035235	ionotropic glutamate receptor signaling pathway	9/638	27/18862	1.48739e-07	1.09455e-05	9.0723e-06	GRID2/GRIK2/GRIK1/GRIA2/GRIA1/GRIA3/GRIA4/GRIK3/GRIN2B	9	3	op	down
GO:0030073	BP	GO:0030073	insulin secretion	24/638	207/18862	1.51983e-07	1.10331e-05	9.14491e-06	CACNA1A/PRKCA/RIMS2/STXBP5L/CACNA1D/ITPR2/SNAP25/LRP1/ADCY8/PPP3CA/RAPGEF4/TCF7L2/KCNB1/CACNA1C/PCLO/RFX3/SLC9B2/PTPRN2/PPP3CB/MYRIP/TM7SF3/JAK2/HIF1A/ILDR2	24	3	op	down
GO:00219532	BP	GO:0021953	central nervous system neuron differentiation	22/638	178/18862	1.6248e-07	1.16379e-05	9.64617e-06	RORA/MDGA2/GRID2/OPHN1/DCC/MAP2/TOX/DISC1/SLC4A10/NTRK2/PLXNA4/AGBL4/GABRB1/CEND1/MYCBP2/EPHB1/OLIG2/NIN/ASCL1/ZMIZ1/DCLK1/ROBO2	22	3	op	down
GO:0006814	BP	GO:0006814	sodium ion transport	26/638	239/18862	1.6726e-07	1.16771e-05	9.6787e-06	FGF14/SCN3A/FGF12/SLC8A1/CNTN1/DMD/SCN1A/HECW1/NKAIN3/SLC24A3/SLC4A10/SERPINE2/SCN2A/SCN9A/ATP2B4/ATP1A2/ASIC2/ANO6/ATP1B2/SLC4A4/SCN8A/SLC9A7/SLC9B2/ATP1A1/CAMK2D/SLC6A1	26	3	op	down
GO:00705881	BP	GO:0070588	calcium ion transmembrane transport	30/638	304/18862	1.67375e-07	1.16771e-05	9.6787e-06	FAM155A/FGF14/GPM6A/CACNA1A/SLC8A1/DMD/CACNA1D/SLC24A3/ITPR2/PDE4D/CACNA2D3/ATP2B4/CACNA1C/TPCN2/ATP1A2/ATP2B1/STIM1/ANXA6/ANO6/CACNG4/CACNG2/ITGAV/CACHD1/CACNB4/ATP2A2/GRIN2B/FYN/FGF2/CAMK2D/TRPM3	30	3	op	down
GO:19040622	BP	GO:1904062	regulation of cation transmembrane transport	32/638	340/18862	1.93243e-07	1.3309e-05	1.10313e-05	DPP6/KCNIP4/FGF14/SHISA9/LRRC7/FGF12/SLC8A1/DPP10/KCNIP1/NLGN1/DMD/SHISA6/CACNA1D/HECW1/PDE4D/GSG1L/GRIA2/GRIA1/GRIA3/ATP2B4/CACNA1C/ATP1A2/GRIA4/STIM1/ANO6/ATP1B2/CACNG4/CACNG2/CACNB4/GRIN2B/FYN/CAMK2D	32	3	op	down
GO:00991751	BP	GO:0099175	regulation of postsynapse organization	15/638	87/18862	2.03209e-07	1.38182e-05	1.14534e-05	GRID2/NLGN1/TANC2/ZNF804A/LRRK2/IL1RAP/DGKB/PPP1R9A/KALRN/PDLIM5/PAK3/GRIN2B/CDH2/FYN/UBE3A	15	3	op	down
GO:00613511	BP	GO:0061351	neural precursor cell proliferation	19/638	138/18862	2.06987e-07	1.38992e-05	1.15205e-05	PTPRZ1/RORA/SOX5/TOX/DISC1/LRRK2/GPR37L1/ADGRG1/TAFA1/CEND1/VEGFA/EPHB1/CDH2/KDM1A/ASCL1/HIF1A/TMEM14B/RAB10/RAPGEF1	19	3	op	down
GO:00488131	BP	GO:0048813	dendrite morphogenesis	19/638	139/18862	2.3232e-07	1.54077e-05	1.27708e-05	DSCAM/MAP2/NLGN1/CTNNA2/TANC2/HECW1/LRRK2/PPP1R9A/FARP1/PPP3CA/EPHB1/KALRN/PREX2/PDLIM5/PAK3/FYN/SLITRK5/DCLK1/UBE3A	19	3	op	down
GO:0019226	BP	GO:0019226	transmission of nerve impulse	13/638	67/18862	3.17521e-07	2.08015e-05	1.72415e-05	TNR/KCND2/GRIK2/SCN3A/FGF12/KCNMB2/SCN1A/NTRK2/SCN2A/SCN9A/CACNG4/CACNG2/SCN8A	13	3	op	down
GO:0030204	BP	GO:0030204	chondroitin sulfate metabolic process	10/638	38/18862	3.66765e-07	2.37381e-05	1.96756e-05	VCAN/XYLT1/CHST11/CSGALNACT1/BCAN/CSPG5/CSPG4/CHST9/CHST15/CHSY3	10	3	op	down
GO:00990681	BP	GO:0099068	postsynapse assembly	9/638	30/18862	4.14563e-07	2.65123e-05	2.19749e-05	NRXN1/GRID2/NLGN1/NLGN4X/IL1RAP/NLGN4Y/NRXN2/GAP43/CDH2	9	3	op	down
GO:00519652	BP	GO:0051965	positive regulation of synapse assembly	12/638	58/18862	4.34044e-07	2.74316e-05	2.27369e-05	NRXN1/GRID2/NLGN1/NTRK2/ADGRB1/IL1RAP/LRRN1/ASIC2/EPHB1/FLRT2/SLITRK5/LINGO2	12	3	op	down
GO:0046879	BP	GO:0046879	hormone secretion	29/638	302/18862	4.76635e-07	2.97731e-05	2.46777e-05	CACNA1A/PRKCA/RIMS2/STXBP5L/CACNA1D/GALR1/ITPR2/SNAP25/LRP1/ADCY8/PPP3CA/RAPGEF4/TCF7L2/KCNB1/CACNA1C/PCLO/EGFR/KALRN/GNAS/RFX3/SLC9B2/PTPRN2/PPP3CB/MYRIP/TM7SF3/JAK2/SLC16A10/HIF1A/ILDR2	29	3	op	down
GO:00990842	BP	GO:0099084	postsynaptic specialization organization	9/638	31/18862	5.66719e-07	3.49933e-05	2.90045e-05	NRXN1/GRID2/OPHN1/NLGN1/TMEM108/IL1RAP/NRXN2/GAP43/CDH2	9	3	op	down
GO:00971042	BP	GO:0097104	postsynaptic membrane assembly	6/638	11/18862	5.84683e-07	3.53402e-05	2.9292e-05	NRXN1/NLGN1/NLGN4X/NLGN4Y/NRXN2/CDH2	6	3	op	down
GO:20001771	BP	GO:2000177	regulation of neural precursor cell proliferation	14/638	82/18862	5.85495e-07	3.53402e-05	2.9292e-05	PTPRZ1/TOX/DISC1/LRRK2/GPR37L1/ADGRG1/TAFA1/CEND1/VEGFA/CDH2/KDM1A/ASCL1/HIF1A/RAPGEF1	14	3	op	down
GO:19018902	BP	GO:1901890	positive regulation of cell junction assembly	15/638	96/18862	7.62305e-07	4.55011e-05	3.7714e-05	NRXN1/GRID2/NLGN1/NTRK2/ADGRB1/IL1RAP/LRRN1/ASIC2/VEGFA/EPHB1/FLRT2/SMAD3/SLITRK5/LINGO2/EPB41L5	15	3	op	down
GO:00900661	BP	GO:0090066	regulation of anatomical structure size	39/638	493/18862	8.56217e-07	5.05451e-05	4.18947e-05	DSCAM/TNR/NRCAM/KCNMA1/SEMA5A/DCC/SLC8A1/MAP2/KCNMB2/CTNNA2/DISC1/LRRK2/TENM1/BMPR2/PLXNA4/PPP1R9A/ARHGAP42/LRP1/FHOD3/COTL1/ATP1A2/EGFR/NTN1/ASIC2/ATP2B1/VAV2/ANO6/VEGFA/NCKAP1/ADRA1A/ZDHHC21/MT3/PAK3/ARFGEF1/HIP1R/KDM1A/SEMA3E/WASF1/CHRM3	39	3	op	down
GO:0009914	BP	GO:0009914	hormone transport	29/638	312/18862	9.34245e-07	5.45518e-05	4.52158e-05	CACNA1A/PRKCA/RIMS2/STXBP5L/CACNA1D/GALR1/ITPR2/SNAP25/LRP1/ADCY8/PPP3CA/RAPGEF4/TCF7L2/KCNB1/CACNA1C/PCLO/EGFR/KALRN/GNAS/RFX3/SLC9B2/PTPRN2/PPP3CB/MYRIP/TM7SF3/JAK2/SLC16A10/HIF1A/ILDR2	29	3	op	down
GO:0019228	BP	GO:0019228	neuronal action potential	9/638	33/18862	1.02043e-06	5.89434e-05	4.88558e-05	KCND2/GRIK2/SCN3A/FGF12/KCNMB2/SCN1A/SCN2A/SCN9A/SCN8A	9	3	op	down
GO:0007188	BP	GO:0007188	adenylate cyclase-modulating G protein-coupled receptor signaling pathway	24/638	230/18862	1.06148e-06	6.06625e-05	5.02807e-05	GRM7/PRKCA/ADGRL3/CACNA1D/ADGRB1/GALR1/PDE4D/ADCY8/GPR37L1/ADGRG1/ATP2B4/AKAP13/GRIK3/CALCRL/ADCY2/ADCY1/GNAS/GNA12/RIT2/ADRA1A/PSAP/ADGRL1/CHRM3/GABBR1	24	3	op	down
GO:00516681	BP	GO:0051668	localization within membrane	13/638	75/18862	1.23608e-06	6.98971e-05	5.79349e-05	NRXN1/GRIK2/LRRC7/NLGN1/SHISA6/CDH13/GLRB/CD81/CACNG4/CACNG2/NRXN2/CDH2/REEP2	13	3	op	down
GO:0050654	BP	GO:0050654	chondroitin sulfate proteoglycan metabolic process	10/638	43/18862	1.27691e-06	7.14538e-05	5.92252e-05	VCAN/XYLT1/CHST11/CSGALNACT1/BCAN/CSPG5/CSPG4/CHST9/CHST15/CHSY3	10	3	op	down
GO:00486751	BP	GO:0048675	axon extension	16/638	114/18862	1.44712e-06	7.93711e-05	6.57875e-05	DSCAM/TNR/NRCAM/SEMA5A/MAP2/DISC1/BMPR2/PLXNA4/LRP1/NTN1/VEGFA/MT3/SLIT1/PPP3CB/SEMA3E/DCLK1	16	3	op	down
GO:00068161	BP	GO:0006816	calcium ion transport	34/638	409/18862	1.44795e-06	7.93711e-05	6.57875e-05	FAM155A/FGF14/GPM6A/CACNA1A/SLC8A1/DMD/CACNA1D/SLC24A3/ITPR2/PDE4D/PLPP4/CACNA2D3/PPP3CA/ATP2B4/CACNA1C/TPCN2/ATP1A2/ATP2B1/CALCRL/STIM1/ANXA6/ANO6/CACNG4/CACNG2/ITGAV/CACHD1/ADRA1A/CACNB4/ATP2A2/GRIN2B/FYN/FGF2/CAMK2D/TRPM3	34	3	op	down
GO:00508062	BP	GO:0050806	positive regulation of synaptic transmission	18/638	144/18862	1.82125e-06	9.88258e-05	8.19127e-05	TNR/NRXN1/GRIK2/RIMS2/NLGN1/NTRK2/SNAP25/SERPINE2/PPP1R9A/ADCY8/EGFR/CACNG4/CACNG2/SLC1A1/ADCY1/ADRA1A/GRIN2B/SYT1	18	3	op	down
GO:0050805	BP	GO:0050805	negative regulation of synaptic transmission	12/638	66/18862	1.87147e-06	9.99156e-05	8.2816e-05	TNR/GRID2/GRIK2/SORCS3/NLGN4X/LRRK2/GRIA1/PPP1R9A/ADCY8/KCNB1/GRIK3/BCHE	12	3	op	down
GO:2000300	BP	GO:2000300	regulation of synaptic vesicle exocytosis	11/638	55/18862	1.87853e-06	9.99156e-05	8.2816e-05	RIMS2/NLGN1/STXBP5L/LRRK2/CSPG5/STXBP5/ADCY1/SYN1/ADRA1A/ATP2A2/SYT1	11	3	op	down
GO:0003012	BP	GO:0003012	muscle system process	36/638	453/18862	2.03891e-06	0.000106224	8.80448e-05	KCNMA1/PRKCA/FGF12/SLC8A1/DMD/SCN1A/CACNA1D/PDE4D/DTNA/PLCE1/SORBS2/ARHGAP42/SORBS1/PPP3CA/ATP2B4/CACNA1C/AKAP13/TPCN2/ATP1A2/ATP2B1/CALCRL/SULF2/ANXA6/ASB3/ENO1/ADRA1A/ZDHHC21/PDLIM5/ATP2A2/ASPH/SMAD3/ATP8A2/ATP1A1/CAMK2D/INPP5F/CHRM3	36	3	op	down
GO:0097091	BP	GO:0097091	synaptic vesicle clustering	6/638	13/18862	2.04908e-06	0.000106224	8.80448e-05	NLGN1/SYN3/PCLO/SYN2/SYN1/CDH2	6	3	op	down
GO:0030534	BP	GO:0030534	adult behavior	16/638	117/18862	2.05646e-06	0.000106224	8.80448e-05	NRXN1/DAB1/FGF12/NLGN4X/ALK/ATP1A2/CEND1/GLRB/RNF180/KALRN/PREX2/NRXN2/ADAM22/SDK1/SLITRK5/INPP5F	16	3	op	down
GO:0086010	BP	GO:0086010	membrane depolarization during action potential	9/638	36/18862	2.27468e-06	0.000115356	9.56138e-05	SCN3A/SLC8A1/SCN1A/CACNA1D/SCN2A/SCN9A/CACNA1C/ATP1A2/SCN8A	9	3	op	down
GO:00069371	BP	GO:0006937	regulation of muscle contraction	19/638	161/18862	2.2762e-06	0.000115356	9.56138e-05	KCNMA1/SLC8A1/DMD/PDE4D/PLCE1/ARHGAP42/CACNA1C/ATP1A2/ATP2B1/CALCRL/ANXA6/ASB3/ENO1/ADRA1A/ZDHHC21/ATP2A2/ATP1A1/CAMK2D/CHRM3	19	3	op	down
GO:00324123	BP	GO:0032412	regulation of ion transmembrane transporter activity	25/638	257/18862	2.31435e-06	0.000116194	9.63081e-05	FGF14/GRM5/SHISA9/LRRC7/FGF12/NLGN1/DMD/SHISA6/CACNA1D/HECW1/PDE4D/GSG1L/GRIA2/GRIA1/GRIA3/ATP1A2/GRIA4/STIM1/ATP1B2/CACNG4/CACNG2/CACNB4/GRIN2B/CAMK2D/CHRM3	25	3	op	down
GO:0090276	BP	GO:0090276	regulation of peptide hormone secretion	22/638	209/18862	2.56724e-06	0.000127696	0.000105842	CACNA1A/PRKCA/STXBP5L/CACNA1D/ITPR2/SNAP25/LRP1/ADCY8/PPP3CA/RAPGEF4/TCF7L2/KCNB1/CACNA1C/EGFR/KALRN/RFX3/SLC9B2/PPP3CB/MYRIP/TM7SF3/JAK2/HIF1A	22	3	op	down
GO:0050796	BP	GO:0050796	regulation of insulin secretion	20/638	178/18862	2.67722e-06	0.000131945	0.000109364	CACNA1A/PRKCA/STXBP5L/CACNA1D/ITPR2/SNAP25/LRP1/ADCY8/PPP3CA/RAPGEF4/TCF7L2/KCNB1/CACNA1C/RFX3/SLC9B2/PPP3CB/MYRIP/TM7SF3/JAK2/HIF1A	20	3	op	down
GO:0009101	BP	GO:0009101	glycoprotein biosynthetic process	30/638	347/18862	2.72867e-06	0.000133258	0.000110453	VCAN/XYLT1/HS6ST3/CHST11/PLCB1/CSGALNACT1/UST/BCAN/GALNT13/BMPR2/ITM2C/ST6GAL2/CSPG5/TCF7L2/ST6GAL1/CSPG4/CHST9/CHST15/PHLDA1/TRAK1/DPY19L3/LARGE1/MT3/ST8SIA1/ARFGEF1/CHSY3/CHST8/DPY19L2/GALNTL6/CRPPA	30	3	op	down
GO:00725071	BP	GO:0072507	divalent inorganic cation homeostasis	38/638	499/18862	2.94642e-06	0.000142596	0.000118192	FAM155A/GRIK2/CACNA1A/GRM5/SLC8A1/PDGFRA/DMD/DISC1/ATP13A4/SLC24A3/GALR1/ITPR2/PDE4D/GRIA1/PLCE1/GPR17/LRP1/ADCY8/ATP2B4/CACNA1C/TPCN2/ATP1A2/EGFR/ATP2B1/STIM1/ANXA6/SLC1A1/ITGAV/ADRA1A/MT3/ATP2A2/GRIN2B/FYN/SLC39A10/SMAD3/JAK2/FGF2/CAMK2D	38	3	op	down
GO:0072503	BP	GO:0072503	cellular divalent inorganic cation homeostasis	37/638	480/18862	3.0053e-06	0.000143839	0.000119222	FAM155A/GRIK2/CACNA1A/GRM5/SLC8A1/PDGFRA/DMD/DISC1/ATP13A4/SLC24A3/GALR1/ITPR2/PDE4D/GRIA1/PLCE1/GPR17/LRP1/ADCY8/ATP2B4/CACNA1C/TPCN2/ATP1A2/ATP2B1/STIM1/ANXA6/SLC1A1/ITGAV/ADRA1A/MT3/ATP2A2/GRIN2B/FYN/SLC39A10/SMAD3/JAK2/FGF2/CAMK2D	37	3	op	down
GO:0007157	BP	GO:0007157	heterophilic cell-cell adhesion via plasma membrane cell adhesion molecules	10/638	47/18862	3.05242e-06	0.000143839	0.000119222	GRID2/NLGN1/TENM1/CRB1/IGSF21/CADM3/TENM4/CDH2/NECTIN3/ADGRL1	10	3	op	down
GO:0099054	BP	GO:0099054	presynapse assembly	10/638	47/18862	3.05242e-06	0.000143839	0.000119222	NLGN1/LRFN5/SLITRK4/NLGN4X/GPC6/IL1RAP/NLGN4Y/PCLO/SLITRK5/CNTN5	10	3	op	down
GO:00970611	BP	GO:0097061	dendritic spine organization	13/638	82/18862	3.50616e-06	0.000163766	0.000135739	NLGN1/TANC2/ZNF804A/LRRK2/PPP1R9A/EPHB1/KALRN/PDLIM5/PAK3/GRIN2B/TANC1/FYN/UBE3A	13	3	op	down
GO:0017157	BP	GO:0017157	regulation of exocytosis	21/638	197/18862	3.53627e-06	0.000163766	0.000135739	TRIM9/RIMS2/NLGN1/STXBP5L/CADPS/LRRK2/RAPGEF4/CSPG5/KCNB1/PCLO/CADPS2/RAB3C/SYT17/STXBP5/ADCY1/SYN1/ADRA1A/ATP2A2/SYT1/NSF/RAB10	21	3	op	down
GO:00971061	BP	GO:0097106	postsynaptic density organization	8/638	29/18862	3.74996e-06	0.000172178	0.000142711	NRXN1/GRID2/OPHN1/NLGN1/TMEM108/IL1RAP/NRXN2/CDH2	8	3	op	down
GO:006028411	BP	GO:0060284	regulation of cell development	37/638	485/18862	3.81822e-06	0.000173031	0.000143418	DSCAM/TNR/PTPRZ1/SEMA5A/PLCB1/DAB1/DCC/MAP2/DISC1/BRINP1/NTRK2/LRRK2/BMPR2/PLXNA4/SERPINE2/LRP1/THRB/GPR37L1/PPP3CA/CSPG5/NTN1/VEGFA/KALRN/ZDHHC21/OLIG2/MT3/RFX3/SLC9B2/PAK3/NIN/SPRY4/TENM4/KDM1A/ASCL1/SEMA3E/HIF1A/ROBO2	37	3	op	down
GO:00197221	BP	GO:0019722	calcium-mediated signaling	21/638	198/18862	3.83296e-06	0.000173031	0.000143418	GRM5/SLC8A1/DMD/CDH13/LRRK2/PLCE1/PPP1R9A/PPP3CA/ATP2B4/CACNA1C/TPCN2/ATP1A2/EGFR/KSR2/RIT2/ATP2A2/GRIN2B/PPP3CB/CAMK2D/ADGRL1/CHRM3	21	3	op	down
GO:0031644	BP	GO:0031644	regulation of nervous system process	17/638	137/18862	3.88115e-06	0.000173746	0.000144011	TNR/NRXN1/DLGAP1/RIMS2/SHISA9/FGF12/NLGN1/TMEM108/PARD3/SHISA6/NLGN4X/LRRK2/DLGAP4/CACNG4/SLC25A12/TENM4/DLGAP2	17	3	op	down
GO:00228983	BP	GO:0022898	regulation of transmembrane transporter activity	25/638	268/18862	4.90174e-06	0.000217621	0.000180377	FGF14/GRM5/SHISA9/LRRC7/FGF12/NLGN1/DMD/SHISA6/CACNA1D/HECW1/PDE4D/GSG1L/GRIA2/GRIA1/GRIA3/ATP1A2/GRIA4/STIM1/ATP1B2/CACNG4/CACNG2/CACNB4/GRIN2B/CAMK2D/CHRM3	25	3	op	down
GO:0099172	BP	GO:0099172	presynapse organization	10/638	50/18862	5.52639e-06	0.000243342	0.000201697	NLGN1/LRFN5/SLITRK4/NLGN4X/GPC6/IL1RAP/NLGN4Y/PCLO/SLITRK5/CNTN5	10	3	op	down
GO:0050651	BP	GO:0050651	dermatan sulfate proteoglycan biosynthetic process	6/638	15/18862	5.63947e-06	0.000246303	0.00020415	VCAN/CSGALNACT1/UST/BCAN/CSPG5/CSPG4	6	3	op	down
GO:0021543	BP	GO:0021543	pallium development	18/638	156/18862	5.76676e-06	0.000249831	0.000207075	PLCB1/DAB1/TMEM108/BCAN/DISC1/ALK/NTRK2/LRP1/ADGRG1/NCOA1/ATP2B4/TACC2/CDH2/KDM1A/ASCL1/ZMIZ1/HIF1A/TMEM14B	18	3	op	down
GO:00020282	BP	GO:0002028	regulation of sodium ion transport	13/638	87/18862	6.88891e-06	0.000296058	0.00024539	FGF14/FGF12/SLC8A1/CNTN1/DMD/HECW1/NKAIN3/SERPINE2/ATP2B4/ATP1A2/ATP1B2/ATP1A1/CAMK2D	13	3	op	down
GO:0017156	BP	GO:0017156	calcium-ion regulated exocytosis	11/638	63/18862	7.56415e-06	0.000322497	0.000267305	TRIM9/RIMS2/CADPS/RAPGEF4/KCNB1/CADPS2/SYT17/SYN2/ATP2A2/PPP3CB/SYT1	11	3	op	down
GO:199077811	BP	GO:1990778	protein localization to cell periphery	28/638	329/18862	7.86237e-06	0.00033162	0.000274867	DPP6/KCNIP4/DPP10/PID1/SHISA6/GPC6/RAB31/SNAP25/GPR158/KIF13A/LRP1/SORBS1/MYO5A/KCNB1/ATP2B4/PRKG2/RAB3C/EGFR/ASB3/CD81/CACNG4/CACNG2/SLC1A1/CDH2/ADAM22/NSF/NECTIN3/RAB10	28	3	op	down
GO:0006874	BP	GO:0006874	cellular calcium ion homeostasis	34/638	442/18862	7.9016e-06	0.00033162	0.000274867	FAM155A/GRIK2/CACNA1A/GRM5/SLC8A1/PDGFRA/DMD/DISC1/ATP13A4/SLC24A3/GALR1/ITPR2/PDE4D/GRIA1/PLCE1/GPR17/LRP1/ADCY8/ATP2B4/CACNA1C/TPCN2/ATP1A2/ATP2B1/STIM1/ANXA6/ITGAV/ADRA1A/ATP2A2/GRIN2B/FYN/SMAD3/JAK2/FGF2/CAMK2D	34	3	op	down
GO:005076711	BP	GO:0050767	regulation of neurogenesis	29/638	348/18862	8.15489e-06	0.000339597	0.000281478	DSCAM/TNR/PTPRZ1/SEMA5A/DAB1/DCC/MAP2/DISC1/BRINP1/NTRK2/BMPR2/PLXNA4/SERPINE2/LRP1/GPR37L1/PPP3CA/NTN1/VEGFA/KALRN/OLIG2/MT3/PAK3/NIN/TENM4/KDM1A/ASCL1/SEMA3E/HIF1A/ROBO2	29	3	op	down
GO:0050655	BP	GO:0050655	dermatan sulfate proteoglycan metabolic process	6/638	16/18862	8.76529e-06	0.000359444	0.000297928	VCAN/CSGALNACT1/UST/BCAN/CSPG5/CSPG4	6	3	op	down
GO:0098962	BP	GO:0098962	regulation of postsynaptic neurotransmitter receptor activity	6/638	16/18862	8.76529e-06	0.000359444	0.000297928	DLGAP1/SHISA9/SHISA6/DLGAP4/CACNG4/DLGAP2	6	3	op	down
GO:0046883	BP	GO:0046883	regulation of hormone secretion	24/638	260/18862	9.03076e-06	0.000367525	0.000304626	CACNA1A/PRKCA/STXBP5L/CACNA1D/GALR1/ITPR2/SNAP25/LRP1/ADCY8/PPP3CA/RAPGEF4/TCF7L2/KCNB1/CACNA1C/EGFR/KALRN/GNAS/RFX3/SLC9B2/PPP3CB/MYRIP/TM7SF3/JAK2/HIF1A	24	3	op	down
GO:0090257	BP	GO:0090257	regulation of muscle system process	23/638	243/18862	9.1804e-06	0.000370262	0.000306895	KCNMA1/PRKCA/SLC8A1/DMD/PDE4D/PLCE1/ARHGAP42/PPP3CA/ATP2B4/CACNA1C/ATP1A2/ATP2B1/CALCRL/ANXA6/ASB3/ENO1/ADRA1A/ZDHHC21/ATP2A2/SMAD3/ATP1A1/CAMK2D/CHRM3	23	3	op	down
GO:20012571	BP	GO:2001257	regulation of cation channel activity	19/638	177/18862	9.23587e-06	0.000370262	0.000306895	FGF14/SHISA9/LRRC7/FGF12/NLGN1/DMD/SHISA6/PDE4D/GSG1L/GRIA2/GRIA1/GRIA3/GRIA4/STIM1/CACNG4/CACNG2/CACNB4/GRIN2B/CAMK2D	19	3	op	down
GO:0050708	BP	GO:0050708	regulation of protein secretion	25/638	279/18862	9.91349e-06	0.000394484	0.000326971	CACNA1A/PRKCA/STXBP5L/CACNA1D/ITPR2/SNAP25/PAM/LRP1/ADCY8/PPP3CA/RAPGEF4/TCF7L2/KCNB1/CACNA1C/EGFR/STXBP5/RFX3/SLC9B2/PPP3CB/MYRIP/TM7SF3/JAK2/MYH10/FRMD4A/HIF1A	25	3	op	down
GO:0006936	BP	GO:0006936	muscle contraction	29/638	352/18862	1.01465e-05	0.000400787	0.000332196	KCNMA1/FGF12/SLC8A1/DMD/SCN1A/CACNA1D/PDE4D/DTNA/PLCE1/ARHGAP42/SORBS1/ATP2B4/CACNA1C/TPCN2/ATP1A2/ATP2B1/CALCRL/SULF2/ANXA6/ASB3/ENO1/ADRA1A/ZDHHC21/ATP2A2/ASPH/ATP8A2/ATP1A1/CAMK2D/CHRM3	29	3	op	down
GO:00860642	BP	GO:0086064	cell communication by electrical coupling involved in cardiac conduction	7/638	24/18862	1.02647e-05	0.000402497	0.000333613	SLC8A1/PDE4D/CACNA1C/ATP1A2/ATP1B2/ATP1A1/CAMK2D	7	3	op	down
GO:0003018	BP	GO:0003018	vascular process in circulatory system	23/638	245/18862	1.05009e-05	0.000408776	0.000338817	KCNMA1/SLC8A1/KCNMB2/SLC1A2/SLC2A13/SLC24A3/BMPR2/ARHGAP42/LRP1/ATP2B4/ATP1A2/EGFR/ASIC2/ATP2B1/ATP1B2/VEGFA/SLC1A1/SLC4A4/DDAH1/ADRA1A/ZDHHC21/CHRM3/SLC6A1	23	3	op	down
GO:00613871	BP	GO:0061387	regulation of extent of cell growth	14/638	104/18862	1.06832e-05	0.00041288	0.00034222	DSCAM/TNR/NRCAM/SEMA5A/DCC/MAP2/DISC1/BMPR2/PLXNA4/LRP1/NTN1/VEGFA/MT3/SEMA3E	14	3	op	down
GO:01060271	BP	GO:0106027	neuron projection organization	13/638	91/18862	1.14052e-05	0.000437634	0.000362737	NLGN1/TANC2/ZNF804A/LRRK2/PPP1R9A/EPHB1/KALRN/PDLIM5/PAK3/GRIN2B/TANC1/FYN/UBE3A	13	3	op	down
GO:00324093	BP	GO:0032409	regulation of transporter activity	25/638	283/18862	1.2671e-05	0.000479356	0.000397318	FGF14/GRM5/SHISA9/LRRC7/FGF12/NLGN1/DMD/SHISA6/CACNA1D/HECW1/PDE4D/GSG1L/GRIA2/GRIA1/GRIA3/ATP1A2/GRIA4/STIM1/ATP1B2/CACNG4/CACNG2/CACNB4/GRIN2B/CAMK2D/CHRM3	25	3	op	down
GO:004206311	BP	GO:0042063	gliogenesis	25/638	283/18862	1.2671e-05	0.000479356	0.000397318	PTPRZ1/SOX6/DAB1/PARD3/DISC1/NTRK2/CRB1/SERPINE2/GPR17/LRP1/GPR37L1/ADGRG1/CSPG5/CSPG4/EGFR/DNER/ATP1B2/OLIG2/MT3/GAP43/TENM4/CDH2/ADAM22/ASCL1/ZMIZ1	25	3	op	down
GO:00305161	BP	GO:0030516	regulation of axon extension	13/638	92/18862	1.28776e-05	0.000483765	0.000400973	DSCAM/TNR/NRCAM/SEMA5A/MAP2/DISC1/BMPR2/PLXNA4/LRP1/NTN1/VEGFA/MT3/SEMA3E	13	3	op	down
GO:0055119	BP	GO:0055119	relaxation of cardiac muscle	6/638	17/18862	1.31595e-05	0.000490921	0.000406904	SLC8A1/PDE4D/ATP1A2/ATP2A2/ATP1A1/CAMK2D	6	3	op	down
GO:00995601	BP	GO:0099560	synaptic membrane adhesion	7/638	25/18862	1.38423e-05	0.000511317	0.00042381	LRRC4C/NTNG1/NLGN1/LRFN5/GPC6/IL1RAP/SPARCL1	7	3	op	down
GO:00550741	BP	GO:0055074	calcium ion homeostasis	34/638	454/18862	1.38965e-05	0.000511317	0.00042381	FAM155A/GRIK2/CACNA1A/GRM5/SLC8A1/PDGFRA/DMD/DISC1/ATP13A4/SLC24A3/GALR1/ITPR2/PDE4D/GRIA1/PLCE1/GPR17/LRP1/ADCY8/ATP2B4/CACNA1C/TPCN2/ATP1A2/ATP2B1/STIM1/ANXA6/ITGAV/ADRA1A/ATP2A2/GRIN2B/FYN/SMAD3/JAK2/FGF2/CAMK2D	34	3	op	down
GO:00354183	BP	GO:0035418	protein localization to synapse	12/638	80/18862	1.48768e-05	0.00053676	0.000444898	NRXN1/LRRC7/NLGN1/SHISA6/GPC6/SNAP25/PCLO/ASIC2/CACNG4/CACNG2/NRXN2/ADAM22	12	3	op	down
GO:0006024	BP	GO:0006024	glycosaminoglycan biosynthetic process	14/638	107/18862	1.48878e-05	0.00053676	0.000444898	VCAN/XYLT1/CHST11/CSGALNACT1/UST/BCAN/SDC3/GPC6/CSPG5/CSPG4/CHST9/CHST15/GPC5/CHSY3	14	3	op	down
GO:0021987	BP	GO:0021987	cerebral cortex development	14/638	107/18862	1.48878e-05	0.00053676	0.000444898	PLCB1/DAB1/DISC1/NTRK2/LRP1/ADGRG1/NCOA1/TACC2/CDH2/KDM1A/ASCL1/ZMIZ1/HIF1A/TMEM14B	14	3	op	down
GO:0051481	BP	GO:0051481	negative regulation of cytosolic calcium ion concentration	5/638	11/18862	1.69992e-05	0.000608798	0.000504608	SLC8A1/LRP1/ATP1A2/ATP2B1/SMAD3	5	3	op	down
GO:0002026	BP	GO:0002026	regulation of the force of heart contraction	7/638	26/18862	1.8392e-05	0.000647627	0.000536791	SLC8A1/ATP2B4/ATP1A2/ADRA1A/ATP2A2/ATP1A1/CAMK2D	7	3	op	down
GO:1900454	BP	GO:1900454	positive regulation of long-term synaptic depression	4/638	6/18862	1.84247e-05	0.000647627	0.000536791	GRID2/PPP1R9A/ADCY8/KCNB1	4	3	op	down
GO:19024143	BP	GO:1902414	protein localization to cell junction	14/638	109/18862	1.84451e-05	0.000647627	0.000536791	NRXN1/LRRC7/NLGN1/SHISA6/GPC6/SNAP25/PCLO/ASIC2/CACNG4/CACNG2/NRXN2/ADAM22/JAK1/NECTIN3	14	3	op	down
GO:0002791	BP	GO:0002791	regulation of peptide secretion	26/638	308/18862	1.89948e-05	0.000662596	0.000549199	CACNA1A/PRKCA/STXBP5L/CACNA1D/ITPR2/SNAP25/PAM/LRP1/ADCY8/PPP3CA/RAPGEF4/TCF7L2/KCNB1/CACNA1C/EGFR/STXBP5/KALRN/RFX3/SLC9B2/PPP3CB/MYRIP/TM7SF3/JAK2/MYH10/FRMD4A/HIF1A	26	3	op	down
GO:00080382	BP	GO:0008038	neuron recognition	9/638	46/18862	1.96798e-05	0.000677691	0.000561711	OPCML/DSCAM/NRCAM/SEMA5A/NTM/PALLD/CNTN4/GAP43/ROBO2	9	3	op	down
GO:00509191	BP	GO:0050919	negative chemotaxis	9/638	46/18862	1.96798e-05	0.000677691	0.000561711	SEMA5A/NRG3/PLXNA4/NTN1/ITGAV/FLRT2/SLIT1/SEMA3E/ROBO2	9	3	op	down
GO:0003407	BP	GO:0003407	neural retina development	11/638	70/18862	2.14521e-05	0.000734017	0.000608397	DSCAM/GPM6A/MEGF11/NTRK2/CRB1/THRB/ATP2B4/ATP2B1/SLC1A1/ATP8A2/SDK1	11	3	op	down
GO:0010469	BP	GO:0010469	regulation of signaling receptor activity	19/638	188/18862	2.18398e-05	0.000742554	0.000615472	DLGAP1/SHISA9/LRRC7/NLGN1/SHISA6/PDE4D/GSG1L/GRIA2/GRIA1/GRIA3/TAFA1/GRIA4/DLGAP4/CACNG4/CACNG2/GRIN2B/JAK2/HIF1A/DLGAP2	19	3	op	down
GO:00083611	BP	GO:0008361	regulation of cell size	18/638	173/18862	2.4157e-05	0.000816172	0.000676492	DSCAM/TNR/NRCAM/KCNMA1/SEMA5A/DCC/MAP2/DISC1/BMPR2/PLXNA4/LRP1/NTN1/VAV2/ANO6/VEGFA/MT3/KDM1A/SEMA3E	18	3	op	down
GO:1903779	BP	GO:1903779	regulation of cardiac conduction	10/638	59/18862	2.57051e-05	0.000863047	0.000715345	SLC8A1/ITPR2/ATP2B4/ATP1A2/ATP2B1/STIM1/ATP1B2/ATP2A2/ASPH/ATP1A1	10	3	op	down
GO:00019411	BP	GO:0001941	postsynaptic membrane organization	8/638	37/18862	2.65587e-05	0.000886171	0.000734511	NRXN1/NLGN1/SHISA6/NLGN4X/NLGN4Y/GLRB/NRXN2/CDH2	8	3	op	down
GO:0035640	BP	GO:0035640	exploration behavior	6/638	19/18862	2.72267e-05	0.000902849	0.000748335	TNR/SLC4A10/BRINP1/LRRK2/ATP1A2/GAD1	6	3	op	down
GO:0007189	BP	GO:0007189	adenylate cyclase-activating G protein-coupled receptor signaling pathway	16/638	143/18862	2.77277e-05	0.000911315	0.000755352	PRKCA/ADGRL3/ADGRB1/GALR1/PDE4D/ADCY8/ADGRG1/ATP2B4/AKAP13/CALCRL/ADCY2/ADCY1/GNAS/RIT2/ADRA1A/ADGRL1	16	3	op	down
GO:0046928	BP	GO:0046928	regulation of neurotransmitter secretion	12/638	85/18862	2.78566e-05	0.000911315	0.000755352	RIMS2/NLGN1/STXBP5L/LRRK2/PPP1R9A/CSPG5/STXBP5/ADCY1/SYN1/ADRA1A/ATP2A2/SYT1	12	3	op	down
GO:00708391	BP	GO:0070839	metal ion export	9/638	48/18862	2.82051e-05	0.000911315	0.000755352	SLC8A1/KCNT2/ATP2B4/ATP1A2/ATP2B1/ANO6/ATP1B2/SLC4A4/ATP1A1	9	3	op	down
GO:00302081	BP	GO:0030208	dermatan sulfate biosynthetic process	5/638	12/18862	2.83302e-05	0.000911315	0.000755352	VCAN/UST/BCAN/CSPG5/CSPG4	5	3	op	down
GO:0035641	BP	GO:0035641	locomotory exploration behavior	5/638	12/18862	2.83302e-05	0.000911315	0.000755352	TNR/SLC4A10/LRRK2/ATP1A2/GAD1	5	3	op	down
GO:0051588	BP	GO:0051588	regulation of neurotransmitter transport	13/638	99/18862	2.87387e-05	0.000918955	0.000761685	RIMS2/NLGN1/STXBP5L/LRRK2/PPP1R9A/CSPG5/ATP1A2/STXBP5/ADCY1/SYN1/ADRA1A/ATP2A2/SYT1	13	3	op	down
GO:00990721	BP	GO:0099072	regulation of postsynaptic membrane neurotransmitter receptor levels	10/638	60/18862	2.9923e-05	0.000951163	0.000788381	OPHN1/SHISA6/GPC6/GSG1L/SNAP25/CACNG4/CACNG2/DNM1/ADAM22/CPT1C	10	3	op	down
GO:0006023	BP	GO:0006023	aminoglycan biosynthetic process	14/638	114/18862	3.08006e-05	0.000973298	0.000806727	VCAN/XYLT1/CHST11/CSGALNACT1/UST/BCAN/SDC3/GPC6/CSPG5/CSPG4/CHST9/CHST15/GPC5/CHSY3	14	3	op	down
GO:0007205	BP	GO:0007205	protein kinase C-activating G protein-coupled receptor signaling pathway	7/638	28/18862	3.12118e-05	0.000980526	0.000812718	DGKG/PARD3/DGKI/DGKB/LRP1/GAP43/DGKH	7	3	op	down
GO:001000111	BP	GO:0010001	glial cell differentiation	20/638	210/18862	3.17689e-05	0.000992226	0.000822415	PTPRZ1/SOX6/DAB1/PARD3/NTRK2/CRB1/SERPINE2/GPR17/LRP1/GPR37L1/CSPG5/EGFR/DNER/OLIG2/MT3/GAP43/TENM4/CDH2/ADAM22/ASCL1	20	3	op	down
GO:0006939	BP	GO:0006939	smooth muscle contraction	13/638	100/18862	3.20286e-05	0.000994553	0.000824344	KCNMA1/SLC8A1/PLCE1/ARHGAP42/ATP2B4/TPCN2/ATP1A2/ATP2B1/CALCRL/SULF2/ADRA1A/ZDHHC21/CHRM3	13	3	op	down
GO:0019229	BP	GO:0019229	regulation of vasoconstriction	10/638	61/18862	3.47196e-05	0.00107192	0.00088847	KCNMB2/BMPR2/ARHGAP42/ATP1A2/EGFR/ASIC2/ATP2B1/ADRA1A/ZDHHC21/CHRM3	10	3	op	down
GO:00718052	BP	GO:0071805	potassium ion transmembrane transport	20/638	212/18862	3.639e-05	0.00111707	0.000925893	DPP6/KCNIP4/KCND2/KCNMA1/DPP10/KCNIP1/KCNMB2/KCNT2/CACNA1D/SLC24A3/SNAP25/KCNB1/ATP1A2/KCNH1/KCNQ3/ANO6/ATP1B2/SLC9A7/KCNH5/ATP1A1	20	3	op	down
GO:0097118	BP	GO:0097118	neuroligin clustering involved in postsynaptic membrane assembly	3/638	3/18862	3.85233e-05	0.00117584	0.000974602	NRXN1/NRXN2/CDH2	3	3	op	down
GO:0019933	BP	GO:0019933	cAMP-mediated signaling	10/638	62/18862	4.01585e-05	0.00121882	0.00101023	RIMS2/PDE4D/PDE7B/RAPGEF4/PCLO/ADCY2/ADCY1/PDE3B/PRKAR1B/RNF157	10	3	op	down
GO:0048842	BP	GO:0048842	positive regulation of axon extension involved in axon guidance	4/638	7/18862	4.18374e-05	0.00126264	0.00104655	DSCAM/SEMA5A/BMPR2/VEGFA	4	3	op	down
GO:00068132	BP	GO:0006813	potassium ion transport	21/638	232/18862	4.3218e-05	0.00129702	0.00107505	DPP6/KCNIP4/KCND2/KCNMA1/DPP10/KCNIP1/KCNMB2/KCNT2/CACNA1D/SLC24A3/SNAP25/KCNB1/ATP1A2/KCNH1/KCNQ3/ANO6/ATP1B2/SLC9A7/KCNH5/ATP1A1/NSF	21	3	op	down
GO:0030205	BP	GO:0030205	dermatan sulfate metabolic process	5/638	13/18862	4.47559e-05	0.00132833	0.001101	VCAN/UST/BCAN/CSPG5/CSPG4	5	3	op	down
GO:19004521	BP	GO:1900452	regulation of long-term synaptic depression	5/638	13/18862	4.47559e-05	0.00132833	0.001101	GRID2/SORCS3/PPP1R9A/ADCY8/KCNB1	5	3	op	down
GO:0051480	BP	GO:0051480	regulation of cytosolic calcium ion concentration	27/638	344/18862	4.7531e-05	0.00140295	0.00116285	FAM155A/CACNA1A/GRM5/SLC8A1/PDGFRA/DMD/GALR1/ITPR2/PDE4D/GRIA1/PLCE1/GPR17/LRP1/ADCY8/ATP2B4/CACNA1C/TPCN2/ATP1A2/ATP2B1/ITGAV/ADRA1A/GRIN2B/FYN/SMAD3/JAK2/FGF2/CAMK2D	27	3	op	down
GO:00507692	BP	GO:0050769	positive regulation of neurogenesis	20/638	217/18862	5.06723e-05	0.00148749	0.00123292	DSCAM/PTPRZ1/SEMA5A/DISC1/NTRK2/BMPR2/PLXNA4/SERPINE2/LRP1/NTN1/VEGFA/KALRN/OLIG2/PAK3/NIN/TENM4/KDM1A/ASCL1/HIF1A/ROBO2	20	3	op	down
GO:0098698	BP	GO:0098698	postsynaptic specialization assembly	6/638	21/18862	5.13938e-05	0.00150047	0.00124368	NRXN1/GRID2/NLGN1/IL1RAP/NRXN2/GAP43	6	3	op	down
GO:0007156	BP	GO:0007156	homophilic cell adhesion via plasma membrane adhesion molecules	17/638	167/18862	5.33147e-05	0.00154814	0.00128319	DSCAM/PCDH15/PCDH7/PTPRT/CDH13/CDH18/CDH10/PALLD/IGSF21/CNTN4/CADM3/PCDH19/CDH2/PCDH11Y/SDK1/NECTIN3/ROBO2	17	3	op	down
GO:0043113	BP	GO:0043113	receptor clustering	9/638	52/18862	5.48516e-05	0.00158421	0.00131309	NRXN1/GRIK2/LRRC7/NLGN1/SHISA6/GLRB/CD81/NRXN2/CDH2	9	3	op	down
GO:00507721	BP	GO:0050772	positive regulation of axonogenesis	11/638	78/18862	6.03897e-05	0.00173483	0.00143793	DSCAM/SEMA5A/DISC1/NTRK2/BMPR2/PLXNA4/LRP1/NTN1/VEGFA/NIN/ROBO2	11	3	op	down
GO:0010644	BP	GO:0010644	cell communication by electrical coupling	7/638	31/18862	6.34621e-05	0.0018134	0.00150305	SLC8A1/PDE4D/CACNA1C/ATP1A2/ATP1B2/ATP1A1/CAMK2D	7	3	op	down
GO:00325351	BP	GO:0032535	regulation of cellular component size	28/638	370/18862	6.57126e-05	0.00186777	0.00154812	DSCAM/TNR/NRCAM/KCNMA1/SEMA5A/DCC/MAP2/CTNNA2/DISC1/TENM1/BMPR2/PLXNA4/PPP1R9A/LRP1/FHOD3/COTL1/NTN1/VAV2/ANO6/VEGFA/NCKAP1/MT3/PAK3/ARFGEF1/HIP1R/KDM1A/SEMA3E/WASF1	28	3	op	down
GO:0060004	BP	GO:0060004	reflex	5/638	14/18862	6.76851e-05	0.00191371	0.00158619	GLRB/CACNG2/SLC1A1/ADRA1A/ASCL1	5	3	op	down
GO:0042310	BP	GO:0042310	vasoconstriction	11/638	79/18862	6.80491e-05	0.00191392	0.00158637	SLC8A1/KCNMB2/BMPR2/ARHGAP42/ATP1A2/EGFR/ASIC2/ATP2B1/ADRA1A/ZDHHC21/CHRM3	11	3	op	down
GO:0046058	BP	GO:0046058	cAMP metabolic process	6/638	22/18862	6.86544e-05	0.00192089	0.00159215	PDE8B/PDE4D/ADCY8/PDE7B/ADCY2/ADCY1	6	3	op	down
GO:0097479	BP	GO:0097479	synaptic vesicle localization	9/638	54/18862	7.46557e-05	0.00207798	0.00172235	MAP2/NLGN1/LRRK2/SYN3/PCLO/DNM1/SYN2/SYN1/CDH2	9	3	op	down
GO:0090075	BP	GO:0090075	relaxation of muscle	7/638	32/18862	7.88793e-05	0.00218422	0.00181041	KCNMA1/SLC8A1/PDE4D/ATP1A2/ATP2A2/ATP1A1/CAMK2D	7	3	op	down
GO:0097119	BP	GO:0097119	postsynaptic density protein 95 clustering	4/638	8/18862	8.14318e-05	0.00224334	0.00185941	NRXN1/NLGN1/NRXN2/CDH2	4	3	op	down
GO:0007405	BP	GO:0007405	neuroblast proliferation	9/638	55/18862	8.66182e-05	0.00237405	0.00196775	SOX5/DISC1/LRRK2/TAFA1/VEGFA/KDM1A/ASCL1/HIF1A/RAB10	9	3	op	down
GO:00480151	BP	GO:0048015	phosphatidylinositol-mediated signaling	18/638	192/18862	9.5485e-05	0.00260378	0.00215817	NTRK3/PLCB1/PDGFRA/MYO16/NTRK2/SERPINE2/PLCE1/PDGFC/EGFR/KCNH1/CA8/PREX2/FYN/JAK2/FGF2/PLCB4/INPP5F/UBE3A	18	3	op	down
GO:0036376	BP	GO:0036376	sodium ion export across plasma membrane	5/638	15/18862	9.87078e-05	0.00267807	0.00221975	SLC8A1/ATP1A2/ATP1B2/SLC4A4/ATP1A1	5	3	op	down
GO:0042692	BP	GO:0042692	muscle cell differentiation	27/638	362/18862	0.000112413	0.0030346	0.00251525	SOX6/RORA/SLC8A1/SGCZ/PDGFRA/CTNNA2/NEBL/DMD/OLFM2/ADGRB1/SYNE1/SORBS2/PPP3CA/FHOD3/AKAP13/DNER/KCNH1/CD81/VEGFA/SMYD3/ADRA1A/PDLIM5/ATP2A2/TANC1/CDH2/MYEF2/KDM1A	27	3	op	down
GO:00609961	BP	GO:0060996	dendritic spine development	12/638	98/18862	0.000115393	0.00308439	0.00255653	NLGN1/ASAP1/DISC1/TANC2/LRRK2/PPP1R9A/EPHB1/KALRN/PDLIM5/PAK3/SDK1/UBE3A	12	3	op	down
GO:0048008	BP	GO:0048008	platelet-derived growth factor receptor signaling pathway	9/638	57/18862	0.000115406	0.00308439	0.00255653	PDGFRA/PLAT/LRP1/CSPG4/PDGFC/VEGFA/JAK2/HIP1R/RAPGEF1	9	3	op	down
GO:00610011	BP	GO:0061001	regulation of dendritic spine morphogenesis	8/638	45/18862	0.000116841	0.00309357	0.00256414	NLGN1/TANC2/LRRK2/PPP1R9A/KALRN/PDLIM5/PAK3/UBE3A	8	3	op	down
GO:0045822	BP	GO:0045822	negative regulation of heart contraction	6/638	24/18862	0.000116902	0.00309357	0.00256414	PDE4D/ATP1A2/ADRA1A/ATP2A2/JAK2/ATP1A1	6	3	op	down
GO:0060041	BP	GO:0060041	retina development in camera-type eye	15/638	145/18862	0.00012063	0.00317659	0.00263294	DSCAM/GPM6A/MEGF11/PDGFRA/NTRK2/CRB1/BMPR2/THRB/ATP2B4/ATP2B1/SLC1A1/ATP8A2/SDK1/HIF1A/NECTIN3	15	3	op	down
GO:00480171	BP	GO:0048017	inositol lipid-mediated signaling	18/638	196/18862	0.000124258	0.00325616	0.0026989	NTRK3/PLCB1/PDGFRA/MYO16/NTRK2/SERPINE2/PLCE1/PDGFC/EGFR/KCNH1/CA8/PREX2/FYN/JAK2/FGF2/PLCB4/INPP5F/UBE3A	18	3	op	down
GO:0060042	BP	GO:0060042	retina morphogenesis in camera-type eye	9/638	58/18862	0.000132561	0.00345689	0.00286528	DSCAM/MEGF11/NTRK2/CRB1/THRB/SLC1A1/ATP8A2/SDK1/NECTIN3	9	3	op	down
GO:000155811	BP	GO:0001558	regulation of cell growth	29/638	406/18862	0.00013503	0.00350426	0.00290454	DSCAM/TNR/NRCAM/SEMA5A/NRG3/RIMS2/DCC/MAP2/DISC1/MEG3/BMPR2/PLXNA4/SERPINE2/PLCE1/LRP1/PPP2R1A/EGFR/NTN1/SYT17/VEGFA/ENO1/MT3/SYT1/SMAD3/RNF157/CHPT1/SEMA3E/CAMK2D/WFDC1	29	3	op	down
GO:00600791	BP	GO:0060079	excitatory postsynaptic potential	12/638	100/18862	0.000140343	0.00362463	0.00300431	NRXN1/GRID2/GRIK2/RIMS2/NLGN1/TMEM108/NLGN4X/LRRK2/PPP1R9A/PPP3CA/GLRB/GRIN2B	12	3	op	down
GO:00030561	BP	GO:0003056	regulation of vascular associated smooth muscle contraction	4/638	9/18862	0.000142652	0.00364919	0.00302466	ARHGAP42/ATP2B1/ZDHHC21/CHRM3	4	3	op	down
GO:0021932	BP	GO:0021932	hindbrain radial glia guided cell migration	4/638	9/18862	0.000142652	0.00364919	0.00302466	DAB1/CTNNA2/CEND1/ATP1B2	4	3	op	down
GO:00107202	BP	GO:0010720	positive regulation of cell development	23/638	290/18862	0.000145459	0.00370335	0.00306956	DSCAM/PTPRZ1/SEMA5A/DISC1/NTRK2/BMPR2/PLXNA4/SERPINE2/LRP1/CSPG5/NTN1/VEGFA/KALRN/OLIG2/RFX3/SLC9B2/PAK3/NIN/TENM4/KDM1A/ASCL1/HIF1A/ROBO2	23	3	op	down
GO:0010842	BP	GO:0010842	retina layer formation	6/638	25/18862	0.000149447	0.00375153	0.00310949	DSCAM/MEGF11/CRB1/SLC1A1/ATP8A2/SDK1	6	3	op	down
GO:0099590	BP	GO:0099590	neurotransmitter receptor internalization	6/638	25/18862	0.000149447	0.00375153	0.00310949	OPHN1/GSG1L/SNAP25/CACNG4/CACNG2/DNM1	6	3	op	down
GO:1903523	BP	GO:1903523	negative regulation of blood circulation	6/638	25/18862	0.000149447	0.00375153	0.00310949	PDE4D/ATP1A2/ADRA1A/ATP2A2/JAK2/ATP1A1	6	3	op	down
GO:0006940	BP	GO:0006940	regulation of smooth muscle contraction	9/638	59/18862	0.000151796	0.00379277	0.00314367	KCNMA1/PLCE1/ARHGAP42/ATP1A2/ATP2B1/CALCRL/ADRA1A/ZDHHC21/CHRM3	9	3	op	down
GO:0048706	BP	GO:0048706	embryonic skeletal system development	13/638	117/18862	0.000165105	0.00410622	0.00340348	XYLT1/CHST11/MMP16/PDGFRA/COL11A1/SULF2/PRRX1/KIAA1217/PCSK5/GNAS/ACVR2A/SMAD3/MTHFD1L	13	3	op	down
GO:00609971	BP	GO:0060997	dendritic spine morphogenesis	9/638	60/18862	0.000173302	0.00424781	0.00352084	NLGN1/TANC2/LRRK2/PPP1R9A/EPHB1/KALRN/PDLIM5/PAK3/UBE3A	9	3	op	down
GO:0060998	BP	GO:0060998	regulation of dendritic spine development	9/638	60/18862	0.000173302	0.00424781	0.00352084	NLGN1/ASAP1/DISC1/TANC2/PPP1R9A/KALRN/PAK3/SDK1/UBE3A	9	3	op	down
GO:00717091	BP	GO:0071709	membrane assembly	7/638	36/18862	0.000173961	0.00424781	0.00352084	NRXN1/NLGN1/NLGN4X/NLGN4Y/NRXN2/CDH2/PACSIN2	7	3	op	down
GO:20003101	BP	GO:2000310	regulation of NMDA receptor activity	7/638	36/18862	0.000173961	0.00424781	0.00352084	LRRC7/NLGN1/GRIA2/GRIA1/GRIA3/GRIA4/GRIN2B	7	3	op	down
GO:0021952	BP	GO:0021952	central nervous system projection neuron axonogenesis	6/638	26/18862	0.000188763	0.00456772	0.003786	DCC/PLXNA4/MYCBP2/EPHB1/NIN/DCLK1	6	3	op	down
GO:20003111	BP	GO:2000311	regulation of AMPA receptor activity	6/638	26/18862	0.000188763	0.00456772	0.003786	SHISA9/NLGN1/SHISA6/GSG1L/CACNG4/CACNG2	6	3	op	down
GO:0055001	BP	GO:0055001	muscle cell development	16/638	168/18862	0.000191677	0.00461743	0.0038272	SLC8A1/SGCZ/PDGFRA/NEBL/DMD/SORBS2/PPP3CA/FHOD3/AKAP13/DNER/VEGFA/SMYD3/ADRA1A/PDLIM5/ATP2A2/KDM1A	16	3	op	down
GO:0048846	BP	GO:0048846	axon extension involved in axon guidance	7/638	37/18862	0.000208355	0.00496329	0.00411387	DSCAM/SEMA5A/BMPR2/PLXNA4/VEGFA/SLIT1/SEMA3E	7	3	op	down
GO:1902284	BP	GO:1902284	neuron projection extension involved in neuron projection guidance	7/638	37/18862	0.000208355	0.00496329	0.00411387	DSCAM/SEMA5A/BMPR2/PLXNA4/VEGFA/SLIT1/SEMA3E	7	3	op	down
GO:00551172	BP	GO:0055117	regulation of cardiac muscle contraction	10/638	75/18862	0.000208805	0.00496329	0.00411387	SLC8A1/DMD/PDE4D/CACNA1C/ATP1A2/ASB3/ADRA1A/ATP2A2/ATP1A1/CAMK2D	10	3	op	down
GO:1903305	BP	GO:1903305	regulation of regulated secretory pathway	14/638	136/18862	0.000212009	0.00501723	0.00415858	TRIM9/RIMS2/NLGN1/STXBP5L/LRRK2/CSPG5/KCNB1/SYT17/STXBP5/ADCY1/SYN1/ADRA1A/ATP2A2/SYT1	14	3	op	down
GO:0048639	BP	GO:0048639	positive regulation of developmental growth	16/638	170/18862	0.000219633	0.00517487	0.00428924	DSCAM/SEMA5A/PLCB1/RIMS2/ZFPM2/DISC1/BMPR2/LRP1/NTN1/SYT17/VEGFA/BASP1/SYT1/RNF157/FGF2/ATP8A2	16	3	op	down
GO:0099565	BP	GO:0099565	chemical synaptic transmission, postsynaptic	12/638	105/18862	0.000223732	0.00523117	0.0043359	NRXN1/GRID2/GRIK2/RIMS2/NLGN1/TMEM108/NLGN4X/LRRK2/PPP1R9A/PPP3CA/GLRB/GRIN2B	12	3	op	down
GO:0008344	BP	GO:0008344	adult locomotory behavior	9/638	62/18862	0.00022397	0.00523117	0.0043359	DAB1/FGF12/ATP1A2/CEND1/GLRB/KALRN/PREX2/ADAM22/INPP5F	9	3	op	down
GO:1990416	BP	GO:1990416	cellular response to brain-derived neurotrophic factor stimulus	4/638	10/18862	0.000231395	0.0053812	0.00446025	TMEM108/NTRK2/WASF1/UBE3A	4	3	op	down
GO:00860012	BP	GO:0086001	cardiac muscle cell action potential	10/638	76/18862	0.000233282	0.00540168	0.00447723	FGF12/SLC8A1/DMD/SCN1A/CACNA1D/CACNA1C/ATP1A2/ATP2A2/ATP1A1/CAMK2D	10	3	op	down
GO:0010882	BP	GO:0010882	regulation of cardiac muscle contraction by calcium ion signaling	6/638	27/18862	0.000235807	0.00543672	0.00450628	SLC8A1/DMD/CACNA1C/ATP1A2/ATP2A2/CAMK2D	6	3	op	down
GO:0035176	BP	GO:0035176	social behavior	8/638	50/18862	0.000250851	0.00573435	0.00475297	NRXN1/NLGN4X/BRINP1/NLGN4Y/KALRN/GAD1/NRXN2/CHD8	8	3	op	down
GO:2000179	BP	GO:2000179	positive regulation of neural precursor cell proliferation	8/638	50/18862	0.000250851	0.00573435	0.00475297	TOX/DISC1/GPR37L1/ADGRG1/VEGFA/KDM1A/ASCL1/HIF1A	8	3	op	down
GO:00456642	BP	GO:0045664	regulation of neuron differentiation	17/638	190/18862	0.000259169	0.00589938	0.00488976	NRCAM/BRINP3/ZEB1/DAB1/NLGN1/ALK/BRINP1/LRRK2/THRB/GPR37L1/MMD2/NCOA1/CNTN4/VWC2/OLIG2/BRINP2/ASCL1	17	3	op	down
GO:0030902	BP	GO:0030902	hindbrain development	14/638	139/18862	0.000266387	0.0060381	0.00500474	RORA/GRID2/DAB1/OPHN1/CTNNA2/CNTN1/MYO16/NLGN4X/SERPINE2/GPR37L1/NCOA1/CEND1/ATP1B2/ASCL1	14	3	op	down
GO:00604011	BP	GO:0060401	cytosolic calcium ion transport	16/638	173/18862	0.000268186	0.00605335	0.00501737	FAM155A/SLC8A1/DMD/ITPR2/PDE4D/ATP2B4/CACNA1C/TPCN2/ATP1A2/ATP2B1/ADRA1A/ATP2A2/GRIN2B/FYN/FGF2/CAMK2D	16	3	op	down
GO:0030501	BP	GO:0030501	positive regulation of bone mineralization	7/638	39/18862	0.000293564	0.00657094	0.00544638	SLC8A1/BMPR2/NELL1/ATP2B1/ANO6/ACVR2A/SMAD3	7	3	op	down
GO:00457731	BP	GO:0045773	positive regulation of axon extension	7/638	39/18862	0.000293564	0.00657094	0.00544638	DSCAM/SEMA5A/DISC1/BMPR2/LRP1/NTN1/VEGFA	7	3	op	down
GO:0030203	BP	GO:0030203	glycosaminoglycan metabolic process	15/638	158/18862	0.000311525	0.00694403	0.00575563	VCAN/XYLT1/CHST11/CSGALNACT1/UST/BCAN/SDC3/GPC6/CSPG5/CSPG4/CHST9/CHST15/GPC5/CHSY3/FGF2	15	3	op	down
GO:0006821	BP	GO:0006821	chloride transport	12/638	109/18862	0.000317855	0.00705586	0.00584831	GRM5/SLC4A10/GABRB3/BEST3/GABRB1/PRKG2/GLRB/ANO6/SLC1A1/GABRB2/ANO5/SLC6A1	12	3	op	down
GO:0051703	BP	GO:0051703	biological process involved in intraspecies interaction between organisms	8/638	52/18862	0.000331365	0.00732549	0.0060718	NRXN1/NLGN4X/BRINP1/NLGN4Y/KALRN/GAD1/NRXN2/CHD8	8	3	op	down
GO:0031290	BP	GO:0031290	retinal ganglion cell axon guidance	5/638	19/18862	0.000341567	0.00752006	0.00623307	VEGFA/PTPRO/EPHB1/SLIT1/ROBO2	5	3	op	down
GO:0009187	BP	GO:0009187	cyclic nucleotide metabolic process	7/638	40/18862	0.000345573	0.00754642	0.00625492	RORA/PDE8B/PDE4D/ADCY8/PDE7B/ADCY2/ADCY1	7	3	op	down
GO:0070296	BP	GO:0070296	sarcoplasmic reticulum calcium ion transport	7/638	40/18862	0.000345573	0.00754642	0.00625492	SLC8A1/DMD/PDE4D/CACNA1C/ATP1A2/ATP2A2/CAMK2D	7	3	op	down
GO:0010880	BP	GO:0010880	regulation of release of sequestered calcium ion into cytosol by sarcoplasmic reticulum	6/638	29/18862	0.000357255	0.00776994	0.00644019	SLC8A1/DMD/PDE4D/CACNA1C/ATP1A2/CAMK2D	6	3	op	down
GO:0014016	BP	GO:0014016	neuroblast differentiation	3/638	5/18862	0.000366038	0.00786542	0.00651932	TAFA1/BCHE/ASCL1	3	3	op	down
GO:0021529	BP	GO:0021529	spinal cord oligodendrocyte cell differentiation	3/638	5/18862	0.000366038	0.00786542	0.00651932	SOX6/OLIG2/ASCL1	3	3	op	down
GO:0150099	BP	GO:0150099	neuron-glial cell signaling	3/638	5/18862	0.000366038	0.00786542	0.00651932	ADRA1A/GABBR2/GABBR1	3	3	op	down
GO:0031623	BP	GO:0031623	receptor internalization	12/638	111/18862	0.000376297	0.00805366	0.00667535	OPHN1/RAB31/GSG1L/GRIA1/SNAP25/LRP1/CALCRL/CD81/CACNG4/VEGFA/CACNG2/DNM1	12	3	op	down
GO:00971201	BP	GO:0097120	receptor localization to synapse	8/638	53/18862	0.000378877	0.00807669	0.00669444	LRRC7/NLGN1/SHISA6/GPC6/SNAP25/CACNG4/CACNG2/ADAM22	8	3	op	down
GO:0007204	BP	GO:0007204	positive regulation of cytosolic calcium ion concentration	23/638	310/18862	0.000381258	0.00809533	0.00670989	FAM155A/CACNA1A/SLC8A1/PDGFRA/DMD/GALR1/ITPR2/PDE4D/PLCE1/GPR17/LRP1/ADCY8/ATP2B4/CACNA1C/TPCN2/ATP1A2/ITGAV/ADRA1A/GRIN2B/FYN/JAK2/FGF2/CAMK2D	23	3	op	down
GO:0003300	BP	GO:0003300	cardiac muscle hypertrophy	11/638	96/18862	0.000395682	0.00836852	0.00693632	PRKCA/SORBS2/PPP3CA/ATP2B4/AKAP13/ADRA1A/PDLIM5/ATP2A2/SMAD3/CAMK2D/INPP5F	11	3	op	down
GO:00440912	BP	GO:0044091	membrane biogenesis	7/638	41/18862	0.00040471	0.00852589	0.00706676	NRXN1/NLGN1/NLGN4X/NLGN4Y/NRXN2/CDH2/PACSIN2	7	3	op	down
GO:0015800	BP	GO:0015800	acidic amino acid transport	9/638	67/18862	0.000406385	0.00852774	0.0070683	GRM7/SLC1A2/NTRK2/SNAP25/ATP1A2/SLC1A1/SLC25A12/SYT1/SLC6A1	9	3	op	down
GO:00515921	BP	GO:0051592	response to calcium ion	14/638	145/18862	0.000411773	0.00860718	0.00713414	KCNMA1/NLGN1/KCNMB2/ADCY8/PPP3CA/EGFR/SYT17/KCNH1/STIM1/CACNG2/ADCY1/SLC25A12/SYT1/CAMK2D	14	3	op	down
GO:19011361	BP	GO:1901136	carbohydrate derivative catabolic process	17/638	198/18862	0.000420006	0.00871768	0.00722573	VCAN/BCAN/SDC3/PDE8B/GPC6/PDE4D/PDE7B/CSPG5/CSPG4/NEU4/CST3/UPP2/GPC5/ADAMTS9/FGF2/NPL/SAMHD1	17	3	op	down
GO:00301981	BP	GO:0030198	extracellular matrix organization	27/638	393/18862	0.000420305	0.00871768	0.00722573	TNR/VCAN/CSGALNACT1/MMP16/NTNG1/SMOC1/PDGFRA/COL11A1/BCAN/COL9A1/FERMT1/LRP1/PXDN/ANTXR1/ITGA8/ADAMTS17/CST3/LAMA4/SULF2/ITGAV/FLRT2/NTN4/ITGA9/TLL1/SMAD3/ADAMTS9/FGF2	27	3	op	down
GO:00519682	BP	GO:0051968	positive regulation of synaptic transmission, glutamatergic	6/638	30/18862	0.00043392	0.0089311	0.00740262	TNR/NRXN1/NLGN1/EGFR/CACNG4/CACNG2	6	3	op	down
GO:0060292	BP	GO:0060292	long-term synaptic depression	6/638	30/18862	0.00043392	0.0089311	0.00740262	GRID2/SORCS3/GRIA1/PPP1R9A/ADCY8/KCNB1	6	3	op	down
GO:00430621	BP	GO:0043062	extracellular structure organization	27/638	394/18862	0.000437198	0.00896424	0.00743009	TNR/VCAN/CSGALNACT1/MMP16/NTNG1/SMOC1/PDGFRA/COL11A1/BCAN/COL9A1/FERMT1/LRP1/PXDN/ANTXR1/ITGA8/ADAMTS17/CST3/LAMA4/SULF2/ITGAV/FLRT2/NTN4/ITGA9/TLL1/SMAD3/ADAMTS9/FGF2	27	3	op	down
GO:0071625	BP	GO:0071625	vocalization behavior	5/638	20/18862	0.000442827	0.00904511	0.00749712	NRXN1/NLGN4X/BRINP1/NLGN4Y/NRXN2	5	3	op	down
GO:00726591	BP	GO:0072659	protein localization to plasma membrane	21/638	275/18862	0.000462122	0.00940348	0.00779416	DPP6/KCNIP4/DPP10/PID1/RAB31/GPR158/KIF13A/LRP1/SORBS1/MYO5A/KCNB1/ATP2B4/PRKG2/RAB3C/EGFR/ASB3/CD81/CDH2/NSF/NECTIN3/RAB10	21	3	op	down
GO:00452291	BP	GO:0045229	external encapsulating structure organization	27/638	396/18862	0.000472788	0.00958422	0.00794397	TNR/VCAN/CSGALNACT1/MMP16/NTNG1/SMOC1/PDGFRA/COL11A1/BCAN/COL9A1/FERMT1/LRP1/PXDN/ANTXR1/ITGA8/ADAMTS17/CST3/LAMA4/SULF2/ITGAV/FLRT2/NTN4/ITGA9/TLL1/SMAD3/ADAMTS9/FGF2	27	3	op	down
GO:0060291	BP	GO:0060291	long-term synaptic potentiation	10/638	83/18862	0.000481187	0.00971781	0.0080547	TNR/NLGN1/NTRK2/SNAP25/SERPINE2/PPP1R9A/ADCY8/SLC1A1/ADCY1/GRIN2B	10	3	op	down
GO:0014897	BP	GO:0014897	striated muscle hypertrophy	11/638	99/18862	0.000516304	0.0102505	0.00849623	PRKCA/SORBS2/PPP3CA/ATP2B4/AKAP13/ADRA1A/PDLIM5/ATP2A2/SMAD3/CAMK2D/INPP5F	11	3	op	down
GO:0021681	BP	GO:0021681	cerebellar granular layer development	4/638	12/18862	0.000516696	0.0102505	0.00849623	GRID2/OPHN1/SERPINE2/CEND1	4	3	op	down
GO:0051386	BP	GO:0051386	regulation of neurotrophin TRK receptor signaling pathway	4/638	12/18862	0.000516696	0.0102505	0.00849623	NTRK3/TMEM108/WASF1/DOK5	4	3	op	down
GO:0030004	BP	GO:0030004	cellular monovalent inorganic cation homeostasis	12/638	115/18862	0.000520721	0.0102505	0.00849623	KCNMA1/SLC8A1/SLC4A10/LRRK2/ATP1A2/ATP1B2/SLC4A4/SLC9A7/DMXL2/ATP1A1/UBE3A/ATP6V1C1	12	3	op	down
GO:1903510	BP	GO:1903510	mucopolysaccharide metabolic process	12/638	115/18862	0.000520721	0.0102505	0.00849623	VCAN/XYLT1/CHST11/CSGALNACT1/UST/BCAN/CSPG5/CSPG4/CHST9/CHST15/CHSY3/FGF2	12	3	op	down
GO:0099174	BP	GO:0099174	regulation of presynapse organization	6/638	31/18862	0.000522829	0.0102505	0.00849623	NLGN1/LRFN5/SLITRK4/GPC6/IL1RAP/SLITRK5	6	3	op	down
GO:1902692	BP	GO:1902692	regulation of neuroblast proliferation	6/638	31/18862	0.000522829	0.0102505	0.00849623	DISC1/LRRK2/TAFA1/VEGFA/KDM1A/HIF1A	6	3	op	down
GO:1905606	BP	GO:1905606	regulation of presynapse assembly	6/638	31/18862	0.000522829	0.0102505	0.00849623	NLGN1/LRFN5/SLITRK4/GPC6/IL1RAP/SLITRK5	6	3	op	down
GO:00315891	BP	GO:0031589	cell-substrate adhesion	25/638	359/18862	0.000557022	0.0108812	0.00901896	ATRNL1/NTNG1/DISC1/CASK/CDH13/FERMT1/LRP1/SORBS1/PLEKHA2/CSPG5/VWC2/ANTXR1/ITGA8/ATP1B2/VEGFA/PTPRO/ITGAV/EPHB1/NTN4/SPRY4/SMAD3/JAK2/ADAMTS9/SEMA3E/EPB41L5	25	3	op	down
GO:00996331	BP	GO:0099633	protein localization to postsynaptic specialization membrane	5/638	21/18862	0.000565149	0.0109451	0.00907197	SHISA6/GPC6/CACNG4/CACNG2/ADAM22	5	3	op	down
GO:00996451	BP	GO:0099645	neurotransmitter receptor localization to postsynaptic specialization membrane	5/638	21/18862	0.000565149	0.0109451	0.00907197	SHISA6/GPC6/CACNG4/CACNG2/ADAM22	5	3	op	down
GO:0048638	BP	GO:0048638	regulation of developmental growth	23/638	319/18862	0.000568446	0.0109451	0.00907197	DSCAM/TNR/NRCAM/SEMA5A/PLCB1/RIMS2/ZFPM2/DCC/MAP2/DISC1/BMPR2/PLXNA4/LRP1/NTN1/SYT17/VEGFA/BASP1/MT3/SYT1/RNF157/FGF2/ATP8A2/SEMA3E	23	3	op	down
GO:00510561	BP	GO:0051056	regulation of small GTPase mediated signal transduction	23/638	319/18862	0.000568446	0.0109451	0.00907197	OPHN1/TRIO/ARHGAP31/PLCE1/GPR17/ARHGAP42/MMD2/ADGRG1/ARHGAP20/AKAP13/SIPA1L2/FAM13A/VAV2/KALRN/ARHGAP10/RIT2/ADRA1A/ARHGEF3/SPRY4/JAK2/ARFGEF1/ARHGEF12/RAPGEF1	23	3	op	down
GO:0043112	BP	GO:0043112	receptor metabolic process	15/638	168/18862	0.000598726	0.0114823	0.00951719	OPHN1/RAB31/GSG1L/GRIA1/SNAP25/LRP1/CALCRL/CD81/CACNG4/VEGFA/CACNG2/DNM1/NSF/ZNRF3/INPP5F	15	3	op	down
GO:00430871	BP	GO:0043087	regulation of GTPase activity	31/638	487/18862	0.000600618	0.0114823	0.00951719	NTRK3/PLCB1/OPHN1/RGS7/STXBP5L/ASAP1/TNK2/ARHGAP31/NTRK2/LRRK2/PLXNA4/ARHGAP42/MTSS2/ARHGAP20/SIPA1L2/FAM13A/VAV2/STXBP5/LRCH1/RASAL2/KALRN/ARHGAP10/PREX2/ELMOD1/PTPRN2/ARFGEF1/RGS6/ARHGEF12/USP6NL/RIC8B/RAPGEF1	31	3	op	down
GO:0014896	BP	GO:0014896	muscle hypertrophy	11/638	101/18862	0.000612675	0.01163	0.00963964	PRKCA/SORBS2/PPP3CA/ATP2B4/AKAP13/ADRA1A/PDLIM5/ATP2A2/SMAD3/CAMK2D/INPP5F	11	3	op	down
GO:0022037	BP	GO:0022037	metencephalon development	11/638	101/18862	0.000612675	0.01163	0.00963964	RORA/GRID2/DAB1/OPHN1/CNTN1/MYO16/NLGN4X/SERPINE2/NCOA1/CEND1/ASCL1	11	3	op	down
GO:0048841	BP	GO:0048841	regulation of axon extension involved in axon guidance	6/638	32/18862	0.000625279	0.0117859	0.00976884	DSCAM/SEMA5A/BMPR2/PLXNA4/VEGFA/SEMA3E	6	3	op	down
GO:00975531	BP	GO:0097553	calcium ion transmembrane import into cytosol	13/638	134/18862	0.0006256	0.0117859	0.00976884	FAM155A/SLC8A1/DMD/ITPR2/PDE4D/ATP2B4/CACNA1C/TPCN2/ATP1A2/GRIN2B/FYN/FGF2/CAMK2D	13	3	op	down
GO:00860651	BP	GO:0086065	cell communication involved in cardiac conduction	8/638	57/18862	0.000627469	0.0117859	0.00976884	SLC8A1/CACNA1D/PDE4D/CACNA1C/ATP1A2/ATP1B2/ATP1A1/CAMK2D	8	3	op	down
GO:00604021	BP	GO:0060402	calcium ion transport into cytosol	14/638	152/18862	0.000662278	0.0123964	0.0102748	FAM155A/SLC8A1/DMD/ITPR2/PDE4D/ATP2B4/CACNA1C/TPCN2/ATP1A2/ADRA1A/GRIN2B/FYN/FGF2/CAMK2D	14	3	op	down
GO:00600481	BP	GO:0060048	cardiac muscle contraction	13/638	135/18862	0.000671361	0.0125228	0.0103796	FGF12/SLC8A1/DMD/SCN1A/CACNA1D/PDE4D/CACNA1C/ATP1A2/ASB3/ADRA1A/ATP2A2/ATP1A1/CAMK2D	13	3	op	down
GO:00364652	BP	GO:0036465	synaptic vesicle recycling	9/638	72/18862	0.000696602	0.012904	0.0106956	FGF14/OPHN1/NLGN1/NLGN4X/LRRK2/NLGN4Y/DNM1/PPP3CB/SYT1	9	3	op	down
GO:00860031	BP	GO:0086003	cardiac muscle cell contraction	9/638	72/18862	0.000696602	0.012904	0.0106956	FGF12/SCN1A/CACNA1D/PDE4D/CACNA1C/ATP1A2/ATP2A2/ATP1A1/CAMK2D	9	3	op	down
GO:0150104	BP	GO:0150104	transport across blood-brain barrier	10/638	87/18862	0.000701566	0.0129512	0.0107348	SLC1A2/SLC2A13/SLC24A3/LRP1/ATP2B4/ATP1A2/ATP1B2/SLC1A1/SLC4A4/SLC6A1	10	3	op	down
GO:0010881	BP	GO:0010881	regulation of cardiac muscle contraction by regulation of the release of sequestered calcium ion	5/638	22/18862	0.000711177	0.0130399	0.0108082	SLC8A1/DMD/CACNA1C/ATP1A2/CAMK2D	5	3	op	down
GO:0051388	BP	GO:0051388	positive regulation of neurotrophin TRK receptor signaling pathway	3/638	6/18862	0.00071365	0.0130399	0.0108082	NTRK3/TMEM108/WASF1	3	3	op	down
GO:20007393	BP	GO:2000739	regulation of mesenchymal stem cell differentiation	3/638	6/18862	0.00071365	0.0130399	0.0108082	SOX6/SOX5/PDGFRA	3	3	op	down
GO:0030007	BP	GO:0030007	cellular potassium ion homeostasis	4/638	13/18862	0.000726448	0.0131025	0.0108601	KCNMA1/ATP1A2/ATP1B2/ATP1A1	4	3	op	down
GO:00380071	BP	GO:0038007	netrin-activated signaling pathway	4/638	13/18862	0.000726448	0.0131025	0.0108601	DSCAM/DCC/NTN1/UNC5D	4	3	op	down
GO:0048172	BP	GO:0048172	regulation of short-term neuronal synaptic plasticity	4/638	13/18862	0.000726448	0.0131025	0.0108601	GRIK2/SHISA9/SHISA6/SLC4A10	4	3	op	down
GO:0048701	BP	GO:0048701	embryonic cranial skeleton morphogenesis	7/638	45/18862	0.000726831	0.0131025	0.0108601	CHST11/MMP16/PDGFRA/PRRX1/GNAS/SMAD3/MTHFD1L	7	3	op	down
GO:0048738	BP	GO:0048738	cardiac muscle tissue development	17/638	208/18862	0.000736521	0.0132327	0.0109681	SOX6/ZFPM2/SLC8A1/SGCZ/PDGFRA/COL11A1/NEBL/SGCD/SORBS2/FHOD3/AKAP13/VEGFA/ADRA1A/PDLIM5/TENM4/ADAMTS9/FGF2	17	3	op	down
GO:0014808	BP	GO:0014808	release of sequestered calcium ion into cytosol by sarcoplasmic reticulum	6/638	33/18862	0.000742626	0.0132538	0.0109855	SLC8A1/DMD/PDE4D/CACNA1C/ATP1A2/CAMK2D	6	3	op	down
GO:00860041	BP	GO:0086004	regulation of cardiac muscle cell contraction	6/638	33/18862	0.000742626	0.0132538	0.0109855	PDE4D/CACNA1C/ATP1A2/ATP2A2/ATP1A1/CAMK2D	6	3	op	down
GO:0006022	BP	GO:0006022	aminoglycan metabolic process	15/638	172/18862	0.000764804	0.0136044	0.0112761	VCAN/XYLT1/CHST11/CSGALNACT1/UST/BCAN/SDC3/GPC6/CSPG5/CSPG4/CHST9/CHST15/GPC5/CHSY3/FGF2	15	3	op	down
GO:0010232	BP	GO:0010232	vascular transport	10/638	88/18862	0.000768027	0.0136166	0.0112863	SLC1A2/SLC2A13/SLC24A3/LRP1/ATP2B4/ATP1A2/ATP1B2/SLC1A1/SLC4A4/SLC6A1	10	3	op	down
GO:00484883	BP	GO:0048488	synaptic vesicle endocytosis	8/638	59/18862	0.000793691	0.0139794	0.0115869	OPHN1/NLGN1/NLGN4X/LRRK2/NLGN4Y/DNM1/PPP3CB/SYT1	8	3	op	down
GO:01402383	BP	GO:0140238	presynaptic endocytosis	8/638	59/18862	0.000793691	0.0139794	0.0115869	OPHN1/NLGN1/NLGN4X/LRRK2/NLGN4Y/DNM1/PPP3CB/SYT1	8	3	op	down
GO:005196111	BP	GO:0051961	negative regulation of nervous system development	13/638	138/18862	0.00082591	0.0144756	0.0119983	TNR/SEMA5A/DAB1/DCC/MAP2/BRINP1/GPR37L1/PPP3CA/NTN1/MT3/SLIT1/SEMA3E/ROBO2	13	3	op	down
GO:0032147	BP	GO:0032147	activation of protein kinase activity	23/638	328/18862	0.000831208	0.0144756	0.0119983	NTRK3/NRG3/ALK/LRRK2/PLCE1/MAP3K5/ADCY8/MAP3K1/CSPG4/PDGFC/EIF2AK2/EGFR/CD81/VEGFA/ADCY2/ADCY1/PRKAR1B/PRKAG2/MT3/PAK3/JAK2/FGF2/RAPGEF1	23	3	op	down
GO:0051489	BP	GO:0051489	regulation of filopodium assembly	7/638	46/18862	0.000832645	0.0144756	0.0119983	GPM6A/NLGN1/TENM1/DPYSL3/PPP1R9A/PLPPR5/GAP43	7	3	op	down
GO:0099637	BP	GO:0099637	neurotransmitter receptor transport	7/638	46/18862	0.000832645	0.0144756	0.0119983	OPHN1/GSG1L/SNAP25/CACNG4/CACNG2/SLC1A1/DNM1	7	3	op	down
GO:0019935	BP	GO:0019935	cyclic-nucleotide-mediated signaling	10/638	89/18862	0.000839583	0.0145492	0.0120592	RIMS2/PDE4D/PDE7B/RAPGEF4/PCLO/ADCY2/ADCY1/PDE3B/PRKAR1B/RNF157	10	3	op	down
GO:0098657	BP	GO:0098657	import into cell	18/638	230/18862	0.000865463	0.0149494	0.012391	FAM155A/OPHN1/SLC8A1/SLC1A2/GSG1L/SNAP25/ATP2B4/ATP1A2/ATP1B2/CACNG4/CACNG2/SLC1A1/DNM1/SLC9A7/FYN/SLC39A10/ATP1A1/SLC6A1	18	3	op	down
GO:0051146	BP	GO:0051146	striated muscle cell differentiation	20/638	269/18862	0.000872156	0.0150167	0.0124468	SOX6/SLC8A1/PDGFRA/NEBL/DMD/ADGRB1/SORBS2/PPP3CA/FHOD3/AKAP13/DNER/KCNH1/CD81/VEGFA/SMYD3/ADRA1A/PDLIM5/TANC1/CDH2/MYEF2	20	3	op	down
GO:1903514	BP	GO:1903514	release of sequestered calcium ion into cytosol by endoplasmic reticulum	6/638	34/18862	0.000876286	0.0150396	0.0124657	SLC8A1/DMD/PDE4D/CACNA1C/ATP1A2/CAMK2D	6	3	op	down
GO:0140115	BP	GO:0140115	export across plasma membrane	8/638	60/18862	0.000889136	0.0152116	0.0126083	SLC8A1/KCNT2/ATP1A2/ATP2B1/ANO6/ATP1B2/SLC4A4/ATP1A1	8	3	op	down
GO:00181051	BP	GO:0018105	peptidyl-serine phosphorylation	22/638	310/18862	0.000914314	0.0155809	0.0129144	PRKCA/NTRK3/DMD/STK32A/NTRK2/LRRK2/TENM1/PDE4D/CAMK1D/ATP2B4/PRKG2/MARK1/EGFR/STK32B/RPS6KA2/VEGFA/SLC1A1/SMYD3/MAST4/CAMK2D/INPP5F/DCLK1	22	3	op	down
GO:00509052	BP	GO:0050905	neuromuscular process	10/638	90/18862	0.000916526	0.0155809	0.0129144	TNR/NRXN1/PCDH15/GRID2/FGF12/CTNNA2/GLRB/MYCBP2/ATP8A2/CHD8	10	3	op	down
GO:0070169	BP	GO:0070169	positive regulation of biomineral tissue development	7/638	47/18862	0.00095025	0.0161033	0.0133474	SLC8A1/BMPR2/NELL1/ATP2B1/ANO6/ACVR2A/SMAD3	7	3	op	down
GO:0006941	BP	GO:0006941	striated muscle contraction	15/638	176/18862	0.000968443	0.01636	0.0135601	FGF12/SLC8A1/DMD/SCN1A/CACNA1D/PDE4D/DTNA/CACNA1C/ATP1A2/ASB3/ADRA1A/ATP2A2/ATP8A2/ATP1A1/CAMK2D	15	3	op	down
GO:0030207	BP	GO:0030207	chondroitin sulfate catabolic process	4/638	14/18862	0.000989953	0.0166188	0.0137747	VCAN/BCAN/CSPG5/CSPG4	4	3	op	down
GO:0099170	BP	GO:0099170	postsynaptic modulation of chemical synaptic transmission	4/638	14/18862	0.000989953	0.0166188	0.0137747	PLCB1/GRM5/DCC/PPP3CA	4	3	op	down
GO:00076131	BP	GO:0007613	memory	11/638	107/18862	0.00099574	0.0166639	0.013812	PLCB1/SORCS3/TAFA2/BRINP1/GRIA1/ADCY8/SCN2A/KALRN/ADCY1/PPP3CB/SLC6A1	11	3	op	down
GO:00069421	BP	GO:0006942	regulation of striated muscle contraction	10/638	91/18862	0.000999158	0.0166692	0.0138164	SLC8A1/DMD/PDE4D/CACNA1C/ATP1A2/ASB3/ADRA1A/ATP2A2/ATP1A1/CAMK2D	10	3	op	down
GO:00182091	BP	GO:0018209	peptidyl-serine modification	23/638	333/18862	0.00101839	0.0169375	0.0140388	PRKCA/NTRK3/DMD/STK32A/NTRK2/GALNT13/LRRK2/TENM1/PDE4D/CAMK1D/ATP2B4/PRKG2/MARK1/EGFR/STK32B/RPS6KA2/VEGFA/SLC1A1/SMYD3/MAST4/CAMK2D/INPP5F/DCLK1	23	3	op	down
GO:0021955	BP	GO:0021955	central nervous system neuron axonogenesis	6/638	35/18862	0.00102773	0.01704	0.0141238	DCC/PLXNA4/MYCBP2/EPHB1/NIN/DCLK1	6	3	op	down
GO:0045778	BP	GO:0045778	positive regulation of ossification	7/638	48/18862	0.00108054	0.0177773	0.0147349	SLC8A1/BMPR2/NELL1/ATP2B1/ANO6/ACVR2A/SMAD3	7	3	op	down
GO:0110151	BP	GO:0110151	positive regulation of biomineralization	7/638	48/18862	0.00108054	0.0177773	0.0147349	SLC8A1/BMPR2/NELL1/ATP2B1/ANO6/ACVR2A/SMAD3	7	3	op	down
GO:00148291	BP	GO:0014829	vascular associated smooth muscle contraction	5/638	24/18862	0.00108544	0.0177773	0.0147349	SLC8A1/ARHGAP42/ATP2B1/ZDHHC21/CHRM3	5	3	op	down
GO:00600741	BP	GO:0060074	synapse maturation	5/638	24/18862	0.00108544	0.0177773	0.0147349	NRXN1/BCAN/DISC1/IGSF21/ADGRL1	5	3	op	down
GO:0006027	BP	GO:0006027	glycosaminoglycan catabolic process	8/638	62/18862	0.00110758	0.0180301	0.0149444	VCAN/BCAN/SDC3/GPC6/CSPG5/CSPG4/GPC5/FGF2	8	3	op	down
GO:00439541	BP	GO:0043954	cellular component maintenance	8/638	62/18862	0.00110758	0.0180301	0.0149444	OPHN1/ZNF804A/ERC2/C1QL1/PCLO/GRIN2B/TANC1/FYN	8	3	op	down
GO:0055013	BP	GO:0055013	cardiac muscle cell development	9/638	77/18862	0.0011373	0.0183737	0.0152292	SLC8A1/PDGFRA/NEBL/SORBS2/FHOD3/AKAP13/VEGFA/ADRA1A/PDLIM5	9	3	op	down
GO:0060060	BP	GO:0060060	post-embryonic retina morphogenesis in camera-type eye	2/638	2/18862	0.00114237	0.0183737	0.0152292	DSCAM/CRB1	2	3	op	down
GO:0061795	BP	GO:0061795	Golgi lumen acidification	2/638	2/18862	0.00114237	0.0183737	0.0152292	SLC9A7/UBE3A	2	3	op	down
GO:1905526	BP	GO:1905526	regulation of Golgi lumen acidification	2/638	2/18862	0.00114237	0.0183737	0.0152292	SLC9A7/UBE3A	2	3	op	down
GO:0090287	BP	GO:0090287	regulation of cellular response to growth factor stimulus	21/638	296/18862	0.00118844	0.0190576	0.0157961	CHST11/NTRK3/EPN2/TMEM108/CASK/BMPR2/FERMT1/SPRED2/ATP2B4/VWC2/RNF165/SULF2/SPRED1/BMPER/MT3/SPRY4/SMAD3/FGF2/HIF1A/WASF1/DOK5	21	3	op	down
GO:0097484	BP	GO:0097484	dendrite extension	6/638	36/18862	0.00119848	0.0191615	0.0158822	RIMS2/TMEM108/SYT17/SYT1/RNF157/WASF1	6	3	op	down
GO:0061669	BP	GO:0061669	spontaneous neurotransmitter secretion	3/638	7/18862	0.00121751	0.0192367	0.0159445	RIMS2/PPP1R9A/SYT1	3	3	op	down
GO:0071420	BP	GO:0071420	cellular response to histamine	3/638	7/18862	0.00121751	0.0192367	0.0159445	GABRB3/GABRB1/GABRB2	3	3	op	down
GO:1902746	BP	GO:1902746	regulation of lens fiber cell differentiation	3/638	7/18862	0.00121751	0.0192367	0.0159445	SPRED2/SPRED1/FGF2	3	3	op	down
GO:1903997	BP	GO:1903997	positive regulation of non-membrane spanning protein tyrosine kinase activity	3/638	7/18862	0.00121751	0.0192367	0.0159445	NTRK2/ADRA1A/FYN	3	3	op	down
GO:0035051	BP	GO:0035051	cardiocyte differentiation	13/638	144/18862	0.00122553	0.0193067	0.0160025	SOX6/SLC8A1/PDGFRA/NEBL/SORBS2/FHOD3/PRICKLE1/AKAP13/EGFR/VEGFA/ADRA1A/PDLIM5/TENM4	13	3	op	down
GO:00072651	BP	GO:0007265	Ras protein signal transduction	23/638	338/18862	0.00124092	0.0194918	0.016156	OPHN1/SHC3/CDH13/PLCE1/GPR17/ARHGAP42/MMD2/ADGRG1/AKAP13/NTN1/KSR2/GNA12/RIT2/NCKAP1/ADRA1A/ARHGEF3/SPRY4/JAK2/ARFGEF1/FGF2/ARHGEF12/WASF1/RAPGEF1	23	3	op	down
GO:0035296	BP	GO:0035296	regulation of tube diameter	12/638	127/18862	0.0012594	0.0196671	0.0163012	KCNMA1/SLC8A1/KCNMB2/BMPR2/ARHGAP42/ATP1A2/EGFR/ASIC2/ATP2B1/ADRA1A/ZDHHC21/CHRM3	12	3	op	down
GO:0097746	BP	GO:0097746	blood vessel diameter maintenance	12/638	127/18862	0.0012594	0.0196671	0.0163012	KCNMA1/SLC8A1/KCNMB2/BMPR2/ARHGAP42/ATP1A2/EGFR/ASIC2/ATP2B1/ADRA1A/ZDHHC21/CHRM3	12	3	op	down
GO:0021549	BP	GO:0021549	cerebellum development	10/638	94/18862	0.00128436	0.019941	0.0165283	RORA/GRID2/DAB1/OPHN1/CNTN1/MYO16/NLGN4X/SERPINE2/NCOA1/CEND1	10	3	op	down
GO:0045666	BP	GO:0045666	positive regulation of neuron differentiation	10/638	94/18862	0.00128436	0.019941	0.0165283	NRCAM/BRINP3/ZEB1/DAB1/BRINP1/MMD2/NCOA1/VWC2/BRINP2/ASCL1	10	3	op	down
GO:0021535	BP	GO:0021535	cell migration in hindbrain	4/638	15/18862	0.00131404	0.0203095	0.0168337	DAB1/CTNNA2/CEND1/ATP1B2	4	3	op	down
GO:0046339	BP	GO:0046339	diacylglycerol metabolic process	5/638	25/18862	0.00131944	0.0203095	0.0168337	DGKG/DGKI/PLCE1/DGKB/DGKH	5	3	op	down
GO:0051654	BP	GO:0051654	establishment of mitochondrion localization	5/638	25/18862	0.00131944	0.0203095	0.0168337	AGBL4/MARK1/TRAK1/HIF1A/WASF1	5	3	op	down
GO:0035150	BP	GO:0035150	regulation of tube size	12/638	128/18862	0.00134802	0.0206902	0.0171493	KCNMA1/SLC8A1/KCNMB2/BMPR2/ARHGAP42/ATP1A2/EGFR/ASIC2/ATP2B1/ADRA1A/ZDHHC21/CHRM3	12	3	op	down
GO:1902305	BP	GO:1902305	regulation of sodium ion transmembrane transport	8/638	64/18862	0.00136686	0.0209196	0.0173394	FGF14/FGF12/DMD/HECW1/ATP2B4/ATP1A2/ATP1B2/CAMK2D	8	3	op	down
GO:0008347	BP	GO:0008347	glial cell migration	7/638	50/18862	0.00138295	0.0210459	0.0174441	DAB1/DISC1/LRP1/ADGRG1/CSPG4/ATP1B2/ZMIZ1	7	3	op	down
GO:00220292	BP	GO:0022029	telencephalon cell migration	7/638	50/18862	0.00138295	0.0210459	0.0174441	TNR/NRG3/DAB1/DISC1/LRRK2/ADGRG1/ZMIZ1	7	3	op	down
GO:1903115	BP	GO:1903115	regulation of actin filament-based movement	6/638	37/18862	0.00139012	0.0210873	0.0174784	PDE4D/CACNA1C/ATP1A2/ATP2A2/ATP1A1/CAMK2D	6	3	op	down
GO:00163111	BP	GO:0016311	dephosphorylation	30/638	491/18862	0.00139352	0.0210873	0.0174784	PTPRZ1/TMEM132D/PTPRG/PTPRT/LRRK2/PTPRE/PLPP4/FARP1/PLPPR1/PPP3CA/PPP2R1A/EIF2AK2/ATP1A2/LMTK3/PLPPR5/PPP1R14C/PTPRO/SPRED1/INPP4B/PTPRN2/PPP3CB/SLC39A10/SMAD3/JAK2/EYA2/ATP1A1/CTDSPL/PPM1K/INPP5F/PPP1R10	30	3	op	down
GO:0070997	BP	GO:0070997	neuron death	23/638	342/18862	0.0014479	0.0218487	0.0181095	PTPRZ1/GRID2/GRIK2/DCC/GPNMB/NTRK2/LRRK2/MAP3K5/LRP1/THRB/SCN2A/KCNB1/SLC1A1/EPHB1/GABRB2/MT3/CIT/PAK3/GRIN2B/FYN/JAK2/ASCL1/HIF1A	23	3	op	down
GO:0000186	BP	GO:0000186	activation of MAPKK activity	7/638	51/18862	0.00155702	0.0234294	0.0194197	LRRK2/MAP3K5/MAP3K1/EIF2AK2/EGFR/JAK2/RAPGEF1	7	3	op	down
GO:1904861	BP	GO:1904861	excitatory synapse assembly	5/638	26/18862	0.00158864	0.0238385	0.0197588	NRXN1/GRID2/NLGN1/IL1RAP/NRXN2	5	3	op	down
GO:0038179	BP	GO:0038179	neurotrophin signaling pathway	6/638	38/18862	0.00160426	0.0239392	0.0198422	NTRK3/TMEM108/NTRK2/WASF1/DOK5/RAPGEF1	6	3	op	down
GO:0045823	BP	GO:0045823	positive regulation of heart contraction	6/638	38/18862	0.00160426	0.0239392	0.0198422	PDE4D/ATP1A2/SLC1A1/ADRA1A/ATP2A2/ATP1A1	6	3	op	down
GO:00507731	BP	GO:0050773	regulation of dendrite development	10/638	97/18862	0.00163262	0.024161	0.020026	CSMD3/DGKG/DCC/HECW1/ALK/PPP3CA/CAMK1D/MARK1/KALRN/PAK3	10	3	op	down
GO:0098659	BP	GO:0098659	inorganic cation import across plasma membrane	10/638	97/18862	0.00163262	0.024161	0.020026	FAM155A/SLC8A1/ATP2B4/ATP1A2/ATP1B2/SLC9A7/FYN/SLC39A10/ATP1A1/SLC6A1	10	3	op	down
GO:0099587	BP	GO:0099587	inorganic ion import across plasma membrane	10/638	97/18862	0.00163262	0.024161	0.020026	FAM155A/SLC8A1/ATP2B4/ATP1A2/ATP1B2/SLC9A7/FYN/SLC39A10/ATP1A1/SLC6A1	10	3	op	down
GO:00509201	BP	GO:0050920	regulation of chemotaxis	17/638	224/18862	0.00166003	0.0244991	0.0203063	DSCAM/SEMA5A/NTRK3/PDGFRA/CDH13/BMPR2/PLXNA4/CAMK1D/ANO6/MYCBP2/VEGFA/PTPRO/THBS4/SMAD3/FGF2/SEMA3E/ROBO2	17	3	op	down
GO:005077111	BP	GO:0050771	negative regulation of axonogenesis	8/638	66/18862	0.00167218	0.0246108	0.0203989	TNR/SEMA5A/DAB1/DCC/MAP2/NTN1/MT3/SEMA3E	8	3	op	down
GO:0099558	BP	GO:0099558	maintenance of synapse structure	4/638	16/18862	0.00170553	0.025033	0.0207488	OPHN1/ERC2/C1QL1/PCLO	4	3	op	down
GO:00301002	BP	GO:0030100	regulation of endocytosis	16/638	206/18862	0.00177295	0.0259068	0.0214731	OPHN1/NLGN1/TNK2/CDH13/LRRK2/RAB31/GSG1L/LRP1/PPP3CA/ANO6/VEGFA/ITGAV/RIT2/PPP3CB/PACSIN2/HIP1R	16	3	op	down
GO:003004811	BP	GO:0030048	actin filament-based movement	13/638	150/18862	0.0017747	0.0259068	0.0214731	FGF12/DMD/SCN1A/CACNA1D/PDE4D/MYO5A/CACNA1C/ATP1A2/ATP2A2/MYH10/ATP1A1/CAMK2D/EPB41L5	13	3	op	down
GO:0048593	BP	GO:0048593	camera-type eye morphogenesis	11/638	115/18862	0.00179504	0.0261327	0.0216603	DSCAM/MEGF11/NTRK2/CRB1/THRB/VEGFA/SLC1A1/ATP8A2/SDK1/HIF1A/NECTIN3	11	3	op	down
GO:00215871	BP	GO:0021587	cerebellum morphogenesis	6/638	39/18862	0.00184257	0.0265548	0.0220102	RORA/GRID2/DAB1/OPHN1/SERPINE2/CEND1	6	3	op	down
GO:19035391	BP	GO:1903539	protein localization to postsynaptic membrane	6/638	39/18862	0.00184257	0.0265548	0.0220102	SHISA6/GPC6/SNAP25/CACNG4/CACNG2/ADAM22	6	3	op	down
GO:0033555	BP	GO:0033555	multicellular organismal response to stress	8/638	67/18862	0.00184381	0.0265548	0.0220102	GRIK2/BRINP1/PPP3CA/SCN9A/ATP1A2/SLC1A1/THBS4/NPAS2	8	3	op	down
GO:0050918	BP	GO:0050918	positive chemotaxis	8/638	67/18862	0.00184381	0.0265548	0.0220102	SEMA5A/NTRK3/GPNMB/CDH13/LRP1/VEGFA/SMAD3/FGF2	8	3	op	down
GO:0006898	BP	GO:0006898	receptor-mediated endocytosis	22/638	328/18862	0.00187965	0.0269986	0.0223781	LRP1B/OPHN1/TMEM108/TNK2/RAB31/GSG1L/GRIA1/SNAP25/LDLRAD3/LRP1/TPCN2/CALCRL/CD81/CACNG4/VEGFA/CACNG2/ITGAV/DNM1/SLC9B2/HIP1R/WASF1/INPP5F	22	3	op	down
GO:0007214	BP	GO:0007214	gamma-aminobutyric acid signaling pathway	5/638	27/18862	0.00189611	0.0270371	0.02241	GABRB3/GABRB1/GABRB2/GABBR2/GABBR1	5	3	op	down
GO:0098693	BP	GO:0098693	regulation of synaptic vesicle cycle	3/638	8/18862	0.00189916	0.0270371	0.02241	RAPGEF4/PRKAR1B/SYN1	3	3	op	down
GO:1903995	BP	GO:1903995	regulation of non-membrane spanning protein tyrosine kinase activity	3/638	8/18862	0.00189916	0.0270371	0.02241	NTRK2/ADRA1A/FYN	3	3	op	down
GO:0060828	BP	GO:0060828	regulation of canonical Wnt signaling pathway	20/638	287/18862	0.00190246	0.0270371	0.02241	SEMA5A/CDK14/SHISA6/HECW1/RBMS3/LRRK2/FERMT1/TCF7L2/PRICKLE1/EGFR/SULF2/PTPRO/TLE2/CDH2/SMAD3/GPC5/CHD8/ZNRF3/LIMD1/RAPGEF1	20	3	op	down
GO:0055006	BP	GO:0055006	cardiac cell development	9/638	83/18862	0.00193808	0.0273983	0.0227094	SLC8A1/PDGFRA/NEBL/SORBS2/FHOD3/AKAP13/VEGFA/ADRA1A/PDLIM5	9	3	op	down
GO:0070509	BP	GO:0070509	calcium ion import	9/638	83/18862	0.00193808	0.0273983	0.0227094	FAM155A/CACNA1A/SLC8A1/CACNA1D/PLPP4/ATP2B4/CACNA1C/ATP2A2/FYN	9	3	op	down
GO:00218852	BP	GO:0021885	forebrain cell migration	7/638	53/18862	0.00195597	0.0275787	0.0228588	TNR/NRG3/DAB1/DISC1/LRRK2/ADGRG1/ZMIZ1	7	3	op	down
GO:0007266	BP	GO:0007266	Rho protein signal transduction	12/638	134/18862	0.00199463	0.0280502	0.0232497	OPHN1/CDH13/GPR17/ARHGAP42/ADGRG1/AKAP13/NTN1/GNA12/RIT2/ADRA1A/ARHGEF3/ARHGEF12	12	3	op	down
GO:0018212	BP	GO:0018212	peptidyl-tyrosine modification	24/638	372/18862	0.00200755	0.0281581	0.0233391	NTRK3/GRM5/PDGFRA/CNTN1/TNK2/ALK/NTRK2/TPST1/CSPG4/PPP2R1A/PDGFC/EIF2AK2/EGFR/CD81/PARP14/VEGFA/EPHB1/AFAP1L2/ADRA1A/THBS4/FYN/JAK2/JAK1/INPP5F	24	3	op	down
GO:0006026	BP	GO:0006026	aminoglycan catabolic process	8/638	68/18862	0.00202904	0.0283854	0.0235275	VCAN/BCAN/SDC3/GPC6/CSPG5/CSPG4/GPC5/FGF2	8	3	op	down
GO:0043010	BP	GO:0043010	camera-type eye development	21/638	310/18862	0.00209392	0.029217	0.0242168	DSCAM/GPM6A/MEGF11/PDGFRA/NTRK2/CRB1/BMPR2/THRB/SPRED2/ATP2B4/CACNA1C/ATP2B1/VEGFA/SLC1A1/SPRED1/SMAD3/FGF2/ATP8A2/SDK1/HIF1A/NECTIN3	21	3	op	down
GO:0014047	BP	GO:0014047	glutamate secretion	6/638	40/18862	0.00210675	0.0292441	0.0242392	GRM7/SLC1A2/NTRK2/SNAP25/SLC1A1/SYT1	6	3	op	down
GO:1903524	BP	GO:1903524	positive regulation of blood circulation	6/638	40/18862	0.00210675	0.0292441	0.0242392	PDE4D/ATP1A2/SLC1A1/ADRA1A/ATP2A2/ATP1A1	6	3	op	down
GO:0003085	BP	GO:0003085	negative regulation of systemic arterial blood pressure	4/638	17/18862	0.00217114	0.0300602	0.0249157	BMPR2/ARHGAP42/GPR37L1/ADRA1A	4	3	op	down
GO:0001954	BP	GO:0001954	positive regulation of cell-matrix adhesion	7/638	54/18862	0.00218298	0.0301464	0.0249871	DISC1/CDH13/FERMT1/PLEKHA2/VEGFA/SMAD3/EPB41L5	7	3	op	down
GO:0051402	BP	GO:0051402	neuron apoptotic process	17/638	230/18862	0.00219685	0.0302602	0.0250815	PTPRZ1/GRID2/GRIK2/NTRK2/LRP1/THRB/SCN2A/KCNB1/SLC1A1/GABRB2/MT3/CIT/PAK3/FYN/JAK2/ASCL1/HIF1A	17	3	op	down
GO:0003299	BP	GO:0003299	muscle hypertrophy in response to stress	5/638	28/18862	0.00224491	0.0306861	0.0254345	PPP3CA/ATP2B4/ATP2A2/SMAD3/INPP5F	5	3	op	down
GO:0014887	BP	GO:0014887	cardiac muscle adaptation	5/638	28/18862	0.00224491	0.0306861	0.0254345	PPP3CA/ATP2B4/ATP2A2/SMAD3/INPP5F	5	3	op	down
GO:0014898	BP	GO:0014898	cardiac muscle hypertrophy in response to stress	5/638	28/18862	0.00224491	0.0306861	0.0254345	PPP3CA/ATP2B4/ATP2A2/SMAD3/INPP5F	5	3	op	down
GO:0007193	BP	GO:0007193	adenylate cyclase-inhibiting G protein-coupled receptor signaling pathway	9/638	85/18862	0.00228755	0.0311897	0.0258519	GRM7/ADCY8/GPR37L1/GRIK3/ADCY2/ADCY1/PSAP/CHRM3/GABBR1	9	3	op	down
GO:001072111	BP	GO:0010721	negative regulation of cell development	14/638	174/18862	0.00242276	0.0329495	0.0273105	TNR/SEMA5A/DAB1/DCC/MAP2/BRINP1/THRB/GPR37L1/PPP3CA/NTN1/VEGFA/MT3/SPRY4/SEMA3E	14	3	op	down
GO:00702522	BP	GO:0070252	actin-mediated cell contraction	11/638	120/18862	0.00251789	0.0341568	0.0283112	FGF12/DMD/SCN1A/CACNA1D/PDE4D/CACNA1C/ATP1A2/ATP2A2/ATP1A1/CAMK2D/EPB41L5	11	3	op	down
GO:19054752	BP	GO:1905475	regulation of protein localization to membrane	15/638	194/18862	0.00254096	0.034383	0.0284987	DPP10/PID1/SHISA6/GPC6/LRP1/SORBS1/KCNB1/ATP2B4/EGFR/CD81/CACNG2/SLC1A1/CDH2/FYN/GPC5	15	3	op	down
GO:0032024	BP	GO:0032024	positive regulation of insulin secretion	8/638	71/18862	0.00267377	0.0360392	0.0298715	LRP1/ADCY8/TCF7L2/PPP3CB/MYRIP/TM7SF3/JAK2/HIF1A	8	3	op	down
GO:0010766	BP	GO:0010766	negative regulation of sodium ion transport	4/638	18/18862	0.00271751	0.0360392	0.0298715	HECW1/SERPINE2/ATP1A2/CAMK2D	4	3	op	down
GO:0034199	BP	GO:0034199	activation of protein kinase A activity	4/638	18/18862	0.00271751	0.0360392	0.0298715	ADCY8/ADCY2/ADCY1/PRKAR1B	4	3	op	down
GO:0097107	BP	GO:0097107	postsynaptic density assembly	4/638	18/18862	0.00271751	0.0360392	0.0298715	NRXN1/GRID2/IL1RAP/NRXN2	4	3	op	down
GO:00215751	BP	GO:0021575	hindbrain morphogenesis	6/638	42/18862	0.00271967	0.0360392	0.0298715	RORA/GRID2/DAB1/OPHN1/SERPINE2/CEND1	6	3	op	down
GO:00061981	BP	GO:0006198	cAMP catabolic process	3/638	9/18862	0.00277741	0.0360392	0.0298715	PDE8B/PDE4D/PDE7B	3	3	op	down
GO:0010749	BP	GO:0010749	regulation of nitric oxide mediated signal transduction	3/638	9/18862	0.00277741	0.0360392	0.0298715	ATP2B4/EGFR/VEGFA	3	3	op	down
GO:0021683	BP	GO:0021683	cerebellar granular layer morphogenesis	3/638	9/18862	0.00277741	0.0360392	0.0298715	GRID2/OPHN1/SERPINE2	3	3	op	down
GO:0021860	BP	GO:0021860	pyramidal neuron development	3/638	9/18862	0.00277741	0.0360392	0.0298715	DISC1/SLC4A10/ZMIZ1	3	3	op	down
GO:0045762	BP	GO:0045762	positive regulation of adenylate cyclase activity	3/638	9/18862	0.00277741	0.0360392	0.0298715	CACNA1D/CACNA1C/STIM1	3	3	op	down
GO:0051823	BP	GO:0051823	regulation of synapse structural plasticity	3/638	9/18862	0.00277741	0.0360392	0.0298715	CTNNA2/PPP1R9A/FRMPD4	3	3	op	down
GO:00724971	BP	GO:0072497	mesenchymal stem cell differentiation	3/638	9/18862	0.00277741	0.0360392	0.0298715	SOX6/SOX5/PDGFRA	3	3	op	down
GO:0086023	BP	GO:0086023	adenylate cyclase-activating adrenergic receptor signaling pathway involved in heart process	3/638	9/18862	0.00277741	0.0360392	0.0298715	PDE4D/ATP2B4/AKAP13	3	3	op	down
GO:0098953	BP	GO:0098953	receptor diffusion trapping	3/638	9/18862	0.00277741	0.0360392	0.0298715	SHISA6/CACNG4/CACNG2	3	3	op	down
GO:0098970	BP	GO:0098970	postsynaptic neurotransmitter receptor diffusion trapping	3/638	9/18862	0.00277741	0.0360392	0.0298715	SHISA6/CACNG4/CACNG2	3	3	op	down
GO:0099628	BP	GO:0099628	neurotransmitter receptor diffusion trapping	3/638	9/18862	0.00277741	0.0360392	0.0298715	SHISA6/CACNG4/CACNG2	3	3	op	down
GO:1990709	BP	GO:1990709	presynaptic active zone organization	3/638	9/18862	0.00277741	0.0360392	0.0298715	NLGN1/ERC2/PCLO	3	3	op	down
GO:0042176	BP	GO:0042176	regulation of protein catabolic process	24/638	383/18862	0.00292567	0.0378715	0.0313902	OPHN1/DISC1/HECW1/ADGRB1/LRRK2/SERPINE2/LRP1/AGBL4/NELL1/PRICKLE1/CST3/EGFR/TRIB2/CD81/RNF180/MYCBP2/TIMP3/GNA12/FYN/GFAP/SMAD3/RAD23B/NSF/UBE3A	24	3	op	down
GO:00305171	BP	GO:0030517	negative regulation of axon extension	6/638	43/18862	0.00307197	0.0394761	0.0327202	TNR/SEMA5A/MAP2/NTN1/MT3/SEMA3E	6	3	op	down
GO:0008045	BP	GO:0008045	motor neuron axon guidance	5/638	30/18862	0.00307902	0.0394761	0.0327202	PLXNA4/RNF165/NTN1/MYCBP2/SLIT1	5	3	op	down
GO:0051491	BP	GO:0051491	positive regulation of filopodium assembly	5/638	30/18862	0.00307902	0.0394761	0.0327202	GPM6A/NLGN1/TENM1/DPYSL3/PLPPR5	5	3	op	down
GO:0071711	BP	GO:0071711	basement membrane organization	5/638	30/18862	0.00307902	0.0394761	0.0327202	NTNG1/FERMT1/PXDN/FLRT2/NTN4	5	3	op	down
GO:0031102	BP	GO:0031102	neuron projection regeneration	7/638	58/18862	0.00330038	0.0413841	0.0343016	TNR/CHL1/LRP1/PRRX1/GAP43/JAK2/INPP5F	7	3	op	down
GO:00301111	BP	GO:0030111	regulation of Wnt signaling pathway	23/638	365/18862	0.00330433	0.0413841	0.0343016	SEMA5A/CDK14/SHISA6/DISC1/HECW1/RBMS3/LRRK2/FERMT1/LRP1/TCF7L2/PRICKLE1/PPP2R1A/EGFR/SULF2/PTPRO/TLE2/CDH2/SMAD3/GPC5/CHD8/ZNRF3/LIMD1/RAPGEF1	23	3	op	down
GO:0003025	BP	GO:0003025	regulation of systemic arterial blood pressure by baroreceptor feedback	2/638	3/18862	0.00335007	0.0413841	0.0343016	ASIC2/ADRA1A	2	3	op	down
GO:0021530	BP	GO:0021530	spinal cord oligodendrocyte cell fate specification	2/638	3/18862	0.00335007	0.0413841	0.0343016	OLIG2/ASCL1	2	3	op	down
GO:0021778	BP	GO:0021778	oligodendrocyte cell fate specification	2/638	3/18862	0.00335007	0.0413841	0.0343016	OLIG2/ASCL1	2	3	op	down
GO:0021779	BP	GO:0021779	oligodendrocyte cell fate commitment	2/638	3/18862	0.00335007	0.0413841	0.0343016	OLIG2/ASCL1	2	3	op	down
GO:0021780	BP	GO:0021780	glial cell fate specification	2/638	3/18862	0.00335007	0.0413841	0.0343016	OLIG2/ASCL1	2	3	op	down
GO:0021852	BP	GO:0021852	pyramidal neuron migration	2/638	3/18862	0.00335007	0.0413841	0.0343016	DISC1/ZMIZ1	2	3	op	down
GO:0033563	BP	GO:0033563	dorsal/ventral axon guidance	2/638	3/18862	0.00335007	0.0413841	0.0343016	DCC/SLIT1	2	3	op	down
GO:0038086	BP	GO:0038086	VEGF-activated platelet-derived growth factor receptor signaling pathway	2/638	3/18862	0.00335007	0.0413841	0.0343016	PDGFRA/VEGFA	2	3	op	down
GO:0038091	BP	GO:0038091	positive regulation of cell proliferation by VEGF-activated platelet derived growth factor receptor signaling pathway	2/638	3/18862	0.00335007	0.0413841	0.0343016	PDGFRA/VEGFA	2	3	op	down
GO:0048686	BP	GO:0048686	regulation of sprouting of injured axon	2/638	3/18862	0.00335007	0.0413841	0.0343016	TNR/LRP1	2	3	op	down
GO:0048690	BP	GO:0048690	regulation of axon extension involved in regeneration	2/638	3/18862	0.00335007	0.0413841	0.0343016	TNR/LRP1	2	3	op	down
GO:1903233	BP	GO:1903233	regulation of calcium ion-dependent exocytosis of neurotransmitter	2/638	3/18862	0.00335007	0.0413841	0.0343016	ATP2A2/SYT1	2	3	op	down
GO:2000809	BP	GO:2000809	positive regulation of synaptic vesicle clustering	2/638	3/18862	0.00335007	0.0413841	0.0343016	NLGN1/CDH2	2	3	op	down
GO:0006883	BP	GO:0006883	cellular sodium ion homeostasis	4/638	19/18862	0.0033511	0.0413841	0.0343016	SLC8A1/ATP1A2/ATP1B2/ATP1A1	4	3	op	down
GO:0003073	BP	GO:0003073	regulation of systemic arterial blood pressure	9/638	90/18862	0.00338262	0.0415822	0.0344658	PDE4D/BMPR2/ARHGAP42/GPR37L1/ASIC2/PTPRO/PCSK5/DDAH1/ADRA1A	9	3	op	down
GO:1903035	BP	GO:1903035	negative regulation of response to wounding	9/638	90/18862	0.00338262	0.0415822	0.0344658	TNR/PDGFRA/CASK/SERPINE2/PLAT/SMAD3/FGF2/INPP5F/WFDC1	9	3	op	down
GO:0010863	BP	GO:0010863	positive regulation of phospholipase C activity	6/638	44/18862	0.00345724	0.0422098	0.034986	NTRK3/PDGFRA/NTRK2/EGFR/ADRA1A/FGF2	6	3	op	down
GO:00622371	BP	GO:0062237	protein localization to postsynapse	6/638	44/18862	0.00345724	0.0422098	0.034986	SHISA6/GPC6/SNAP25/CACNG4/CACNG2/ADAM22	6	3	op	down
GO:0098815	BP	GO:0098815	modulation of excitatory postsynaptic potential	6/638	44/18862	0.00345724	0.0422098	0.034986	NRXN1/RIMS2/NLGN1/TMEM108/NLGN4X/LRRK2	6	3	op	down
GO:00074221	BP	GO:0007422	peripheral nervous system development	8/638	74/18862	0.00346833	0.0422491	0.0350186	PARD3/NTRK2/ADGRB1/PLXNA4/ASIC2/ETV1/SCN8A/ADAM22	8	3	op	down
GO:00329701	BP	GO:0032970	regulation of actin filament-based process	24/638	389/18862	0.00356136	0.0430073	0.035647	SEMA5A/NTRK3/PDGFRA/CTNNA2/TENM1/PDE4D/PAM/PPP1R9A/LRP1/FHOD3/CACNA1C/AKAP13/COTL1/ATP1A2/NCKAP1/ATP2A2/PAK3/SMAD3/ARFGEF1/HIP1R/ATP1A1/SEMA3E/CAMK2D/WASF1	24	3	op	down
GO:00435471	BP	GO:0043547	positive regulation of GTPase activity	25/638	411/18862	0.00356825	0.0430073	0.035647	NTRK3/PLCB1/OPHN1/RGS7/STXBP5L/ASAP1/ARHGAP31/LRRK2/ARHGAP42/MTSS2/ARHGAP20/SIPA1L2/FAM13A/STXBP5/RASAL2/KALRN/ARHGAP10/PREX2/ELMOD1/ARFGEF1/RGS6/ARHGEF12/USP6NL/RIC8B/RAPGEF1	25	3	op	down
GO:0030201	BP	GO:0030201	heparan sulfate proteoglycan metabolic process	5/638	31/18862	0.0035706	0.0430073	0.035647	XYLT1/HS6ST3/CSGALNACT1/TCF7L2/SULF2	5	3	op	down
GO:0045761	BP	GO:0045761	regulation of adenylate cyclase activity	5/638	31/18862	0.0035706	0.0430073	0.035647	CACNA1D/GALR1/CACNA1C/STIM1/GABBR2	5	3	op	down
GO:0071875	BP	GO:0071875	adrenergic receptor signaling pathway	5/638	31/18862	0.0035706	0.0430073	0.035647	PDE4D/ATP2B4/AKAP13/ADRA1A/ZDHHC21	5	3	op	down
GO:0009612	BP	GO:0009612	response to mechanical stimulus	15/638	202/18862	0.00372647	0.0447843	0.0371199	NRXN1/SLC8A1/COL11A1/DMD/SCN1A/SERPINE2/MAP3K1/ATP1A2/EGFR/ASIC2/NRXN2/CDH2/FYN/ATP8A2/ATP1A1	15	3	op	down
GO:0018108	BP	GO:0018108	peptidyl-tyrosine phosphorylation	23/638	369/18862	0.00377581	0.0452761	0.0375275	NTRK3/GRM5/PDGFRA/CNTN1/TNK2/ALK/NTRK2/CSPG4/PPP2R1A/PDGFC/EIF2AK2/EGFR/CD81/PARP14/VEGFA/EPHB1/AFAP1L2/ADRA1A/THBS4/FYN/JAK2/JAK1/INPP5F	23	3	op	down
GO:0006171	BP	GO:0006171	cAMP biosynthetic process	3/638	10/18862	0.00386856	0.0455094	0.0377209	ADCY8/ADCY2/ADCY1	3	3	op	down
GO:0021859	BP	GO:0021859	pyramidal neuron differentiation	3/638	10/18862	0.00386856	0.0455094	0.0377209	DISC1/SLC4A10/ZMIZ1	3	3	op	down
GO:0034776	BP	GO:0034776	response to histamine	3/638	10/18862	0.00386856	0.0455094	0.0377209	GABRB3/GABRB1/GABRB2	3	3	op	down
GO:00971052	BP	GO:0097105	presynaptic membrane assembly	3/638	10/18862	0.00386856	0.0455094	0.0377209	NLGN1/NLGN4X/NLGN4Y	3	3	op	down
GO:0099550	BP	GO:0099550	trans-synaptic signaling, modulating synaptic transmission	3/638	10/18862	0.00386856	0.0455094	0.0377209	GRM5/NTRK2/CSPG5	3	3	op	down
GO:1901725	BP	GO:1901725	regulation of histone deacetylase activity	3/638	10/18862	0.00386856	0.0455094	0.0377209	LRRK2/VEGFA/CAMK2D	3	3	op	down
GO:1904321	BP	GO:1904321	response to forskolin	3/638	10/18862	0.00386856	0.0455094	0.0377209	ADCY8/ADCY2/ADCY1	3	3	op	down
GO:1904322	BP	GO:1904322	cellular response to forskolin	3/638	10/18862	0.00386856	0.0455094	0.0377209	ADCY8/ADCY2/ADCY1	3	3	op	down
GO:1903034	BP	GO:1903034	regulation of response to wounding	13/638	164/18862	0.00387152	0.0455094	0.0377209	TNR/PDGFRA/CASK/FERMT1/SERPINE2/PLAT/LRP1/ANO6/SMAD3/ARFGEF1/FGF2/INPP5F/WFDC1	13	3	op	down
GO:0021533	BP	GO:0021533	cell differentiation in hindbrain	4/638	20/18862	0.00407817	0.0474197	0.0393043	RORA/GRID2/OPHN1/CEND1	4	3	op	down
GO:0032793	BP	GO:0032793	positive regulation of CREB transcription factor activity	4/638	20/18862	0.00407817	0.0474197	0.0393043	ADCY8/CAMK1D/VEGFA/ADCY1	4	3	op	down
GO:00467161	BP	GO:0046716	muscle cell cellular homeostasis	4/638	20/18862	0.00407817	0.0474197	0.0393043	SGCZ/DMD/LARGE1/HIF1A	4	3	op	down
GO:0097062	BP	GO:0097062	dendritic spine maintenance	4/638	20/18862	0.00407817	0.0474197	0.0393043	ZNF804A/GRIN2B/TANC1/FYN	4	3	op	down
GO:0098703	BP	GO:0098703	calcium ion import across plasma membrane	4/638	20/18862	0.00407817	0.0474197	0.0393043	FAM155A/SLC8A1/ATP2B4/FYN	4	3	op	down
GO:0030500	BP	GO:0030500	regulation of bone mineralization	8/638	76/18862	0.00409205	0.0474491	0.0393286	SLC8A1/BMPR2/NELL1/ATP2B1/ANO6/ACVR2A/SMAD3/HIF1A	8	3	op	down
GO:00216961	BP	GO:0021696	cerebellar cortex morphogenesis	5/638	32/18862	0.00411603	0.0474491	0.0393286	RORA/GRID2/OPHN1/SERPINE2/CEND1	5	3	op	down
GO:0048011	BP	GO:0048011	neurotrophin TRK receptor signaling pathway	5/638	32/18862	0.00411603	0.0474491	0.0393286	NTRK3/TMEM108/NTRK2/WASF1/DOK5	5	3	op	down
GO:0050974	BP	GO:0050974	detection of mechanical stimulus involved in sensory perception	5/638	32/18862	0.00411603	0.0474491	0.0393286	COL11A1/SCN1A/SERPINE2/ASIC2/FYN	5	3	op	down
GO:00303081	BP	GO:0030308	negative regulation of cell growth	14/638	185/18862	0.00421766	0.0485166	0.0402135	TNR/SEMA5A/DCC/MAP2/MEG3/BMPR2/SERPINE2/PPP2R1A/NTN1/ENO1/MT3/SMAD3/SEMA3E/WFDC1	14	3	op	down
GO:0014706	BP	GO:0014706	striated muscle tissue development	22/638	351/18862	0.00426907	0.0490031	0.0406167	SOX6/ZFPM2/SLC8A1/SGCZ/PDGFRA/COL11A1/NEBL/SGCD/SORBS2/PPP3CA/FHOD3/AKAP13/DNER/VEGFA/EPHB1/ADRA1A/PDLIM5/TENM4/SMAD3/EYA2/ADAMTS9/FGF2	22	3	op	down
GO:1900274	BP	GO:1900274	regulation of phospholipase C activity	6/638	46/18862	0.004334	0.0496424	0.0411465	NTRK3/PDGFRA/NTRK2/EGFR/ADRA1A/FGF2	6	3	op	down
GO:00970604	CC	GO:0097060	synaptic membrane	75/656	368/19520	2.09485e-37	1.29881e-34	9.06298e-35	LRRC4C/LRRTM4/NRXN1/GRM7/KCND2/GPM6A/KCNMA1/GRID2/GRIK2/GRM5/RIMS2/SHISA9/DCC/NTNG1/SLC8A1/NLGN1/GRIK1/SLC1A2/CNTN1/PTPRT/SORCS3/DMD/SHISA6/LRFN5/NLGN4X/CASK/GSG1L/GRIA2/GRIA1/SNAP25/SYNE1/NLGN4Y/KCTD16/GRIA3/DGKI/ERC2/DGKB/CDH10/ADCY8/GABRB3/IGSF21/IGSF9B/SCN2A/GABRB1/CSPG5/KCNB1/ATP2B4/CACNA1C/ITGA8/GRIA4/GRIK3/ATP2B1/STXBP5/KCNH1/ADAM23/GLRB/CACNG4/CACNG2/ADCY1/DNM1/GABRB2/ADRA1A/GRIN2B/CDH2/S…	75	3	op	down
GO:00989784	CC	GO:0098978	glutamatergic synapse	68/656	308/19520	2.92697e-36	9.07361e-34	6.3315e-34	LRRC4C/TNR/KCND2/DLGAP1/GPM6A/GRID2/GRIK2/PLCB1/NRG3/ADGRL3/OPHN1/SHISA9/NTNG1/NLGN1/PTPRT/SORCS3/BCAN/SHISA6/LRFN5/SLITRK4/NLGN4X/CADPS/GPC6/LRRK2/IL1RAP/GSG1L/GRIA1/SNAP25/NLGN4Y/SYN3/ERC2/DGKB/PPP1R9A/CDH10/ADCY8/SCN2A/PPP3CA/CSPG5/ATP2B4/SPARCL1/PCLO/CADPS2/PLEKHA5/GRIK3/ATP2B1/ADAM23/DLGAP4/CACNG4/PTPRO/CACNG2/ADGRA1/ADCY1/SYN2/PRKAR1B/ADRA1A/ABLIM3/PAK3/PPP3CB/FYN/SYT1/JAK2/PACSIN2/ADAM22/R…	68	3	op	down
GO:009898413	CC	GO:0098984	neuron to neuron synapse	70/656	342/19520	4.63502e-35	9.57904e-33	6.68418e-33	LRRC4C/GRM7/KCND2/DLGAP1/GRID2/GRIK2/GRM5/DAB1/SHISA9/LRRC7/DCC/SLC8A1/NLGN1/TMEM108/PTPRT/SORCS3/SHISA6/DISC1/LRFN5/NLGN4X/NTRK2/ADGRB1/GSG1L/GRIA2/GRIA1/BMPR2/NLGN4Y/SYN3/DGKI/PPP1R9A/ADCY8/IGSF9B/RAPGEF4/CACNA1C/PCLO/ITGA8/PLEKHA5/STXBP5/KCNH1/BAALC/ATP1B2/CACNG4/CACNG2/SLC1A1/ADGRA1/ADCY1/DNM1/SYN2/PRKAR1B/SYN1/PDLIM5/GAP43/PAK3/GRIN2B/TANC1/CDH2/FYN/SYT1/HIP1R/ADAM22/CNN3/ATP1A1/RGS7BP/CNKSR…	70	3	op	down
GO:003227913	CC	GO:0032279	asymmetric synapse	65/656	318/19520	1.47913e-32	2.29265e-30	1.59979e-30	LRRC4C/GRM7/KCND2/DLGAP1/GRID2/GRIK2/GRM5/DAB1/SHISA9/LRRC7/DCC/SLC8A1/NLGN1/TMEM108/PTPRT/SORCS3/SHISA6/DISC1/LRFN5/NLGN4X/NTRK2/ADGRB1/GSG1L/GRIA2/GRIA1/BMPR2/NLGN4Y/SYN3/DGKI/PPP1R9A/ADCY8/IGSF9B/CACNA1C/PCLO/ITGA8/PLEKHA5/KCNH1/BAALC/CACNG4/CACNG2/SLC1A1/ADGRA1/ADCY1/DNM1/SYN2/SYN1/PDLIM5/GAP43/PAK3/GRIN2B/TANC1/CDH2/FYN/HIP1R/ADAM22/CNN3/ATP1A1/RGS7BP/CNKSR2/NSF/PLCB4/NECTIN3/ADGRL1/DLGAP2/D…	65	3	op	down
GO:009957213	CC	GO:0099572	postsynaptic specialization	66/656	333/19520	3.37528e-32	4.18535e-30	2.92051e-30	LRRC4C/KCND2/DLGAP1/GRID2/GRIK2/GRM5/DAB1/SHISA9/LRRC7/DCC/SLC8A1/NLGN1/TMEM108/PTPRT/SORCS3/SHISA6/DISC1/LRFN5/NLGN4X/NTRK2/ADGRB1/GSG1L/GRIA2/GRIA1/BMPR2/NLGN4Y/SYN3/DGKI/PPP1R9A/CDH10/ADCY8/IGSF9B/CACNA1C/PCLO/ITGA8/PLEKHA5/KCNH1/DLGAP4/BAALC/CACNG4/CACNG2/ADGRA1/ADCY1/DNM1/SYN2/GABRB2/SYN1/PDLIM5/GAP43/PAK3/GRIN2B/TANC1/CDH2/FYN/HIP1R/ADAM22/CNN3/ATP1A1/RGS7BP/CNKSR2/NSF/PLCB4/NECTIN3/ADGRL1/…	66	3	op	down
GO:001406913	CC	GO:0014069	postsynaptic density	63/656	313/19520	3.61791e-31	3.73851e-29	2.6087e-29	LRRC4C/KCND2/DLGAP1/GRID2/GRIK2/GRM5/DAB1/SHISA9/LRRC7/DCC/SLC8A1/NLGN1/TMEM108/PTPRT/SORCS3/SHISA6/DISC1/LRFN5/NLGN4X/NTRK2/ADGRB1/GSG1L/GRIA2/GRIA1/BMPR2/NLGN4Y/SYN3/DGKI/PPP1R9A/ADCY8/IGSF9B/CACNA1C/PCLO/ITGA8/PLEKHA5/KCNH1/BAALC/CACNG4/CACNG2/ADGRA1/ADCY1/DNM1/SYN2/SYN1/PDLIM5/GAP43/PAK3/GRIN2B/TANC1/CDH2/FYN/HIP1R/ADAM22/CNN3/ATP1A1/RGS7BP/CNKSR2/NSF/PLCB4/NECTIN3/ADGRL1/DLGAP2/DCLK1	63	3	op	down
GO:00452114	CC	GO:0045211	postsynaptic membrane	55/656	265/19520	5.11965e-28	4.53454e-26	3.16417e-26	LRRC4C/LRRTM4/GRM7/KCND2/KCNMA1/GRID2/GRIK2/GRM5/SHISA9/DCC/SLC8A1/NLGN1/GRIK1/CNTN1/PTPRT/SORCS3/DMD/SHISA6/LRFN5/NLGN4X/GSG1L/GRIA2/GRIA1/SYNE1/NLGN4Y/KCTD16/GRIA3/DGKB/CDH10/GABRB3/IGSF21/IGSF9B/GABRB1/CSPG5/KCNB1/CACNA1C/GRIA4/GRIK3/KCNH1/GLRB/CACNG4/CACNG2/ADCY1/DNM1/GABRB2/ADRA1A/GRIN2B/CDH2/ADAM22/RGS7BP/CNKSR2/NECTIN3/GABBR2/CHRM3/GABBR1	55	3	op	down
GO:009879312	CC	GO:0098793	presynapse	64/656	487/19520	5.42285e-21	4.20271e-19	2.93262e-19	NRXN1/GRM7/GPM6A/GRIK2/TRIM9/RIMS2/OPHN1/NTNG1/SLC8A1/NLGN1/SLC1A2/CNTN1/DISC1/CACNA1D/NLGN4X/CADPS/ZNF804A/CASK/SLC4A10/NTRK2/LRRK2/GRIA1/SNAP25/NLGN4Y/KCTD16/SYN3/DGKI/ERC2/TMEM163/CDH10/ADCY8/C1QL1/IGSF21/SCN2A/ATP2B4/PCLO/CADPS2/RAB3C/GRIK3/ATP2B1/STXBP5/KCNH1/ADAM23/SLC1A1/DNM1/SYN2/GAD1/SYN1/ADRA1A/PDLIM5/MT3/NRXN2/DMXL2/SLC9B2/PTPRN2/TANC1/CDH2/SYT1/RGS7BP/RAB10/ADGRL1/CNTN5/SLC6A1/GABBR1	64	3	op	down
GO:19024954	CC	GO:1902495	transmembrane transporter complex	51/656	323/19520	2.00258e-20	1.37956e-18	9.62644e-19	DPP6/KCNIP4/KCND2/KCNMA1/GRID2/GRIK2/CACNA1A/SCN3A/SHISA9/LRRC7/DPP10/KCNIP1/NLGN1/KCNMB2/SHISA6/SCN1A/CACNA1D/OLFM2/PDE4D/GRIA2/GRIA1/UNC80/SNAP25/GRIA3/CACNA2D3/GABRB3/SCN2A/SCN9A/BEST3/GABRB1/KCNB1/VWC2/CACNA1C/ATP1A2/GRIA4/GRIK3/STXBP5/KCNH1/KCNQ3/GLRB/ANO6/ATP1B2/CACNG4/CACNG2/SCN8A/GABRB2/CACHD1/CACNB4/GRIN2B/ATP1A1/CPT1C	51	3	op	down
GO:00992403	CC	GO:0099240	intrinsic component of synaptic membrane	34/656	140/19520	4.79618e-20	2.97363e-18	2.07498e-18	LRRC4C/KCND2/GPM6A/GRID2/SHISA9/DCC/NTNG1/SLC8A1/NLGN1/SLC1A2/CNTN1/PTPRT/SORCS3/SHISA6/LRFN5/GSG1L/GRIA1/CDH10/ADCY8/SCN2A/CSPG5/ATP2B4/ATP2B1/ADAM23/CACNG4/CACNG2/ADCY1/GABRB2/ADRA1A/CDH2/ADAM22/RGS7BP/NECTIN3/CNTN5	34	3	op	down
GO:19903514	CC	GO:1990351	transporter complex	51/656	338/19520	1.54218e-19	8.69228e-18	6.06541e-18	DPP6/KCNIP4/KCND2/KCNMA1/GRID2/GRIK2/CACNA1A/SCN3A/SHISA9/LRRC7/DPP10/KCNIP1/NLGN1/KCNMB2/SHISA6/SCN1A/CACNA1D/OLFM2/PDE4D/GRIA2/GRIA1/UNC80/SNAP25/GRIA3/CACNA2D3/GABRB3/SCN2A/SCN9A/BEST3/GABRB1/KCNB1/VWC2/CACNA1C/ATP1A2/GRIA4/GRIK3/STXBP5/KCNH1/KCNQ3/GLRB/ANO6/ATP1B2/CACNG4/CACNG2/SCN8A/GABRB2/CACHD1/CACNB4/GRIN2B/ATP1A1/CPT1C	51	3	op	down
GO:00347024	CC	GO:0034702	ion channel complex	48/656	301/19520	1.80221e-19	9.3114e-18	6.49743e-18	DPP6/KCNIP4/KCND2/KCNMA1/GRID2/GRIK2/CACNA1A/SCN3A/SHISA9/LRRC7/DPP10/KCNIP1/NLGN1/KCNMB2/SHISA6/SCN1A/CACNA1D/OLFM2/PDE4D/GRIA2/GRIA1/UNC80/SNAP25/GRIA3/CACNA2D3/GABRB3/SCN2A/SCN9A/BEST3/GABRB1/KCNB1/VWC2/CACNA1C/GRIA4/GRIK3/STXBP5/KCNH1/KCNQ3/GLRB/ANO6/CACNG4/CACNG2/SCN8A/GABRB2/CACHD1/CACNB4/GRIN2B/CPT1C	48	3	op	down
GO:00996343	CC	GO:0099634	postsynaptic specialization membrane	29/656	109/19520	1.83127e-18	8.73373e-17	6.09433e-17	LRRC4C/KCND2/GRID2/GRM5/SHISA9/DCC/NLGN1/PTPRT/SORCS3/SHISA6/LRFN5/NLGN4X/GSG1L/GRIA2/GRIA1/NLGN4Y/CDH10/CACNA1C/KCNH1/CACNG4/CACNG2/ADCY1/GABRB2/GRIN2B/CDH2/ADAM22/RGS7BP/CNKSR2/NECTIN3	29	3	op	down
GO:00347034	CC	GO:0034703	cation channel complex	39/656	222/19520	1.59904e-17	7.08146e-16	4.94139e-16	DPP6/KCNIP4/KCND2/KCNMA1/GRIK2/CACNA1A/SCN3A/SHISA9/DPP10/KCNIP1/NLGN1/KCNMB2/SHISA6/SCN1A/CACNA1D/OLFM2/PDE4D/GRIA2/GRIA1/UNC80/SNAP25/GRIA3/CACNA2D3/SCN2A/SCN9A/KCNB1/VWC2/CACNA1C/GRIA4/GRIK3/KCNH1/KCNQ3/CACNG4/CACNG2/SCN8A/CACHD1/CACNB4/GRIN2B/CPT1C	39	3	op	down
GO:00996993	CC	GO:0099699	integral component of synaptic membrane	30/656	128/19520	2.2558e-17	9.32396e-16	6.5062e-16	LRRC4C/KCND2/GPM6A/GRID2/SHISA9/DCC/SLC8A1/NLGN1/SLC1A2/PTPRT/SORCS3/SHISA6/LRFN5/GSG1L/GRIA1/CDH10/ADCY8/SCN2A/CSPG5/ATP2B4/ATP2B1/ADAM23/CACNG4/CACNG2/ADCY1/GABRB2/ADRA1A/CDH2/ADAM22/NECTIN3	30	3	op	down
GO:00988393	CC	GO:0098839	postsynaptic density membrane	24/656	86/19520	4.98813e-16	1.9329e-14	1.34877e-14	LRRC4C/GRID2/GRM5/SHISA9/DCC/PTPRT/SORCS3/SHISA6/LRFN5/NLGN4X/GSG1L/GRIA2/GRIA1/NLGN4Y/CACNA1C/KCNH1/CACNG4/CACNG2/ADCY1/GRIN2B/ADAM22/RGS7BP/CNKSR2/NECTIN3	24	3	op	down
GO:00989483	CC	GO:0098948	intrinsic component of postsynaptic specialization membrane	21/656	69/19520	4.92216e-15	1.79514e-13	1.25264e-13	LRRC4C/KCND2/GRID2/SHISA9/DCC/NLGN1/PTPRT/SORCS3/SHISA6/LRFN5/GSG1L/GRIA1/CDH10/CACNG4/CACNG2/ADCY1/GABRB2/CDH2/ADAM22/RGS7BP/NECTIN3	21	3	op	down
GO:00989363	CC	GO:0098936	intrinsic component of postsynaptic membrane	25/656	105/19520	7.1835e-15	2.47432e-13	1.72656e-13	LRRC4C/KCND2/GRID2/SHISA9/DCC/SLC8A1/NLGN1/CNTN1/PTPRT/SORCS3/SHISA6/LRFN5/GSG1L/GRIA1/CDH10/CSPG5/CACNG4/CACNG2/ADCY1/GABRB2/ADRA1A/CDH2/ADAM22/RGS7BP/NECTIN3	25	3	op	down
GO:00427341	CC	GO:0042734	presynaptic membrane	28/656	137/19520	1.1331e-14	3.69749e-13	2.58008e-13	NRXN1/GPM6A/GRIK2/RIMS2/NTNG1/SLC1A2/CNTN1/CASK/SNAP25/KCTD16/ERC2/CDH10/ADCY8/IGSF21/SCN2A/ATP2B4/GRIK3/ATP2B1/STXBP5/KCNH1/ADAM23/ADRA1A/CDH2/SYT1/RGS7BP/ADGRL1/CNTN5/GABBR1	28	3	op	down
GO:00989823	CC	GO:0098982	GABA-ergic synapse	20/656	64/19520	1.24659e-14	3.86444e-13	2.69658e-13	KCND2/PLCB1/LRFN5/NLGN4X/CDH13/NLGN4Y/ERC2/CDH10/IGSF9B/GABRB1/CSPG5/PCLO/ATP2B1/GLRB/PTPRO/GABRB2/ADRA1A/GAP43/CNTN5/GABBR1	20	3	op	down
GO:00990603	CC	GO:0099060	integral component of postsynaptic specialization membrane	20/656	66/19520	2.42571e-14	7.16162e-13	4.99733e-13	LRRC4C/KCND2/GRID2/SHISA9/DCC/NLGN1/PTPRT/SORCS3/SHISA6/LRFN5/GSG1L/GRIA1/CDH10/CACNG4/CACNG2/ADCY1/GABRB2/CDH2/ADAM22/NECTIN3	20	3	op	down
GO:004319711	CC	GO:0043197	dendritic spine	31/656	177/19520	3.73925e-14	1.05379e-12	7.35326e-13	KCND2/GPM6A/GRID2/OPHN1/SHISA9/SLC8A1/NLGN1/ASAP1/SHISA6/TANC2/ZNF804A/NTRK2/ADGRB1/GRIA2/GRIA1/GRIA3/DGKI/PPP1R9A/FARP1/PPP3CA/ITGA8/ATP1A2/GRIA4/ASIC2/ATP2B1/PTPRO/SLC1A1/DNM1/HIP1R/CNN3/FRMPD4	31	3	op	down
GO:004430911	CC	GO:0044309	neuron spine	31/656	178/19520	4.38686e-14	1.18255e-12	8.25172e-13	KCND2/GPM6A/GRID2/OPHN1/SHISA9/SLC8A1/NLGN1/ASAP1/SHISA6/TANC2/ZNF804A/NTRK2/ADGRB1/GRIA2/GRIA1/GRIA3/DGKI/PPP1R9A/FARP1/PPP3CA/ITGA8/ATP1A2/GRIA4/ASIC2/ATP2B1/PTPRO/SLC1A1/DNM1/HIP1R/CNN3/FRMPD4	31	3	op	down
GO:00083281	CC	GO:0008328	ionotropic glutamate receptor complex	17/656	48/19520	1.16524e-13	3.01019e-12	2.10049e-12	GRID2/GRIK2/SHISA9/LRRC7/NLGN1/SHISA6/OLFM2/GRIA2/GRIA1/GRIA3/VWC2/GRIA4/GRIK3/CACNG4/CACNG2/GRIN2B/CPT1C	17	3	op	down
GO:00990553	CC	GO:0099055	integral component of postsynaptic membrane	23/656	100/19520	1.91852e-13	4.75794e-12	3.32005e-12	LRRC4C/KCND2/GRID2/SHISA9/DCC/SLC8A1/NLGN1/PTPRT/SORCS3/SHISA6/LRFN5/GSG1L/GRIA1/CDH10/CSPG5/CACNG4/CACNG2/ADCY1/GABRB2/ADRA1A/CDH2/ADAM22/NECTIN3	23	3	op	down
GO:00988781	CC	GO:0098878	neurotransmitter receptor complex	17/656	50/19520	2.539e-13	6.05453e-12	4.22481e-12	GRID2/GRIK2/SHISA9/LRRC7/NLGN1/SHISA6/OLFM2/GRIA2/GRIA1/GRIA3/VWC2/GRIA4/GRIK3/CACNG4/CACNG2/GRIN2B/CPT1C	17	3	op	down
GO:00991463	CC	GO:0099146	intrinsic component of postsynaptic density membrane	16/656	50/19520	3.75809e-12	8.62968e-11	6.02173e-11	LRRC4C/GRID2/SHISA9/DCC/PTPRT/SORCS3/SHISA6/LRFN5/GSG1L/GRIA1/CACNG4/CACNG2/ADCY1/ADAM22/RGS7BP/NECTIN3	16	3	op	down
GO:00990613	CC	GO:0099061	integral component of postsynaptic density membrane	15/656	47/19520	1.86342e-11	4.12615e-10	2.87919e-10	LRRC4C/GRID2/SHISA9/DCC/PTPRT/SORCS3/SHISA6/LRFN5/GSG1L/GRIA1/CACNG4/CACNG2/ADCY1/ADAM22/NECTIN3	15	3	op	down
GO:004302511	CC	GO:0043025	neuronal cell body	47/656	474/19520	3.53063e-11	7.54824e-10	5.26711e-10	DSCAM/NRXN1/KCND2/GPM6A/BRINP3/GRIK2/CACNA1A/DAB1/SLC8A1/MAP2/PARD3/ZNF804A/SLC4A10/BRINP1/LRRK2/ASTN1/GRIA2/GRIA1/BMPR2/PAM/PPP1R9A/LRP1/ADCY8/ASTN2/KCNB1/CACNA1C/ITGA8/ATP1A2/GRIA4/DNER/ASIC2/GRIK3/ATP2B1/KCNH1/CRMP1/SLC1A1/ATXN10/GAP43/ELAVL4/TANC1/BRINP2/HIP1R/ASCL1/CNN3/CNKSR2/INPP5F/SLC6A1	47	3	op	down
GO:00986853	CC	GO:0098685	Schaffer collateral - CA1 synapse	17/656	67/19520	5.10072e-11	1.05415e-09	7.35577e-10	LRRC4C/TNR/GRM5/DCC/NTNG1/GSG1L/DGKB/ADCY8/PPP3CA/STXBP5/CACNG2/ADCY1/SYN2/PRKAR1B/SYN1/FYN/GABBR1	17	3	op	down
GO:0032281	CC	GO:0032281	AMPA glutamate receptor complex	11/656	25/19520	1.64991e-10	3.29983e-09	2.3026e-09	SHISA9/SHISA6/OLFM2/GRIA2/GRIA1/GRIA3/VWC2/GRIA4/CACNG4/CACNG2/CPT1C	11	3	op	down
GO:015003411	CC	GO:0150034	distal axon	32/656	287/19520	2.98972e-09	5.79258e-08	4.04202e-08	DSCAM/GPM6A/GRIK2/OPHN1/SLC8A1/MAP2/PARD3/SLC2A13/DISC1/ZNF804A/SLC4A10/NTRK2/LRRK2/SNAP25/DPYSL3/ERC2/PPP1R9A/LRP1/PALLD/MYO5A/GRIK3/CRMP1/PTPRO/SLC1A1/GAD1/BASP1/GAP43/NIN/PTPRN2/ELAVL4/TANC1/ADGRL1	32	3	op	down
GO:0098889	CC	GO:0098889	intrinsic component of presynaptic membrane	14/656	64/19520	2.06752e-08	3.88443e-07	2.71052e-07	GPM6A/NTNG1/SLC1A2/CNTN1/CDH10/ADCY8/SCN2A/ATP2B4/ATP2B1/ADAM23/ADRA1A/CDH2/RGS7BP/CNTN5	14	3	op	down
GO:00600761	CC	GO:0060076	excitatory synapse	12/656	46/19520	2.56359e-08	4.67478e-07	3.26203e-07	GRID2/NLGN1/SHISA6/NLGN4X/GRIA2/GRIA1/NLGN4Y/GRIA3/ADCY8/PALLD/SYT1/PLCB4	12	3	op	down
GO:003042611	CC	GO:0030426	growth cone	22/656	178/19520	1.4638e-07	2.59301e-06	1.80938e-06	DSCAM/GPM6A/MAP2/PARD3/SLC2A13/DISC1/ZNF804A/LRRK2/SNAP25/DPYSL3/ERC2/PPP1R9A/LRP1/PALLD/MYO5A/CRMP1/PTPRO/BASP1/GAP43/NIN/ELAVL4/ADGRL1	22	3	op	down
GO:003042711	CC	GO:0030427	site of polarized growth	22/656	184/19520	2.63172e-07	4.5324e-06	3.16268e-06	DSCAM/GPM6A/MAP2/PARD3/SLC2A13/DISC1/ZNF804A/LRRK2/SNAP25/DPYSL3/ERC2/PPP1R9A/LRP1/PALLD/MYO5A/CRMP1/PTPRO/BASP1/GAP43/NIN/ELAVL4/ADGRL1	22	3	op	down
GO:00986862	CC	GO:0098686	hippocampal mossy fiber to CA3 synapse	9/656	30/19520	3.9325e-07	6.58959e-06	4.59817e-06	GRIK2/ADCY8/RAPGEF4/STXBP5/CACNG2/ADCY1/PRKAR1B/SYT1/NECTIN3	9	3	op	down
GO:0048786	CC	GO:0048786	presynaptic active zone	13/656	70/19520	5.04538e-07	8.23193e-06	5.74418e-06	GRM7/GPM6A/RIMS2/NTNG1/ERC2/CDH10/ADCY8/ATP2B4/PCLO/ATP2B1/GAD1/SYN1/CDH2	13	3	op	down
GO:00423831	CC	GO:0042383	sarcolemma	18/656	134/19520	5.72985e-07	9.109e-06	6.3562e-06	SLC8A1/SGCZ/DMD/CACNA1D/SGCD/SCN2A/PPP3CA/KCNB1/ATP2B4/CACNA1C/ATP1A2/ASB3/CACNG4/ADRA1A/PPP3CB/CDH2/ATP1A1/CAMK2D	18	3	op	down
GO:00303151	CC	GO:0030315	T-tubule	11/656	51/19520	7.95152e-07	1.23249e-05	8.60019e-06	SLC8A1/CACNA1D/SCN2A/ATP2B4/CACNA1C/ATP1A2/ASB3/CACNG4/ADRA1A/PPP3CB/ATP1A1	11	3	op	down
GO:003005511	CC	GO:0030055	cell-substrate junction	35/656	423/19520	9.86685e-07	1.49206e-05	1.04115e-05	DMD/ARHGAP31/CASK/ADGRB1/CDH13/MPZL1/FERMT1/SORBS2/LRP1/PALLD/SORBS1/MARCKS/AFAP1/CSPG4/ITGA8/EGFR/ANXA6/TNS3/CD81/ITGAV/GNA12/FLRT2/NCKAP1/FOCAD/SPRY4/TLE2/CDH2/JAK2/PACSIN2/CNN3/JAK1/RAB10/WASF1/EPB41L5/LIMD1	35	3	op	down
GO:000592511	CC	GO:0005925	focal adhesion	34/656	416/19520	1.85485e-06	2.73811e-05	1.91063e-05	ARHGAP31/CASK/ADGRB1/CDH13/MPZL1/FERMT1/SORBS2/LRP1/PALLD/SORBS1/MARCKS/AFAP1/CSPG4/ITGA8/EGFR/ANXA6/TNS3/CD81/ITGAV/GNA12/FLRT2/NCKAP1/FOCAD/SPRY4/TLE2/CDH2/JAK2/PACSIN2/CNN3/JAK1/RAB10/WASF1/EPB41L5/LIMD1	34	3	op	down
GO:003125211	CC	GO:0031252	cell leading edge	33/656	411/19520	3.84738e-06	5.54739e-05	3.87093e-05	SNTG1/SHISA9/SHISA6/MTSS1/ARHGAP31/GRIA1/DPYSL3/FERMT1/PLCE1/PPP1R9A/SORBS2/PALLD/MYO5A/MTSS2/KCNB1/CSPG4/ANTXR1/ITGA8/ATP2B1/RAB3IP/PTPRO/ITGAV/NCKAP1/ABLIM3/SPRY4/CDH2/PACSIN2/HIP1R/MYH10/RAPH1/WASF1/EPB41L5/ROBO2	33	3	op	down
GO:00448531	CC	GO:0044853	plasma membrane raft	15/656	111/19520	4.60365e-06	6.48696e-05	4.52655e-05	KCND2/KCNMA1/CDH13/LRRK2/BMPR2/ADCY8/ATP2B4/ATP1A2/STIM1/SPRED1/ADRA1A/CDH2/JAK2/PACSIN2/ATP1A1	15	3	op	down
GO:004512111	CC	GO:0045121	membrane raft	28/656	323/19520	4.95948e-06	6.68451e-05	4.66441e-05	TNR/KCND2/KCNMA1/SLC1A2/CNTN1/DMD/CDH13/LRRK2/BMPR2/ADCY8/SORBS1/ADGRG1/ATP2B4/ATP1A2/EGFR/ATP2B1/STIM1/BAALC/ADCY2/ADCY1/RIT2/SPRED1/ADRA1A/CDH2/FYN/JAK2/PACSIN2/ATP1A1	28	3	op	down
GO:009885711	CC	GO:0098857	membrane microdomain	28/656	323/19520	4.95948e-06	6.68451e-05	4.66441e-05	TNR/KCND2/KCNMA1/SLC1A2/CNTN1/DMD/CDH13/LRRK2/BMPR2/ADCY8/SORBS1/ADGRG1/ATP2B4/ATP1A2/EGFR/ATP2B1/STIM1/BAALC/ADCY2/ADCY1/RIT2/SPRED1/ADRA1A/CDH2/FYN/JAK2/PACSIN2/ATP1A1	28	3	op	down
GO:0098945	CC	GO:0098945	intrinsic component of presynaptic active zone membrane	6/656	15/19520	5.43711e-06	7.17236e-05	5.00482e-05	GPM6A/NTNG1/CDH10/ATP2B4/ATP2B1/CDH2	6	3	op	down
GO:0005891	CC	GO:0005891	voltage-gated calcium channel complex	9/656	43/19520	1.04859e-05	0.000135443	9.45114e-05	CACNA1A/CACNA1D/PDE4D/CACNA2D3/CACNA1C/CACNG4/CACNG2/CACHD1/CACNB4	9	3	op	down
GO:00316741	CC	GO:0031674	I band	16/656	134/19520	1.13104e-05	0.000143111	9.98619e-05	SLC8A1/NEBL/DMD/SCN1A/CACNA1D/KAT2B/SORBS2/PALLD/PPP3CA/FHOD3/ATP2B4/CACNA1C/SCN8A/ADRA1A/PDLIM5/PPP3CB	16	3	op	down
GO:00703821	CC	GO:0070382	exocytic vesicle	21/656	215/19520	1.26246e-05	0.000156545	0.000109236	TRIM9/DISC1/LRRK2/GRIA1/SNAP25/DPYSL3/SYN3/DGKI/TMEM163/RAB3C/SYT17/STXBP5/RAB3IP/SYN2/SYN1/MT3/DMXL2/SLC9B2/PTPRN2/SYT1/RAB10	21	3	op	down
GO:00059011	CC	GO:0005901	caveola	12/656	80/19520	1.39807e-05	0.000169961	0.000118598	KCNMA1/CDH13/LRRK2/BMPR2/ADCY8/ATP2B4/ATP1A2/SPRED1/ADRA1A/JAK2/PACSIN2/ATP1A1	12	3	op	down
GO:00300181	CC	GO:0030018	Z disc	15/656	122/19520	1.48308e-05	0.000176829	0.00012339	SLC8A1/NEBL/DMD/SCN1A/CACNA1D/SORBS2/PALLD/PPP3CA/FHOD3/ATP2B4/CACNA1C/SCN8A/ADRA1A/PDLIM5/PPP3CB	15	3	op	down
GO:0099056	CC	GO:0099056	integral component of presynaptic membrane	10/656	56/19520	1.5117e-05	0.000176841	0.000123398	GPM6A/SLC1A2/CDH10/ADCY8/SCN2A/ATP2B4/ATP2B1/ADAM23/ADRA1A/CDH2	10	3	op	down
GO:0031225	CC	GO:0031225	anchored component of membrane	18/656	170/19520	1.75492e-05	0.000198897	0.000138789	OPCML/LSAMP/MDGA2/NTM/NTNG1/CNTN1/NEGR1/BCAN/GPC6/CDH13/CNTN3/IGSF21/CNTN4/RAB3C/SYN1/GPC5/RGS7BP/CNTN5	18	3	op	down
GO:0034706	CC	GO:0034706	sodium channel complex	7/656	26/19520	1.7655e-05	0.000198897	0.000138789	GRIK2/SCN3A/SCN1A/SCN2A/SCN9A/GRIK3/SCN8A	7	3	op	down
GO:00989852	CC	GO:0098985	asymmetric, glutamatergic, excitatory synapse	4/656	6/19520	1.79649e-05	0.000198897	0.000138789	NLGN1/SHISA6/NLGN4X/NLGN4Y	4	3	op	down
GO:000591211	CC	GO:0005912	adherens junction	18/656	172/19520	2.05828e-05	0.000223884	0.000156224	CTNNA2/PARD3/TNK2/CRB1/BMPR2/CDH18/CDH10/SORBS1/IGSF21/VEGFA/PDLIM5/CDH2/CNN3/FRMD4A/NECTIN3/RAB10/EPB41L5/LIMD1	18	3	op	down
GO:0031256	CC	GO:0031256	leading edge membrane	18/656	173/19520	2.22684e-05	0.000238042	0.000166104	SNTG1/SHISA9/SHISA6/GRIA1/FERMT1/MTSS2/KCNB1/CSPG4/ANTXR1/ITGA8/ATP2B1/ITGAV/NCKAP1/SPRY4/PACSIN2/HIP1R/EPB41L5/ROBO2	18	3	op	down
GO:00347053	CC	GO:0034705	potassium channel complex	13/656	99/19520	2.6937e-05	0.000283067	0.000197522	DPP6/KCNIP4/KCND2/KCNMA1/GRIK2/DPP10/KCNIP1/KCNMB2/SNAP25/KCNB1/GRIK3/KCNH1/KCNQ3	13	3	op	down
GO:0099059	CC	GO:0099059	integral component of presynaptic active zone membrane	5/656	12/19520	2.74744e-05	0.000283902	0.000198105	GPM6A/CDH10/ATP2B4/ATP2B1/CDH2	5	3	op	down
GO:00897171	CC	GO:0089717	spanning component of membrane	6/656	20/19520	3.64636e-05	0.000370614	0.000258611	NLGN1/NLGN4X/SLC24A3/BMPR2/NLGN4Y/SLC4A4	6	3	op	down
GO:00432042	CC	GO:0043204	perikaryon	16/656	151/19520	5.03232e-05	0.000503232	0.000351152	KCND2/GRIK2/SLC4A10/LRRK2/ASTN1/PAM/ASTN2/KCNB1/CACNA1C/ITGA8/GRIK3/KCNH1/CRMP1/SLC1A1/GAP43/ELAVL4	16	3	op	down
GO:00198971	CC	GO:0019897	extrinsic component of plasma membrane	17/656	169/19520	5.74167e-05	0.000565054	0.00039429	KCNIP1/CTNNA2/TNK2/CDH13/SNAP25/CDH18/SERPINE2/CDH10/FARP1/PPP3CA/STXBP5/GNAS/GNA12/ATP2A2/CDH2/FYN/CNKSR2	17	3	op	down
GO:00431981	CC	GO:0043198	dendritic shaft	7/656	32/19520	7.58014e-05	0.000734326	0.000512408	GRM7/SLC8A1/MAP2/NLGN1/ZNF804A/SLC1A1/NSF	7	3	op	down
GO:0098802	CC	GO:0098802	plasma membrane signaling receptor complex	25/656	318/19520	7.94155e-05	0.00074613	0.000520644	GRID2/GRIK2/SHISA9/LRRC7/NLGN1/SHISA6/OLFM2/GRIA2/GRIA1/GRIA3/VWC2/ITGA8/GRIA4/GRIK3/STXBP5/CALCRL/CACNG4/CACNG2/ITGAV/ITGA9/ACVR2A/GRIN2B/CPT1C/GABBR2/GABBR1	25	3	op	down
GO:00990261	CC	GO:0099026	anchored component of presynaptic membrane	4/656	8/19520	7.94267e-05	0.00074613	0.000520644	NTNG1/CNTN1/RGS7BP/CNTN5	4	3	op	down
GO:0032591	CC	GO:0032591	dendritic spine membrane	5/656	15/19520	9.57771e-05	0.000886296	0.000618451	SHISA9/SHISA6/GRIA1/ITGA8/ATP2B1	5	3	op	down
GO:000591111	CC	GO:0005911	cell-cell junction	33/656	485/19520	0.000107667	0.000981673	0.000685004	PDZD2/ADGRL3/KAZN/SLC8A1/CTNNA2/PARD3/TNK2/CASK/ADGRB1/CRB1/BMPR2/CDH18/CDH10/SORBS1/IGSF21/SCN2A/PPP3CA/ATP1A2/MAGI3/VEGFA/CADM3/FLRT2/PDLIM5/ATP2A2/CDH2/PACSIN2/CNN3/FRMD4A/ATP1A1/NECTIN3/RAB10/EPB41L5/LIMD1	33	3	op	down
GO:00300271	CC	GO:0030027	lamellipodium	18/656	196/19520	0.000115031	0.00103361	0.000721246	ARHGAP31/DPYSL3/PLCE1/PPP1R9A/SORBS2/PALLD/MTSS2/CSPG4/ANTXR1/RAB3IP/PTPRO/ITGAV/NCKAP1/ABLIM3/CDH2/MYH10/RAPH1/WASF1	18	3	op	down
GO:000802111	CC	GO:0008021	synaptic vesicle	18/656	197/19520	0.000122725	0.00107393	0.000749382	TRIM9/DISC1/LRRK2/GRIA1/SNAP25/SYN3/DGKI/TMEM163/RAB3C/STXBP5/SYN2/SYN1/MT3/DMXL2/SLC9B2/PTPRN2/SYT1/RAB10	18	3	op	down
GO:0044306	CC	GO:0044306	neuron projection terminus	14/656	130/19520	0.000122983	0.00107393	0.000749382	GRIK2/OPHN1/SLC8A1/DMD/SLC4A10/NTRK2/LRRK2/GRIK3/SLC1A1/SCRG1/GAD1/PTPRN2/TANC1/SYT1	14	3	op	down
GO:00431941	CC	GO:0043194	axon initial segment	5/656	16/19520	0.00013547	0.00116655	0.00081401	NRCAM/LRRC7/MAP2/KCNQ3/SCN8A	5	3	op	down
GO:00301751	CC	GO:0030175	filopodium	12/656	103/19520	0.000175888	0.00145401	0.0010146	GPM6A/MAP2/NLGN1/DMD/PPP1R9A/FARP1/MYO5A/ANTXR1/ITGAV/GAP43/OSBPL3/RAPH1	12	3	op	down
GO:0030672	CC	GO:0030672	synaptic vesicle membrane	12/656	103/19520	0.000175888	0.00145401	0.0010146	LRRK2/GRIA1/SYN3/DGKI/TMEM163/RAB3C/SYN2/SYN1/DMXL2/SLC9B2/PTPRN2/SYT1	12	3	op	down
GO:0099501	CC	GO:0099501	exocytic vesicle membrane	12/656	103/19520	0.000175888	0.00145401	0.0010146	LRRK2/GRIA1/SYN3/DGKI/TMEM163/RAB3C/SYN2/SYN1/DMXL2/SLC9B2/PTPRN2/SYT1	12	3	op	down
GO:0030017	CC	GO:0030017	sarcomere	18/656	203/19520	0.000179111	0.00146117	0.00101959	SLC8A1/NEBL/DMD/SCN1A/CACNA1D/KAT2B/SYNE1/SORBS2/PALLD/PPP3CA/FHOD3/ATP2B4/CACNA1C/ENO1/SCN8A/ADRA1A/PDLIM5/PPP3CB	18	3	op	down
GO:0001518	CC	GO:0001518	voltage-gated sodium channel complex	5/656	17/19520	0.000186628	0.00150272	0.00104859	SCN3A/SCN1A/SCN2A/SCN9A/SCN8A	5	3	op	down
GO:00080764	CC	GO:0008076	voltage-gated potassium channel complex	11/656	89/19520	0.000192022	0.00152633	0.00106506	DPP6/KCNIP4/KCND2/KCNMA1/DPP10/KCNIP1/KCNMB2/SNAP25/KCNB1/KCNH1/KCNQ3	11	3	op	down
GO:0031253	CC	GO:0031253	cell projection membrane	25/656	337/19520	0.000197366	0.00154895	0.00108085	SNTG1/SHISA9/DMD/ASAP1/SHISA6/CASK/GRIA1/FERMT1/GPR37L1/MTSS2/KCNB1/CSPG4/ANTXR1/ITGA8/ATP2B1/ATP1B2/ITGAV/GNA12/NCKAP1/GAP43/SPRY4/PACSIN2/HIP1R/EPB41L5/ROBO2	25	3	op	down
GO:0048787	CC	GO:0048787	presynaptic active zone membrane	6/656	27/19520	0.000227839	0.0017562	0.00122546	GPM6A/NTNG1/CDH10/ATP2B4/ATP2B1/CDH2	6	3	op	down
GO:000593811	CC	GO:0005938	cell cortex	23/656	301/19520	0.000229439	0.0017562	0.00122546	GRM7/RIMS2/PARD3/ITPR2/ERC2/PPP1R9A/ASTN2/MTSS2/MARCKS/AKAP13/PCLO/COTL1/STIM1/TRAK1/ENO1/GAD1/ASPH/MYRIP/CDH2/HIP1R/MYH10/RAB10/RIC8B	23	3	op	down
GO:00620231	CC	GO:0062023	collagen-containing extracellular matrix	29/656	423/19520	0.000244213	0.00184649	0.00128846	TNR/VCAN/ATRNL1/NTNG1/SMOC1/COL11A1/SDC3/CASK/COL9A1/GPC6/CDH13/SERPINE2/PXDN/VWC2/CSPG4/SPARCL1/NTN1/LAMA4/ANXA6/TIMP3/COL20A1/NTN4/CRELD1/THBS4/P3H2/CDH2/GPC5/ADAMTS9/PSAP	29	3	op	down
GO:0031045	CC	GO:0031045	dense core granule	6/656	28/19520	0.000281803	0.00210503	0.00146888	STXBP5L/CADPS/STXBP5/DMXL2/MYRIP/SYT1	6	3	op	down
GO:00056041	CC	GO:0005604	basement membrane	11/656	94/19520	0.000312085	0.00230348	0.00160735	ATRNL1/NTNG1/SMOC1/CASK/COL9A1/VWC2/NTN1/LAMA4/NTN4/THBS4/P3H2	11	3	op	down
GO:0097386	CC	GO:0097386	glial cell projection	6/656	30/19520	0.000419482	0.00305975	0.00213507	SLC1A2/SLC2A13/ADGRG1/ATP1B2/SLC1A1/FYN	6	3	op	down
GO:0034704	CC	GO:0034704	calcium channel complex	9/656	68/19520	0.000434235	0.00313053	0.00218446	CACNA1A/CACNA1D/PDE4D/CACNA2D3/CACNA1C/CACNG4/CACNG2/CACHD1/CACNB4	9	3	op	down
GO:00991441	CC	GO:0099144	anchored component of synaptic membrane	4/656	12/19520	0.00050432	0.00356165	0.00248529	NTNG1/CNTN1/RGS7BP/CNTN5	4	3	op	down
GO:0032839	CC	GO:0032839	dendrite cytoplasm	6/656	31/19520	0.000505524	0.00356165	0.00248529	GRIK2/MAP2/LRRK2/GRIK3/HIP1R/WASF1	6	3	op	down
GO:0030016	CC	GO:0030016	myofibril	18/656	224/19520	0.000591997	0.00412403	0.00287772	SLC8A1/NEBL/DMD/SCN1A/CACNA1D/KAT2B/SYNE1/SORBS2/PALLD/PPP3CA/FHOD3/ATP2B4/CACNA1C/ENO1/SCN8A/ADRA1A/PDLIM5/PPP3CB	18	3	op	down
GO:0120111	CC	GO:0120111	neuron projection cytoplasm	10/656	86/19520	0.000609521	0.00419892	0.00292998	GRIK2/MAP2/TMEM108/LRRK2/AGBL4/GRIK3/TRAK1/HIP1R/HIF1A/WASF1	10	3	op	down
GO:00974501	CC	GO:0097450	astrocyte end-foot	3/656	6/19520	0.000700367	0.00477173	0.00332968	SLC2A13/ADGRG1/ATP1B2	3	3	op	down
GO:0098992	CC	GO:0098992	neuronal dense core vesicle	4/656	13/19520	0.000709168	0.00477918	0.00333488	STXBP5L/CADPS/STXBP5/DMXL2	4	3	op	down
GO:0043292	CC	GO:0043292	contractile fiber	18/656	231/19520	0.000847715	0.00565144	0.00394353	SLC8A1/NEBL/DMD/SCN1A/CACNA1D/KAT2B/SYNE1/SORBS2/PALLD/PPP3CA/FHOD3/ATP2B4/CACNA1C/ENO1/SCN8A/ADRA1A/PDLIM5/PPP3CB	18	3	op	down
GO:0060077	CC	GO:0060077	inhibitory synapse	4/656	14/19520	0.00096657	0.00637525	0.0044486	NLGN4X/NLGN4Y/IGSF21/GAD1	4	3	op	down
GO:004430411	CC	GO:0044304	main axon	8/656	62/19520	0.00106348	0.0069406	0.0048431	NRCAM/LRRC7/MAP2/PARD3/SCN2A/KCNQ3/SCN8A/ROBO2	8	3	op	down
GO:0099544	CC	GO:0099544	perisynaptic space	2/656	2/19520	0.00112774	0.00720821	0.00502984	GRIA1/SLC1A1	2	3	op	down
GO:0150002	CC	GO:0150002	distal dendrite	2/656	2/19520	0.00112774	0.00720821	0.00502984	MAP2/SLC1A1	2	3	op	down
GO:00301332	CC	GO:0030133	transport vesicle	26/656	402/19520	0.00117946	0.00740926	0.00517013	TRIM9/DISC1/LRRK2/GRIA1/CPE/SNAP25/DPYSL3/SYN3/DGKI/PAM/TMEM163/SPRED2/RAB3C/SYT17/STXBP5/RAB3IP/SYN2/NCALD/SYN1/MT3/DMXL2/SLC9B2/PTPRN2/MYRIP/SYT1/RAB10	26	3	op	down
GO:0038037	CC	GO:0038037	G protein-coupled receptor dimeric complex	3/656	7/19520	0.00119504	0.00740926	0.00517013	CALCRL/GABBR2/GABBR1	3	3	op	down
GO:00487881	CC	GO:0048788	cytoskeleton of presynaptic active zone	3/656	7/19520	0.00119504	0.00740926	0.00517013	RIMS2/ERC2/PCLO	3	3	op	down
GO:0043679	CC	GO:0043679	axon terminus	11/656	114/19520	0.00159201	0.00977272	0.00681934	GRIK2/OPHN1/SLC8A1/SLC4A10/NTRK2/LRRK2/GRIK3/SLC1A1/GAD1/PTPRN2/TANC1	11	3	op	down
GO:0030658	CC	GO:0030658	transport vesicle membrane	16/656	206/19520	0.00166424	0.010116	0.00705887	LRRK2/GRIA1/CPE/SYN3/DGKI/PAM/TMEM163/SPRED2/RAB3C/SYN2/NCALD/SYN1/DMXL2/SLC9B2/PTPRN2/SYT1	16	3	op	down
GO:0097449	CC	GO:0097449	astrocyte projection	4/656	17/19520	0.00212094	0.0127668	0.00890859	SLC1A2/SLC2A13/ADGRG1/ATP1B2	4	3	op	down
GO:0031527	CC	GO:0031527	filopodium membrane	4/656	18/19520	0.00265512	0.0158015	0.0110262	DMD/ANTXR1/ITGAV/GAP43	4	3	op	down
GO:00988581	CC	GO:0098858	actin-based cell projection	16/656	216/19520	0.00268955	0.0158015	0.0110262	PCDH15/GPM6A/MAP2/NLGN1/PDGFRA/DMD/LRRK2/CRB1/PPP1R9A/FARP1/MYO5A/ANTXR1/ITGAV/GAP43/OSBPL3/RAPH1	16	3	op	down
GO:0097648	CC	GO:0097648	G protein-coupled receptor complex	3/656	9/19520	0.00272703	0.0158015	0.0110262	CALCRL/GABBR2/GABBR1	3	3	op	down
GO:00995691	CC	GO:0099569	presynaptic cytoskeleton	3/656	9/19520	0.00272703	0.0158015	0.0110262	RIMS2/ERC2/PCLO	3	3	op	down
GO:0032590	CC	GO:0032590	dendrite membrane	6/656	43/19520	0.00297661	0.0170879	0.0119238	SHISA9/SHISA6/GRIA1/KCNB1/ITGA8/ATP2B1	6	3	op	down
GO:00324321	CC	GO:0032432	actin filament bundle	8/656	73/19520	0.0030647	0.0174323	0.0121641	NEBL/PALLD/SORBS1/MARCKS/DAAM1/PDLIM5/ABLIM3/MYH10	8	3	op	down
GO:0016010	CC	GO:0016010	dystrophin-associated glycoprotein complex	4/656	19/19520	0.00327471	0.0181481	0.0126636	SNTG1/SGCZ/DMD/SGCD	4	3	op	down
GO:0090665	CC	GO:0090665	glycoprotein complex	4/656	19/19520	0.00327471	0.0181481	0.0126636	SNTG1/SGCZ/DMD/SGCD	4	3	op	down
GO:0035866	CC	GO:0035866	alphav-beta3 integrin-PKCalpha complex	2/656	3/19520	0.00330764	0.0181481	0.0126636	PRKCA/ITGAV	2	3	op	down
GO:0038039	CC	GO:0038039	G protein-coupled receptor heterodimeric complex	2/656	3/19520	0.00330764	0.0181481	0.0126636	GABBR2/GABBR1	2	3	op	down
GO:00426411	CC	GO:0042641	actomyosin	8/656	74/19520	0.00333741	0.0181508	0.0126655	NEBL/KAT2B/PALLD/SORBS1/DAAM1/PDLIM5/ABLIM3/MYH10	8	3	op	down
GO:00198981	CC	GO:0019898	extrinsic component of membrane	20/656	304/19520	0.00343455	0.0184574	0.0128795	KCNIP1/CTNNA2/TNK2/CDH13/SNAP25/CDH18/SERPINE2/CDH10/FARP1/PPP3CA/STXBP5/GNAS/GNA12/SYN1/ATP2A2/CDH2/FYN/PACSIN2/RGS6/CNKSR2	20	3	op	down
GO:0044298	CC	GO:0044298	cell body membrane	5/656	31/19520	0.00347428	0.0184574	0.0128795	KCND2/ADCY8/KCNB1/ATP2B1/ATP1B2	5	3	op	down
GO:00306661	CC	GO:0030666	endocytic vesicle membrane	13/656	163/19520	0.00348516	0.0184574	0.0128795	EPN2/RAB31/GRIA2/GRIA1/GRIA3/LRP1/GRIA4/CACNG4/CACNG2/TAPBP/CAMK2D/RAB10/RAPGEF1	13	3	op	down
GO:0032589	CC	GO:0032589	neuron projection membrane	7/656	59/19520	0.00351287	0.0184574	0.0128795	SHISA9/SHISA6/GRIA1/KCNB1/ITGA8/ATP2B1/ROBO2	7	3	op	down
GO:00322801	CC	GO:0032280	symmetric synapse	3/656	10/19520	0.003799	0.0196282	0.0136964	NLGN4X/NLGN4Y/IGSF9B	3	3	op	down
GO:0032593	CC	GO:0032593	insulin-responsive compartment	3/656	10/19520	0.003799	0.0196282	0.0136964	LRP1/MYO5A/RAB10	3	3	op	down
GO:0046658	CC	GO:0046658	anchored component of plasma membrane	7/656	60/19520	0.00386411	0.0197996	0.013816	NTNG1/CNTN1/GPC6/IGSF21/GPC5/RGS7BP/CNTN5	7	3	op	down
GO:1902710	CC	GO:1902710	GABA receptor complex	4/656	20/19520	0.00398587	0.0201913	0.0140893	GABRB3/GABRB1/GABRB2/GABBR2	4	3	op	down
GO:00163421	CC	GO:0016342	catenin complex	5/656	32/19520	0.00400569	0.0201913	0.0140893	CTNNA2/CDH13/CDH18/CDH10/CDH2	5	3	op	down
GO:00163281	CC	GO:0016328	lateral plasma membrane	7/656	62/19520	0.00464583	0.0232292	0.0162091	DMD/KCNB1/PPP2R1A/ATP1B2/PTPRO/GNA12/ATP1A1	7	3	op	down
GO:00432022	CC	GO:0043202	lysosomal lumen	9/656	96/19520	0.00499148	0.0247577	0.0172758	VCAN/BCAN/SDC3/GPC6/CSPG5/CSPG4/NEU4/GPC5/PSAP	9	3	op	down
GO:0099523	CC	GO:0099523	presynaptic cytosol	3/656	11/19520	0.00509411	0.0250663	0.0174911	TRIM9/LRRK2/STXBP5	3	3	op	down
GO:00017251	CC	GO:0001725	stress fiber	7/656	64/19520	0.00554115	0.02684	0.0187287	NEBL/PALLD/SORBS1/DAAM1/PDLIM5/ABLIM3/MYH10	7	3	op	down
GO:00975171	CC	GO:0097517	contractile actin filament bundle	7/656	64/19520	0.00554115	0.02684	0.0187287	NEBL/PALLD/SORBS1/DAAM1/PDLIM5/ABLIM3/MYH10	7	3	op	down
GO:00312581	CC	GO:0031258	lamellipodium membrane	4/656	22/19520	0.00570649	0.0274265	0.019138	CSPG4/ANTXR1/ITGAV/NCKAP1	4	3	op	down
GO:00017261	CC	GO:0001726	ruffle	13/656	175/19520	0.00632126	0.0297045	0.0207276	SNTG1/MTSS1/FERMT1/PALLD/MYO5A/MTSS2/CSPG4/ITGAV/NCKAP1/SPRY4/PACSIN2/HIP1R/EPB41L5	13	3	op	down
GO:0034707	CC	GO:0034707	chloride channel complex	6/656	50/19520	0.00636815	0.0297045	0.0207276	GABRB3/BEST3/GABRB1/GLRB/ANO6/GABRB2	6	3	op	down
GO:0016013	CC	GO:0016013	syntrophin complex	2/656	4/19520	0.00646791	0.0297045	0.0207276	SNTG1/DMD	2	3	op	down
GO:0032983	CC	GO:0032983	kainate selective glutamate receptor complex	2/656	4/19520	0.00646791	0.0297045	0.0207276	GRIK2/GRIK3	2	3	op	down
GO:0097487	CC	GO:0097487	multivesicular body, internal vesicle	2/656	4/19520	0.00646791	0.0297045	0.0207276	LRRK2/EGFR	2	3	op	down
GO:00989832	CC	GO:0098983	symmetric, GABA-ergic, inhibitory synapse	2/656	4/19520	0.00646791	0.0297045	0.0207276	NLGN4X/NLGN4Y	2	3	op	down
GO:00058901	CC	GO:0005890	sodium:potassium-exchanging ATPase complex	3/656	12/19520	0.00662404	0.0297602	0.0207664	ATP1A2/ATP1B2/ATP1A1	3	3	op	down
GO:0098688	CC	GO:0098688	parallel fiber to Purkinje cell synapse	3/656	12/19520	0.00662404	0.0297602	0.0207664	GRID2/GRIA3/PLCB4	3	3	op	down
GO:1990454	CC	GO:1990454	L-type voltage-gated calcium channel complex	3/656	12/19520	0.00662404	0.0297602	0.0207664	CACNA1D/CACNA1C/CACNG4	3	3	op	down
GO:0071782	CC	GO:0071782	endoplasmic reticulum tubular network	4/656	23/19520	0.00672709	0.0300057	0.0209378	STIM1/ASPH/REEP2/RAB10	4	3	op	down
GO:00451771	CC	GO:0045177	apical part of cell	24/656	414/19520	0.00705943	0.0312632	0.0218152	KCNMA1/DAB1/PARD3/SLC4A10/CRB1/PDE4D/BMPR2/SORBS2/LRP1/ADCY8/CSPG4/PRKG2/EGFR/ATP2B1/ATP1B2/PTPRO/SLC1A1/GNAS/SLC9B2/NIN/CDH2/HIP1R/ATP1A1/ATP6V1C1	24	3	op	down
GO:000992511	CC	GO:0009925	basal plasma membrane	16/656	240/19520	0.00738499	0.0322818	0.022526	MEGF11/LRRC7/SLC4A10/BMPR2/LRP1/ADCY8/ATP2B4/EGFR/ATP2B1/CD81/SLC4A4/SLC9B2/CDH2/ATP1A1/SLC16A10/CHRM3	16	3	op	down
GO:00057962	CC	GO:0005796	Golgi lumen	9/656	102/19520	0.00739357	0.0322818	0.022526	VCAN/MMP16/BCAN/SDC3/GPC6/CSPG5/CSPG4/PCSK5/GPC5	9	3	op	down
GO:0043195	CC	GO:0043195	terminal bouton	6/656	52/19520	0.00771247	0.0334387	0.0233333	GRIK2/OPHN1/NTRK2/LRRK2/GRIK3/PTPRN2	6	3	op	down
GO:0030863	CC	GO:0030863	cortical cytoskeleton	9/656	104/19520	0.0083641	0.0356649	0.0248867	RIMS2/ERC2/PPP1R9A/MTSS2/AKAP13/PCLO/COTL1/MYRIP/CDH2	9	3	op	down
GO:0044214	CC	GO:0044214	spanning component of plasma membrane	3/656	13/19520	0.0083985	0.0356649	0.0248867	SLC24A3/BMPR2/SLC4A4	3	3	op	down
GO:00988311	CC	GO:0098831	presynaptic active zone cytoplasmic component	3/656	13/19520	0.0083985	0.0356649	0.0248867	RIMS2/ERC2/PCLO	3	3	op	down
GO:0031901	CC	GO:0031901	early endosome membrane	12/656	162/19520	0.00869826	0.0366865	0.0255996	GPNMB/NTRK2/RAB31/GRIA1/OSBPL6/TMEM163/EGFR/KCNH1/SLC1A1/EPHB1/INPP5F/STAM2	12	3	op	down
GO:0016529	CC	GO:0016529	sarcoplasmic reticulum	7/656	70/19520	0.00900575	0.0377268	0.0263255	ITPR2/STIM1/THBS4/P3H2/ATP2A2/ASPH/CAMK2D	7	3	op	down
GO:000576911	CC	GO:0005769	early endosome	22/656	378/19520	0.00922219	0.0383742	0.0267773	TMEM108/GPNMB/NTRK2/RAB31/GRIA1/OSBPL6/TMEM163/LRP1/MYO5A/ASTN2/DIAPH2/EGFR/DNER/KCNH1/TRAK1/SLC1A1/EPHB1/RNF157/PACSIN2/INPP5F/STAM2/RAPGEF1	22	3	op	down
GO:00332681	CC	GO:0033268	node of Ranvier	3/656	14/19520	0.0104254	0.0427128	0.0298047	SCN2A/KCNQ3/SCN8A	3	3	op	down
GO:0005955	CC	GO:0005955	calcineurin complex	2/656	5/19520	0.0105404	0.0427128	0.0298047	PPP3CA/PPP3CB	2	3	op	down
GO:0099012	CC	GO:0099012	neuronal dense core vesicle membrane	2/656	5/19520	0.0105404	0.0427128	0.0298047	CADPS/STXBP5	2	3	op	down
GO:0099025	CC	GO:0099025	anchored component of postsynaptic membrane	2/656	5/19520	0.0105404	0.0427128	0.0298047	CNTN1/RGS7BP	2	3	op	down
GO:0033017	CC	GO:0033017	sarcoplasmic reticulum membrane	5/656	41/19520	0.0116447	0.0468813	0.0327134	ITPR2/STIM1/ATP2A2/ASPH/CAMK2D	5	3	op	down
GO:001632311	CC	GO:0016323	basolateral plasma membrane	14/656	211/19520	0.0122013	0.0488052	0.0340559	MEGF11/LRRC7/SLC4A10/LRP1/ADCY8/ATP2B4/EGFR/ATP2B1/CD81/SLC4A4/SLC9B2/CDH2/ATP1A1/SLC16A10	14	3	op	down
GO:0022836	MF	GO:0022836	gated channel activity	46/621	337/18337	6.49511e-16	6.97575e-13	5.44222e-13	KCNIP4/FAM155A/KCND2/KCNMA1/GRID2/GRIK2/CACNA1A/SCN3A/KCNIP1/GRIK1/KCNMB2/KCNT2/SCN1A/CACNA1D/ITPR2/GRIA2/GRIA1/SNAP25/GRIA3/CACNA2D3/GABRB3/SCN2A/SCN9A/GABRB1/KCNB1/CACNA1C/TPCN2/GRIA4/ASIC2/GRIK3/KCNH1/ANXA6/KCNQ3/GLRB/ANO6/CACNG4/CACNG2/ITGAV/SCN8A/GABRB2/CACHD1/ANO5/CACNB4/KCNH5/GRIN2B/TRPM3	46	3	op	down
GO:00468731	MF	GO:0046873	metal ion transmembrane transporter activity	51/621	425/18337	3.54145e-15	1.90176e-12	1.48368e-12	KCNIP4/FAM155A/KCND2/GPM6A/KCNMA1/GRIK2/CACNA1A/SCN3A/SLC8A1/KCNIP1/GRIK1/KCNMB2/SLC1A2/KCNT2/SCN1A/CACNA1D/SLC24A3/SLC4A10/ITPR2/SNAP25/CACNA2D3/SCN2A/SCN9A/KCNB1/ATP2B4/CACNA1C/TPCN2/ATP1A2/ASIC2/GRIK3/ATP2B1/KCNH1/ANXA6/KCNQ3/CACNG4/CACNG2/SLC1A1/ITGAV/SLC4A4/SCN8A/CACHD1/SLC9A7/CACNB4/KCNH5/ATP2A2/SLC9B2/GRIN2B/SLC39A10/ATP1A1/SLC6A1/TRPM3	51	3	op	down
GO:0005216	MF	GO:0005216	ion channel activity	50/621	429/18337	2.13626e-14	7.64779e-12	5.96652e-12	KCNIP4/FAM155A/KCND2/GPM6A/KCNMA1/GRID2/GRIK2/CACNA1A/SCN3A/KCNIP1/GRIK1/KCNMB2/KCNT2/SCN1A/CACNA1D/SLC24A3/ITPR2/GRIA2/GRIA1/UNC80/SNAP25/GRIA3/CACNA2D3/GABRB3/SCN2A/SCN9A/BEST3/GABRB1/KCNB1/CACNA1C/TPCN2/GRIA4/ASIC2/GRIK3/KCNH1/ANXA6/KCNQ3/GLRB/ANO6/CACNG4/CACNG2/ITGAV/SCN8A/GABRB2/CACHD1/ANO5/CACNB4/KCNH5/GRIN2B/TRPM3	50	3	op	down
GO:0005261	MF	GO:0005261	cation channel activity	43/621	333/18337	4.3396e-14	1.16518e-11	9.09031e-12	KCNIP4/FAM155A/KCND2/GPM6A/KCNMA1/GRIK2/CACNA1A/SCN3A/KCNIP1/GRIK1/KCNMB2/KCNT2/SCN1A/CACNA1D/SLC24A3/ITPR2/GRIA2/GRIA1/UNC80/SNAP25/GRIA3/CACNA2D3/SCN2A/SCN9A/KCNB1/CACNA1C/TPCN2/GRIA4/ASIC2/GRIK3/KCNH1/ANXA6/KCNQ3/ANO6/CACNG4/CACNG2/ITGAV/SCN8A/CACHD1/CACNB4/KCNH5/GRIN2B/TRPM3	43	3	op	down
GO:0015267	MF	GO:0015267	channel activity	50/621	477/18337	1.28619e-12	2.49126e-10	1.94359e-10	KCNIP4/FAM155A/KCND2/GPM6A/KCNMA1/GRID2/GRIK2/CACNA1A/SCN3A/KCNIP1/GRIK1/KCNMB2/KCNT2/SCN1A/CACNA1D/SLC24A3/ITPR2/GRIA2/GRIA1/UNC80/SNAP25/GRIA3/CACNA2D3/GABRB3/SCN2A/SCN9A/BEST3/GABRB1/KCNB1/CACNA1C/TPCN2/GRIA4/ASIC2/GRIK3/KCNH1/ANXA6/KCNQ3/GLRB/ANO6/CACNG4/CACNG2/ITGAV/SCN8A/GABRB2/CACHD1/ANO5/CACNB4/KCNH5/GRIN2B/TRPM3	50	3	op	down
GO:0022803	MF	GO:0022803	passive transmembrane transporter activity	50/621	478/18337	1.39176e-12	2.49126e-10	1.94359e-10	KCNIP4/FAM155A/KCND2/GPM6A/KCNMA1/GRID2/GRIK2/CACNA1A/SCN3A/KCNIP1/GRIK1/KCNMB2/KCNT2/SCN1A/CACNA1D/SLC24A3/ITPR2/GRIA2/GRIA1/UNC80/SNAP25/GRIA3/CACNA2D3/GABRB3/SCN2A/SCN9A/BEST3/GABRB1/KCNB1/CACNA1C/TPCN2/GRIA4/ASIC2/GRIK3/KCNH1/ANXA6/KCNQ3/GLRB/ANO6/CACNG4/CACNG2/ITGAV/SCN8A/GABRB2/CACHD1/ANO5/CACNB4/KCNH5/GRIN2B/TRPM3	50	3	op	down
GO:0008066	MF	GO:0008066	glutamate receptor activity	11/621	27/18337	4.89991e-10	7.51785e-08	5.86515e-08	GRM7/GRID2/GRIK2/GRM5/GRIK1/GRIA2/GRIA1/GRIA3/GRIA4/GRIK3/GRIN2B	11	3	op	down
GO:0005244	MF	GO:0005244	voltage-gated ion channel activity	27/621	197/18337	6.57461e-10	7.8457e-08	6.12092e-08	KCNIP4/KCND2/KCNMA1/CACNA1A/SCN3A/KCNIP1/KCNT2/SCN1A/CACNA1D/SNAP25/CACNA2D3/SCN2A/SCN9A/KCNB1/CACNA1C/TPCN2/KCNH1/KCNQ3/ANO6/CACNG4/CACNG2/ITGAV/SCN8A/CACHD1/CACNB4/KCNH5/GRIN2B	27	3	op	down
GO:0022832	MF	GO:0022832	voltage-gated channel activity	27/621	197/18337	6.57461e-10	7.8457e-08	6.12092e-08	KCNIP4/KCND2/KCNMA1/CACNA1A/SCN3A/KCNIP1/KCNT2/SCN1A/CACNA1D/SNAP25/CACNA2D3/SCN2A/SCN9A/KCNB1/CACNA1C/TPCN2/KCNH1/KCNQ3/ANO6/CACNG4/CACNG2/ITGAV/SCN8A/CACHD1/CACNB4/KCNH5/GRIN2B	27	3	op	down
GO:00049701	MF	GO:0004970	ionotropic glutamate receptor activity	9/621	19/18337	3.77263e-09	4.0518e-07	3.16106e-07	GRID2/GRIK2/GRIK1/GRIA2/GRIA1/GRIA3/GRIA4/GRIK3/GRIN2B	9	3	op	down
GO:00150851	MF	GO:0015085	calcium ion transmembrane transporter activity	21/621	134/18337	4.64563e-09	4.53583e-07	3.53868e-07	FAM155A/GPM6A/CACNA1A/SLC8A1/CACNA1D/SLC24A3/ITPR2/CACNA2D3/ATP2B4/CACNA1C/TPCN2/ATP2B1/ANXA6/CACNG4/CACNG2/ITGAV/CACHD1/CACNB4/ATP2A2/GRIN2B/TRPM3	21	3	op	down
GO:000551611	MF	GO:0005516	calmodulin binding	25/621	198/18337	1.54643e-08	1.38405e-06	1.07979e-06	PLCB1/SLC8A1/MAP2/ARPP21/CASK/ADCY8/MYO5A/PPP3CA/MARCKS/CAMK1D/ATP2B4/CACNA1C/EGFR/ATP2B1/KCNH1/KCNQ3/ADCY1/RIT2/KCNH5/GAP43/PPP3CB/SYT1/MYH10/CNN3/CAMK2D	25	3	op	down
GO:0022824	MF	GO:0022824	transmitter-gated ion channel activity	13/621	59/18337	6.57008e-08	5.04019e-06	3.93217e-06	GRID2/GRIK2/GRIK1/GRIA2/GRIA1/GRIA3/GABRB3/GABRB1/GRIA4/GRIK3/GLRB/GABRB2/GRIN2B	13	3	op	down
GO:0022835	MF	GO:0022835	transmitter-gated channel activity	13/621	59/18337	6.57008e-08	5.04019e-06	3.93217e-06	GRID2/GRIK2/GRIK1/GRIA2/GRIA1/GRIA3/GABRB3/GABRB1/GRIA4/GRIK3/GLRB/GABRB2/GRIN2B	13	3	op	down
GO:0015081	MF	GO:0015081	sodium ion transmembrane transporter activity	20/621	146/18337	1.09759e-07	7.85877e-06	6.13112e-06	GRIK2/SCN3A/SLC8A1/GRIK1/SLC1A2/SCN1A/SLC24A3/SLC4A10/SCN2A/SCN9A/ATP1A2/ASIC2/GRIK3/SLC1A1/SLC4A4/SCN8A/SLC9A7/SLC9B2/ATP1A1/SLC6A1	20	3	op	down
GO:0022843	MF	GO:0022843	voltage-gated cation channel activity	19/621	139/18337	2.35614e-07	1.58156e-05	1.23388e-05	KCND2/KCNMA1/CACNA1A/KCNT2/CACNA1D/SNAP25/CACNA2D3/KCNB1/CACNA1C/TPCN2/KCNH1/KCNQ3/CACNG4/CACNG2/ITGAV/CACHD1/CACNB4/KCNH5/GRIN2B	19	3	op	down
GO:0005262	MF	GO:0005262	calcium channel activity	17/621	118/18337	4.73354e-07	2.99048e-05	2.33306e-05	FAM155A/GPM6A/CACNA1A/CACNA1D/SLC24A3/ITPR2/CACNA2D3/CACNA1C/TPCN2/ANXA6/CACNG4/CACNG2/ITGAV/CACHD1/CACNB4/GRIN2B/TRPM3	17	3	op	down
GO:0005230	MF	GO:0005230	extracellular ligand-gated ion channel activity	13/621	73/18337	9.06366e-07	5.20761e-05	4.06278e-05	GRID2/GRIK2/GRIK1/GRIA2/GRIA1/GRIA3/GABRB3/GABRB1/GRIA4/GRIK3/GLRB/GABRB2/GRIN2B	13	3	op	down
GO:0098960	MF	GO:0098960	postsynaptic neurotransmitter receptor activity	12/621	62/18337	9.39149e-07	5.20761e-05	4.06278e-05	GRID2/GRIK2/GRM5/GRIK1/GRIA1/GRIA3/GABRB1/GRIK3/GLRB/GABRB2/CHRM3/GABBR1	12	3	op	down
GO:00037791	MF	GO:0003779	actin binding	36/621	439/18337	9.98476e-07	5.20761e-05	4.06278e-05	SNTG1/KCNMA1/OPHN1/CTNNA2/NEBL/DMD/MYO16/MTSS1/LRRK2/SYNE1/FERMT1/PPP1R9A/ADCY8/PALLD/SORBS1/MYO5A/MTSS2/DIAPH2/FHOD3/MARCKS/AFAP1/COTL1/ANTXR1/EGFR/PKNOX2/ANXA6/DAAM1/NCALD/SYN1/PDLIM5/ABLIM3/MYRIP/HIP1R/MYH10/CNN3/WASF1	36	3	op	down
GO:0030594	MF	GO:0030594	neurotransmitter receptor activity	16/621	111/18337	1.01825e-06	5.20761e-05	4.06278e-05	GRID2/GRIK2/GRM5/GRIK1/GRIA2/GRIA1/GRIA3/GABRB3/GABRB1/GRIA4/GRIK3/GLRB/GABRB2/GRIN2B/CHRM3/GABBR1	16	3	op	down
GO:0004971	MF	GO:0004971	AMPA glutamate receptor activity	4/621	4/18337	1.30314e-06	6.3617e-05	4.96316e-05	GRIA2/GRIA1/GRIA3/GRIA4	4	3	op	down
GO:0005245	MF	GO:0005245	voltage-gated calcium channel activity	10/621	44/18337	1.61805e-06	7.5556e-05	5.8946e-05	CACNA1A/CACNA1D/CACNA2D3/CACNA1C/TPCN2/CACNG4/CACNG2/ITGAV/CACHD1/CACNB4	10	3	op	down
GO:0099529	MF	GO:0099529	neurotransmitter receptor activity involved in regulation of postsynaptic membrane potential	10/621	47/18337	3.08121e-06	0.000137884	0.000107572	GRID2/GRIK2/GRIK1/GRIA1/GRIA3/GABRB1/GRIK3/GLRB/GABRB2/GABBR1	10	3	op	down
GO:0015079	MF	GO:0015079	potassium ion transmembrane transporter activity	18/621	152/18337	4.0365e-06	0.000168336	0.00013133	KCNIP4/KCND2/KCNMA1/GRIK2/KCNIP1/GRIK1/KCNMB2/KCNT2/SLC24A3/SNAP25/KCNB1/ATP1A2/GRIK3/KCNH1/KCNQ3/SLC9A7/KCNH5/ATP1A1	18	3	op	down
GO:0030165	MF	GO:0030165	PDZ domain binding	13/621	83/18337	4.07518e-06	0.000168336	0.00013133	GRID2/GRIK2/SHISA9/NLGN1/SHISA6/ADGRB1/GRIA1/PLEKHA2/ATP2B4/ATP2B1/ACVR2A/CIT/NSF	13	3	op	down
GO:00015401	MF	GO:0001540	amyloid-beta binding	13/621	84/18337	4.67421e-06	0.000177681	0.00013862	CACNA1A/NLGN1/GRIA2/GRIA1/GRIA3/ITM2C/LDLRAD3/LRP1/CST3/GRIA4/BCHE/GSAP/GRIN2B	13	3	op	down
GO:0015276	MF	GO:0015276	ligand-gated ion channel activity	17/621	139/18337	4.79773e-06	0.000177681	0.00013862	GRID2/GRIK2/GRIK1/ITPR2/GRIA2/GRIA1/GRIA3/GABRB3/GABRB1/TPCN2/GRIA4/ASIC2/GRIK3/ANXA6/GLRB/GABRB2/GRIN2B	17	3	op	down
GO:0022834	MF	GO:0022834	ligand-gated channel activity	17/621	139/18337	4.79773e-06	0.000177681	0.00013862	GRID2/GRIK2/GRIK1/ITPR2/GRIA2/GRIA1/GRIA3/GABRB3/GABRB1/TPCN2/GRIA4/ASIC2/GRIK3/ANXA6/GLRB/GABRB2/GRIN2B	17	3	op	down
GO:00425781	MF	GO:0042578	phosphoric ester hydrolase activity	30/621	367/18337	8.48541e-06	0.000303778	0.000236996	PTPRZ1/PLCB1/PTPRG/PTPRT/MPPED2/PDE8B/LRRK2/PTPRE/PDE4D/PLPP4/PLCE1/PLPPR1/PDE7B/PPP3CA/PPP2R1A/ATP1A2/PLPPR5/PTPRO/PDE3B/INPP4B/PTPRN2/PPP3CB/EYA2/ATP1A1/CTDSPL/PPM1K/PLCB4/INPP5F/CHRM3/SAMHD1	30	3	op	down
GO:0005272	MF	GO:0005272	sodium channel activity	9/621	43/18337	1.11226e-05	0.000385345	0.000300632	GRIK2/SCN3A/GRIK1/SCN1A/SCN2A/SCN9A/ASIC2/GRIK3/SCN8A	9	3	op	down
GO:0005001	MF	GO:0005001	transmembrane receptor protein tyrosine phosphatase activity	6/621	17/18337	1.32438e-05	0.000428547	0.000334336	PTPRZ1/PTPRG/PTPRT/PTPRE/PTPRO/PTPRN2	6	3	op	down
GO:0019198	MF	GO:0019198	transmembrane receptor protein phosphatase activity	6/621	17/18337	1.32438e-05	0.000428547	0.000334336	PTPRZ1/PTPRG/PTPRT/PTPRE/PTPRO/PTPRN2	6	3	op	down
GO:1904315	MF	GO:1904315	transmitter-gated ion channel activity involved in regulation of postsynaptic membrane potential	9/621	44/18337	1.35667e-05	0.000428547	0.000334336	GRID2/GRIK2/GRIK1/GRIA1/GRIA3/GABRB1/GRIK3/GLRB/GABRB2	9	3	op	down
GO:00306951	MF	GO:0030695	GTPase regulator activity	34/621	467/18337	2.53093e-05	0.000776635	0.000605901	PLCB1/OPHN1/RGS7/TRIO/STXBP5L/ASAP1/TNK2/ARHGAP31/LRRK2/PLCE1/FARP1/ARHGAP42/MTSS2/RAPGEF4/ARHGAP20/AKAP13/SIPA1L2/FAM13A/VAV2/STXBP5/MCF2L2/RAB3IP/MYCBP2/RASAL2/KALRN/ARHGAP10/PREX2/ELMOD1/ARFGEF1/RGS6/ARHGEF12/USP6NL/RIC8B/RAPGEF1	34	3	op	down
GO:0005267	MF	GO:0005267	potassium channel activity	14/621	120/18337	5.53664e-05	0.00165176	0.00128864	KCNIP4/KCND2/KCNMA1/GRIK2/KCNIP1/GRIK1/KCNMB2/KCNT2/SNAP25/KCNB1/GRIK3/KCNH1/KCNQ3/KCNH5	14	3	op	down
GO:00508401	MF	GO:0050840	extracellular matrix binding	9/621	55/18337	8.73368e-05	0.00253513	0.00197781	SMOC1/COL11A1/PLEKHA2/ADGRG1/SPARCL1/VEGFA/ITGAV/NTN4/ITGA9	9	3	op	down
GO:0035255	MF	GO:0035255	ionotropic glutamate receptor binding	6/621	23/18337	9.08049e-05	0.00256643	0.00200224	OPHN1/SHISA6/CACNG4/CACNG2/GNAS/NSF	6	3	op	down
GO:0005496	MF	GO:0005496	steroid binding	12/621	100/18337	0.000141721	0.00390278	0.0030448	RORA/OSBPL6/GRAMD1C/ATP1A2/ANXA6/CD81/GRAMD1B/NR3C2/SCP2/OSBPL3/ATP1A1/PMP2	12	3	op	down
GO:0032934	MF	GO:0032934	sterol binding	9/621	60/18337	0.000174716	0.00469113	0.00365985	RORA/OSBPL6/GRAMD1C/ANXA6/CD81/GRAMD1B/SCP2/OSBPL3/PMP2	9	3	op	down
GO:0098632	MF	GO:0098632	cell-cell adhesion mediator activity	8/621	49/18337	0.000218691	0.00572864	0.00446927	LRRC4C/DSCAM/NTNG1/PALLD/CNTN4/PDLIM5/CNN3/RAB10	8	3	op	down
GO:0008331	MF	GO:0008331	high voltage-gated calcium channel activity	4/621	10/18337	0.00023243	0.00594357	0.00463695	CACNA1A/CACNA1D/CACNA1C/CACNB4	4	3	op	down
GO:0015485	MF	GO:0015485	cholesterol binding	8/621	50/18337	0.000252726	0.00631227	0.0049246	OSBPL6/GRAMD1C/ANXA6/CD81/GRAMD1B/SCP2/OSBPL3/PMP2	8	3	op	down
GO:0005539	MF	GO:0005539	glycosaminoglycan binding	19/621	228/18337	0.000292199	0.00713232	0.00556437	VCAN/SEMA5A/SMOC1/COL11A1/BCAN/GPNMB/TENM1/DPYSL3/SERPINE2/ADGRG1/NELL1/SULF2/ANXA6/VEGFA/THBS4/SLIT1/NELL2/APLP2/FGF2	19	3	op	down
GO:0004143	MF	GO:0004143	diacylglycerol kinase activity	4/621	11/18337	0.00035548	0.00839353	0.00654832	DGKG/DGKI/DGKB/DGKH	4	3	op	down
GO:0001537	MF	GO:0001537	N-acetylgalactosamine 4-O-sulfotransferase activity	3/621	5/18337	0.000367315	0.00839353	0.00654832	CHST11/CHST9/CHST8	3	3	op	down
GO:0015277	MF	GO:0015277	kainate selective glutamate receptor activity	3/621	5/18337	0.000367315	0.00839353	0.00654832	GRIK2/GRIK1/GRIK3	3	3	op	down
GO:0044325	MF	GO:0044325	ion channel binding	13/621	128/18337	0.000406684	0.00893034	0.00696712	RIMS2/FGF12/SLC8A1/DPP10/LRRK2/ITPR2/PDE4D/PPP1R9A/KCNB1/KCNH5/ATP2A2/FYN/CAMK2D	13	3	op	down
GO:0035254	MF	GO:0035254	glutamate receptor binding	7/621	41/18337	0.000407436	0.00893034	0.00696712	OPHN1/SHISA6/CACNG4/CACNG2/GNAS/FYN/NSF	7	3	op	down
GO:00162471	MF	GO:0016247	channel regulator activity	14/621	145/18337	0.00041605	0.00893676	0.00697212	NRXN1/DPP6/KCNIP4/FGF14/FGF12/DPP10/KCNIP1/KCNMB2/ATP2B4/STIM1/CACNG4/CACNG2/NRXN2/CAMK2D	14	3	op	down
GO:0022839	MF	GO:0022839	ion gated channel activity	7/621	42/18337	0.000474826	0.00999927	0.00780106	KCNMA1/KCNMB2/KCNT2/ASIC2/ANO6/ANO5/TRPM3	7	3	op	down
GO:00050961	MF	GO:0005096	GTPase activator activity	21/621	276/18337	0.000490933	0.0101396	0.00791058	PLCB1/OPHN1/RGS7/STXBP5L/ASAP1/ARHGAP31/LRRK2/ARHGAP42/MTSS2/ARHGAP20/SIPA1L2/FAM13A/STXBP5/RASAL2/ARHGAP10/PREX2/ELMOD1/RGS6/ARHGEF12/USP6NL/RIC8B	21	3	op	down
GO:1901681	MF	GO:1901681	sulfur compound binding	20/621	260/18337	0.000577325	0.011699	0.00912712	SEMA5A/SMOC1/COL11A1/GPNMB/TENM1/DPYSL3/SERPINE2/LRP1/ADGRG1/NELL1/CHST15/ANXA6/VEGFA/THBS4/SLIT1/NELL2/APLP2/SCP2/FGF2/TPK1	20	3	op	down
GO:0030291	MF	GO:0030291	protein serine/threonine kinase inhibitor activity	6/621	32/18337	0.000629015	0.0125104	0.00976015	KAT2B/SPRED2/SPRED1/PRKAR1B/PRKAG2/CIT	6	3	op	down
GO:0043178	MF	GO:0043178	alcohol binding	10/621	86/18337	0.000645286	0.0126007	0.00983057	ITPR2/OSBPL6/ASTN2/GRAMD1C/ANXA6/CD81/GRAMD1B/SCP2/OSBPL3/PMP2	10	3	op	down
GO:0097110	MF	GO:0097110	scaffold protein binding	8/621	58/18337	0.000711778	0.0130604	0.0101893	GRID2/NLGN1/NLGN4X/ITPR2/PDE4D/NLGN4Y/ATP2B4/CIT	8	3	op	down
GO:0098631	MF	GO:0098631	cell adhesion mediator activity	8/621	58/18337	0.000711778	0.0130604	0.0101893	LRRC4C/DSCAM/NTNG1/PALLD/CNTN4/PDLIM5/CNN3/RAB10	8	3	op	down
GO:0016917	MF	GO:0016917	GABA receptor activity	5/621	22/18337	0.000714882	0.0130604	0.0101893	GABRB3/GABRB1/GABRB2/GABBR2/GABBR1	5	3	op	down
GO:00041151	MF	GO:0004115	3',5'-cyclic-AMP phosphodiesterase activity	4/621	13/18337	0.000729632	0.0130604	0.0101893	PDE8B/PDE4D/PDE7B/PDE3B	4	3	op	down
GO:0042043	MF	GO:0042043	neurexin family protein binding	4/621	13/18337	0.000729632	0.0130604	0.0101893	NLGN1/NLGN4X/CPE/NLGN4Y	4	3	op	down
GO:00510151	MF	GO:0051015	actin filament binding	17/621	208/18337	0.000744844	0.0131141	0.0102312	CTNNA2/NEBL/MYO16/SYNE1/FERMT1/PPP1R9A/MYO5A/FHOD3/MARCKS/COTL1/ANTXR1/EGFR/PKNOX2/ANXA6/ABLIM3/HIP1R/MYH10	17	3	op	down
GO:00046741	MF	GO:0004674	protein serine/threonine kinase activity	28/621	430/18337	0.000779811	0.0135083	0.0105387	PRKCA/CDK14/TRIO/TNK2/STK32A/CASK/LRRK2/BMPR2/MAP3K5/MAP3K1/CAMK1D/AKAP13/PRKG2/MARK1/EIF2AK2/LMTK3/EGFR/DCLK2/STK32B/KSR2/RPS6KA2/KALRN/MAST4/ACVR2A/CIT/PAK3/CAMK2D/DCLK1	28	3	op	down
GO:1902936	MF	GO:1902936	phosphatidylinositol bisphosphate binding	11/621	105/18337	0.000858169	0.0146297	0.0114136	PLCB1/PARD3/ASAP1/MTSS2/MARK1/PLEKHA5/KCNH1/SYT1/HIP1R/SNX14/FRMPD4	11	3	op	down
GO:0005248	MF	GO:0005248	voltage-gated sodium channel activity	5/621	23/18337	0.000888237	0.0147969	0.011544	SCN3A/SCN1A/SCN2A/SCN9A/SCN8A	5	3	op	down
GO:0001786	MF	GO:0001786	phosphatidylserine binding	8/621	60/18337	0.000895532	0.0147969	0.011544	ASAP1/ADGRB1/MARK1/SYT17/ANXA6/GRAMD1B/GAP43/SYT1	8	3	op	down
GO:0003835	MF	GO:0003835	beta-galactoside alpha-2,6-sialyltransferase activity	2/621	2/18337	0.00114512	0.0180861	0.0141101	ST6GAL2/ST6GAL1	2	3	op	down
GO:0008294	MF	GO:0008294	calcium- and calmodulin-responsive adenylate cyclase activity	2/621	2/18337	0.00114512	0.0180861	0.0141101	ADCY8/ADCY1	2	3	op	down
GO:0050659	MF	GO:0050659	N-acetylgalactosamine 4-sulfate 6-O-sulfotransferase activity	2/621	2/18337	0.00114512	0.0180861	0.0141101	CHST11/CHST15	2	3	op	down
GO:0099094	MF	GO:0099094	ligand-gated cation channel activity	11/621	109/18337	0.00117072	0.0182226	0.0142166	GRIK2/GRIK1/ITPR2/GRIA2/GRIA1/GRIA3/TPCN2/GRIA4/ASIC2/GRIK3/GRIN2B	11	3	op	down
GO:00167911	MF	GO:0016791	phosphatase activity	20/621	276/18337	0.00120816	0.0182235	0.0142173	PTPRZ1/PTPRG/PTPRT/LRRK2/PTPRE/PLPP4/PLPPR1/PPP3CA/PPP2R1A/ATP1A2/PLPPR5/PTPRO/INPP4B/PTPRN2/PPP3CB/EYA2/ATP1A1/CTDSPL/PPM1K/INPP5F	20	3	op	down
GO:0016595	MF	GO:0016595	glutamate binding	3/621	7/18337	0.00122169	0.0182235	0.0142173	SLC1A1/GAD1/GRIN2B	3	3	op	down
GO:0031402	MF	GO:0031402	sodium ion binding	3/621	7/18337	0.00122169	0.0182235	0.0142173	SCN9A/ATP1A2/ATP1A1	3	3	op	down
GO:0031406	MF	GO:0031406	carboxylic acid binding	15/621	184/18337	0.00153063	0.0225191	0.0175685	GRM7/GLDC/PAM/GLRB/SLC1A1/DDAH1/GAD1/P3H2/GRIN2B/SCP2/PLOD2/PYGL/PSAP/RXRA/PMP2	15	3	op	down
GO:0017075	MF	GO:0017075	syntaxin-1 binding	5/621	26/18337	0.00159674	0.0231742	0.0180797	LRRK2/SNAP25/STXBP5/SYT1/NSF	5	3	op	down
GO:0043177	MF	GO:0043177	organic acid binding	11/621	114/18337	0.00168747	0.0241645	0.0188522	GRM7/GLDC/PAM/GLRB/SLC1A1/GAD1/P3H2/GRIN2B/SCP2/PLOD2/RXRA	11	3	op	down
GO:0008146	MF	GO:0008146	sulfotransferase activity	7/621	52/18337	0.0017589	0.0248561	0.0193918	HS6ST3/CHST11/UST/TPST1/CHST9/CHST15/CHST8	7	3	op	down
GO:0051393	MF	GO:0051393	alpha-actinin binding	5/621	27/18337	0.00190571	0.0265809	0.0207375	PTPRT/CACNA1D/PALLD/CACNA1C/PDLIM5	5	3	op	down
GO:0030276	MF	GO:0030276	clathrin binding	8/621	68/18337	0.00204318	0.028133	0.0219483	EPN2/LRRK2/LRP1/SYT17/DNER/NCALD/SYT1/HIP1R	8	3	op	down
GO:19019811	MF	GO:1901981	phosphatidylinositol phosphate binding	14/621	171/18337	0.00208208	0.0283057	0.0220831	PLCB1/PARD3/ASAP1/MTSS2/MARK1/PLEKHA5/PHLDA1/KCNH1/SNX22/GAP43/SYT1/HIP1R/SNX14/FRMPD4	14	3	op	down
GO:0003951	MF	GO:0003951	NAD+ kinase activity	4/621	17/18337	0.00218041	0.0291289	0.0227253	DGKG/DGKI/DGKB/DGKH	4	3	op	down
GO:0016597	MF	GO:0016597	amino acid binding	7/621	54/18337	0.00219688	0.0291289	0.0227253	GRM7/GLDC/GLRB/SLC1A1/DDAH1/GAD1/GRIN2B	7	3	op	down
GO:0004860	MF	GO:0004860	protein kinase inhibitor activity	8/621	69/18337	0.00224408	0.0293919	0.0229305	KAT2B/SPRED2/TRIB2/SPRED1/PRKAR1B/PRKAG2/CIT/SPRY4	8	3	op	down
GO:0017022	MF	GO:0017022	myosin binding	8/621	71/18337	0.00269218	0.0344024	0.0268395	STXBP5L/DMD/RAB3C/STXBP5/TRAK1/MYRIP/ARFGEF1/RAB10	8	3	op	down
GO:0099095	MF	GO:0099095	ligand-gated anion channel activity	4/621	18/18337	0.00272903	0.0344024	0.0268395	GABRB3/GABRB1/GLRB/GABRB2	4	3	op	down
GO:0001640	MF	GO:0001640	adenylate cyclase inhibiting G protein-coupled glutamate receptor activity	3/621	9/18337	0.00278678	0.0344024	0.0268395	GRM7/GRM5/GRIK3	3	3	op	down
GO:0005388	MF	GO:0005388	calcium transmembrane transporter activity, phosphorylative mechanism	3/621	9/18337	0.00278678	0.0344024	0.0268395	ATP2B4/ATP2B1/ATP2A2	3	3	op	down
GO:0098988	MF	GO:0098988	G protein-coupled glutamate receptor activity	3/621	9/18337	0.00278678	0.0344024	0.0268395	GRM7/GRM5/GRIK3	3	3	op	down
GO:00050851	MF	GO:0005085	guanyl-nucleotide exchange factor activity	15/621	197/18337	0.0029715	0.0362659	0.0282933	TRIO/PLCE1/FARP1/RAPGEF4/AKAP13/VAV2/MCF2L2/RAB3IP/MYCBP2/KALRN/PREX2/ARFGEF1/ARHGEF12/RIC8B/RAPGEF1	15	3	op	down
GO:0008081	MF	GO:0008081	phosphoric diester hydrolase activity	9/621	89/18337	0.00315908	0.0368013	0.028711	PLCB1/MPPED2/PDE8B/PDE4D/PLCE1/PDE7B/PDE3B/PLCB4/CHRM3	9	3	op	down
GO:00055431	MF	GO:0005543	phospholipid binding	27/621	451/18337	0.00317328	0.0368013	0.028711	PLCB1/OPHN1/EPN2/PARD3/ASAP1/PITPNC1/ADGRB1/ITPR2/MTSS2/PCLO/MARK1/SYT17/PLEKHA5/PHLDA1/KCNH1/ANXA6/SYT16/SNX7/GRAMD1B/SNX22/GAP43/SYT1/PACSIN2/HIP1R/PSAP/SNX14/FRMPD4	27	3	op	down
GO:0019210	MF	GO:0019210	kinase inhibitor activity	8/621	73/18337	0.00320725	0.0368013	0.028711	KAT2B/SPRED2/TRIB2/SPRED1/PRKAR1B/PRKAG2/CIT/SPRY4	8	3	op	down
GO:0004145	MF	GO:0004145	diamine N-acetyltransferase activity	2/621	3/18337	0.00335804	0.0368013	0.028711	KAT2B/SAT1	2	3	op	down
GO:0004471	MF	GO:0004471	malate dehydrogenase (decarboxylating) (NAD+) activity	2/621	3/18337	0.00335804	0.0368013	0.028711	ME3/ME1	2	3	op	down
GO:0004473	MF	GO:0004473	malate dehydrogenase (decarboxylating) (NADP+) activity	2/621	3/18337	0.00335804	0.0368013	0.028711	ME3/ME1	2	3	op	down
GO:0004965	MF	GO:0004965	G protein-coupled GABA receptor activity	2/621	3/18337	0.00335804	0.0368013	0.028711	GABBR2/GABBR1	2	3	op	down
GO:0033142	MF	GO:0033142	progesterone receptor binding	2/621	3/18337	0.00335804	0.0368013	0.028711	NCOA1/TRERF1	2	3	op	down
GO:0099507	MF	GO:0099507	ligand-gated ion channel activity involved in regulation of presynaptic membrane potential	2/621	3/18337	0.00335804	0.0368013	0.028711	GRIK2/GRIK3	2	3	op	down
GO:0099583	MF	GO:0099583	neurotransmitter receptor activity involved in regulation of postsynaptic cytosolic calcium ion concentration	2/621	3/18337	0.00335804	0.0368013	0.028711	GRM5/GRIA1	2	3	op	down
GO:0004016	MF	GO:0004016	adenylate cyclase activity	3/621	10/18337	0.00388151	0.0419559	0.0327324	ADCY8/ADCY2/ADCY1	3	3	op	down
GO:0008201	MF	GO:0008201	heparin binding	13/621	164/18337	0.00390651	0.0419559	0.0327324	SMOC1/COL11A1/GPNMB/TENM1/SERPINE2/ADGRG1/NELL1/VEGFA/THBS4/SLIT1/NELL2/APLP2/FGF2	13	3	op	down
GO:0030506	MF	GO:0030506	ankyrin binding	4/621	20/18337	0.00409522	0.0435472	0.0339739	NRCAM/SLC8A1/CACNA1D/ATP1A1	4	3	op	down
GO:0019905	MF	GO:0019905	syntaxin binding	8/621	77/18337	0.00446442	0.0470077	0.0366737	CACNA1A/STXBP5L/LRRK2/SNAP25/SYT17/STXBP5/SYT1/NSF	8	3	op	down
GO:01063111	MF	GO:0106311	protein threonine kinase activity	17/621	248/18337	0.00479185	0.0499655	0.0389812	TRIO/TNK2/STK32A/CASK/LRRK2/MARK1/EIF2AK2/LMTK3/DCLK2/STK32B/KSR2/RPS6KA2/KALRN/MAST4/CIT/PAK3/DCLK1	17	3	op	down
GO:00508045	BP	GO:0050804	modulation of chemical synaptic transmission	85/688	405/18862	1.09745e-40	3.60614e-37	3.02812e-37	CACNA1B/CACNG3/SYT7/EPHA4/CELF4/SYT1/DLGAP2/GRIN2A/GRM1/CAMK2A/RASGRF1/UNC13C/NEURL1/GRIN1/NPTX1/CPLX2/CAMK2B/SLC8A2/NRGN/DGKZ/RASGRF2/SHANK2/MEF2C/CLSTN3/SYT4/GRIA1/CACNB2/JPH3/PTK2B/CNTNAP4/PRKCG/RGS4/CLSTN2/KCNB1/PRKCB/CPLX1/YWHAG/SLC4A8/SYP/NCDN/MAPK8IP2/IQSEC2/NPTXR/CALM3/STX1B/GRIN2B/SYN1/SYN3/SNAP25/SLC4A10/CALM1/DLG4/STXBP1/PPFIA3/PREPL/MAP1B/RAB3A/STXBP5L/GRM8/CUX2/PTPRD/NRG3/CNTN4/LAMA2…	85	4	op	up
GO:00991775	BP	GO:0099177	regulation of trans-synaptic signaling	85/688	406/18862	1.34332e-40	3.60614e-37	3.02812e-37	CACNA1B/CACNG3/SYT7/EPHA4/CELF4/SYT1/DLGAP2/GRIN2A/GRM1/CAMK2A/RASGRF1/UNC13C/NEURL1/GRIN1/NPTX1/CPLX2/CAMK2B/SLC8A2/NRGN/DGKZ/RASGRF2/SHANK2/MEF2C/CLSTN3/SYT4/GRIA1/CACNB2/JPH3/PTK2B/CNTNAP4/PRKCG/RGS4/CLSTN2/KCNB1/PRKCB/CPLX1/YWHAG/SLC4A8/SYP/NCDN/MAPK8IP2/IQSEC2/NPTXR/CALM3/STX1B/GRIN2B/SYN1/SYN3/SNAP25/SLC4A10/CALM1/DLG4/STXBP1/PPFIA3/PREPL/MAP1B/RAB3A/STXBP5L/GRM8/CUX2/PTPRD/NRG3/CNTN4/LAMA2…	85	4	op	up
GO:00508085	BP	GO:0050808	synapse organization	75/688	412/18862	1.48073e-31	2.65001e-28	2.22525e-28	CDH8/FRMPD4/EPHA4/EPHA7/GABRG2/ADGRL2/LINGO2/GABRB2/GABRA1/GABRA2/CDH9/UNC13C/ROBO2/NEURL1/SYBU/PDZRN3/CBLN2/CAMK2B/NGEF/SLC8A2/ACTN1/IL1RAPL2/CAMKV/SHANK2/MEF2C/KIRREL3/CNTN5/SNCB/CLSTN3/CACNB2/PPFIA4/ADD2/ARHGAP44/BSN/INA/CLSTN2/SRCIN1/PCLO/NEFL/GAP43/CNKSR2/KALRN/SYNDIG1/CDKL5/GRIN2B/ASIC2/SYN1/SLIT1/YWHAZ/CDK5R1/DLG4/PPFIA3/FGF13/MAP1B/RAB3A/CUX2/PTPRD/GABRB3/PAK3/KIF1A/CFL1/WASF1/HOMER1/CTTN…	75	4	op	up
GO:00990034	BP	GO:0099003	vesicle-mediated transport in synapse	47/688	194/18862	1.10262e-25	1.47999e-22	1.24277e-22	SYT7/SYT1/UNC13C/CPLX2/SH3GL2/CALY/SLC17A7/SNCB/CACNB2/BSN/PRKCG/PCLO/PRKCB/CPLX1/SLC4A8/GRIP1/SYP/SYN2/SYNDIG1/CALM3/STX1B/SYN1/SYN3/DOC2A/SNAP25/CALM1/DNM1/CDK5R1/STXBP1/PPFIA3/PREPL/RAB3A/EPS15/STXBP5L/AMPH/NAPB/PRKAR1B/CADPS/SH3GL1/RIMS2/SNPH/ERC2/USP46/SV2A/CADPS2/BTBD9/SNAP91	47	4	op	up
GO:00995042	BP	GO:0099504	synaptic vesicle cycle	43/688	177/18862	1.20632e-23	1.29534e-20	1.08772e-20	SYT7/SYT1/UNC13C/CPLX2/SH3GL2/SLC17A7/SNCB/CACNB2/BSN/PRKCG/PCLO/PRKCB/CPLX1/SLC4A8/SYP/SYN2/SYNDIG1/CALM3/STX1B/SYN1/SYN3/DOC2A/SNAP25/CALM1/DNM1/CDK5R1/STXBP1/PPFIA3/PREPL/RAB3A/STXBP5L/AMPH/NAPB/PRKAR1B/CADPS/SH3GL1/RIMS2/SNPH/ERC2/SV2A/CADPS2/BTBD9/SNAP91	43	4	op	up
GO:00072691	BP	GO:0007269	neurotransmitter secretion	39/688	155/18862	3.7401e-22	2.86866e-19	2.40885e-19	SYT7/SYT1/CAMK2A/UNC13C/CPLX2/MEF2C/SYT4/CACNB2/PPFIA4/RPH3A/LIN7A/PRKCG/PCLO/PRKCB/CPLX1/SLC4A8/SYP/SYN2/CALM3/STX1B/SYN1/SYN3/DOC2A/SNAP25/CALM1/STXBP1/PPFIA3/PREPL/RAB3A/STXBP5L/NAPB/PTPRN2/CADPS/RIMS2/SNPH/ERC2/SV2A/CADPS2/MCTP1	39	4	op	up
GO:00996431	BP	GO:0099643	signal release from synapse	39/688	155/18862	3.7401e-22	2.86866e-19	2.40885e-19	SYT7/SYT1/CAMK2A/UNC13C/CPLX2/MEF2C/SYT4/CACNB2/PPFIA4/RPH3A/LIN7A/PRKCG/PCLO/PRKCB/CPLX1/SLC4A8/SYP/SYN2/CALM3/STX1B/SYN1/SYN3/DOC2A/SNAP25/CALM1/STXBP1/PPFIA3/PREPL/RAB3A/STXBP5L/NAPB/PTPRN2/CADPS/RIMS2/SNPH/ERC2/SV2A/CADPS2/MCTP1	39	4	op	up
GO:00481674	BP	GO:0048167	regulation of synaptic plasticity	40/688	176/18862	6.24241e-21	4.18944e-18	3.51793e-18	SYT7/EPHA4/GRIN2A/CAMK2A/RASGRF1/UNC13C/NEURL1/GRIN1/CPLX2/CAMK2B/SLC8A2/NRGN/RASGRF2/SHANK2/MEF2C/GRIA1/JPH3/PTK2B/KCNB1/YWHAG/SYP/NCDN/GRIN2B/SNAP25/SLC4A10/DLG4/STXBP1/PPFIA3/MAP1B/RAB3A/CNTN4/NETO1/JPH4/MAPK1/CYP46A1/RIMS2/ERC2/SIPA1L1/MCTP1/RAPGEF2	40	4	op	up
GO:00068361	BP	GO:0006836	neurotransmitter transport	43/688	209/18862	1.28446e-20	6.93325e-18	5.82194e-18	SYT7/SYT1/CAMK2A/GABRA2/SV2B/UNC13C/SLC6A17/CPLX2/SLC17A7/MEF2C/SYT4/CACNB2/PPFIA4/RPH3A/LIN7A/PRKCG/PCLO/PRKCB/CPLX1/SLC4A8/SYP/SYN2/CALM3/STX1B/SYN1/SYN3/DOC2A/SNAP25/CALM1/STXBP1/PPFIA3/PREPL/RAB3A/STXBP5L/NAPB/PTPRN2/CADPS/RIMS2/SNPH/ERC2/SV2A/CADPS2/MCTP1	43	4	op	up
GO:00423914	BP	GO:0042391	regulation of membrane potential	62/688	431/18862	1.29135e-20	6.93325e-18	5.82194e-18	GABRG3/CACNA1B/GABRA4/KCNC2/CELF4/HCN1/NEDD4L/GABRG2/GRIN2A/KCNH7/GRM1/GABRB2/GABRA1/RYR2/GABRA2/GRIN1/CACNA1I/KCNJ3/SLC8A2/SCN3B/ATP1A3/SHANK2/MEF2C/TRPC5/KCNH1/GRIA1/CACNB2/KCNH3/PTK2B/CCK/RGS4/SCN1B/KCNB1/SLC4A8/CNTNAP1/MAPK8IP2/CALM3/STX1B/GRIN2B/ASIC2/CALM1/DLG4/FGF13/CUX2/GABRB3/CACNA1E/CACNA1C/NETO1/ATP1B1/KCNQ3/SH3GL1/KCNH5/RIMS2/SCN8A/PPP3CA/ANK2/GABRB1/SCN2A/CACNB4/SLC26A3/IFI6/GABBR1	62	4	op	up
GO:00109755	BP	GO:0010975	regulation of neuron projection development	60/688	428/18862	2.0421e-19	9.9673e-17	8.36967e-17	BCL11A/EPHA4/KIAA0319/EPHA7/NEDD4L/ROBO2/TENM3/FSTL4/STMN2/CAMK2B/NGEF/TRPC5/EPHA3/PTK2B/ARHGAP44/SLIT2/KNDC1/ATP8A2/ENC1/SCN1B/SRCIN1/MAP6/SERPINI1/NEFL/RTN4RL1/KALRN/CDKL5/STX1B/NDRG4/SNAP25/CHN1/PAK1/CDK5R1/PLXNA2/FGF13/MAP1B/CUX2/PTPRD/THY1/PAK3/PLXNA4/GDI1/KIF1A/CFL1/CAMK1D/SEMA6D/LIMK1/NR2F1/MAP2K1/PPP3CA/SIPA1L1/LINGO1/HECW2/PTPRO/NEGR1/RAPGEF2/OBSL1/ZNF804A/HECW1/CUX1	60	4	op	up
GO:00163584	BP	GO:0016358	dendrite development	43/688	234/18862	1.19487e-18	5.34606e-16	4.48916e-16	BCL11A/DCLK1/EPHA4/KIAA0319/NEDD4L/CAMK2A/NEURL1/FSTL4/CAMK2B/NGEF/PRKG1/SLC12A5/SHANK2/MEF2C/TRPC5/ARHGAP44/KNDC1/SRCIN1/MAP6/GRIP1/MAPK8IP2/KALRN/CDKL5/PHACTR1/CDK5R1/DLG4/MAP1B/HPRT1/CUX2/PTPRD/PAK3/KIF1A/CFL1/CAMK1D/PPP3CA/SDK1/SIPA1L1/HECW2/IQSEC1/RAPGEF2/OBSL1/HECW1/CUX1	43	4	op	up
GO:00160791	BP	GO:0016079	synaptic vesicle exocytosis	29/688	104/18862	3.96156e-18	1.63613e-15	1.37388e-15	SYT7/SYT1/UNC13C/CPLX2/CACNB2/PRKCG/PCLO/PRKCB/CPLX1/SLC4A8/SYP/CALM3/STX1B/SYN1/DOC2A/SNAP25/CALM1/STXBP1/PPFIA3/PREPL/RAB3A/STXBP5L/NAPB/CADPS/RIMS2/SNPH/ERC2/SV2A/CADPS2	29	4	op	up
GO:00015051	BP	GO:0001505	regulation of neurotransmitter levels	40/688	211/18862	6.24824e-18	2.3962e-15	2.01212e-15	SYT7/SYT1/CAMK2A/GABRA2/UNC13C/CPLX2/MEF2C/SYT4/CACNB2/PPFIA4/RPH3A/LIN7A/PRKCG/PCLO/PRKCB/CPLX1/SLC4A8/SYP/SYN2/CALM3/STX1B/SYN1/SYN3/DOC2A/SNAP25/CALM1/STXBP1/PPFIA3/PREPL/RAB3A/STXBP5L/NAPB/PTPRN2/CADPS/RIMS2/SNPH/ERC2/SV2A/CADPS2/MCTP1	40	4	op	up
GO:00074095	BP	GO:0007409	axonogenesis	60/688	460/18862	7.15489e-18	2.56097e-15	2.15048e-15	DCLK1/EPHA4/KIAA0319/EFNA5/EPHA7/ROBO2/FSTL4/NPTX1/SLIT3/EPHB6/NRXN3/TRPC5/EPHA3/EPHA6/EPHA10/VSTM2L/UNC5D/SLIT2/GFRA2/CCK/ATP8A2/SCN1B/MAP6/STMN1/NEFL/GAP43/SPTBN4/BAIAP2/KALRN/CDKL5/SLIT1/AUTS2/CHN1/PAK1/CDK5R1/STXBP1/PLXNA2/FGF13/MAP1B/RAB3A/THY1/HSP90AB1/PAK3/PLXNA4/GDI1/CNTN4/LAMA2/SEMA6D/ULK2/FZD3/LIMK1/MAP2K1/MAPK1/RPS6KA5/CTTN/SIPA1L1/LINGO1/SPTAN1/PTPRO/ZSWIM8	60	4	op	up
GO:00508035	BP	GO:0050803	regulation of synapse structure or activity	40/688	214/18862	1.05204e-17	3.53027e-15	2.96441e-15	CDH8/FRMPD4/EPHA4/EPHA7/ADGRL2/LINGO2/ROBO2/NEURL1/CBLN2/CAMK2B/NGEF/IL1RAPL2/SLC17A7/CAMKV/MEF2C/CLSTN3/ARHGAP44/CLSTN2/SRCIN1/KALRN/SYNDIG1/CDKL5/STX1B/GRIN2B/ASIC2/SLIT1/YWHAZ/DNM1/CDK5R1/CUX2/PTPRD/PAK3/KIF1A/CFL1/HOMER1/PRNP/SIPA1L1/DGKB/LRFN5/ZNF804A	40	4	op	up
GO:00343295	BP	GO:0034329	cell junction assembly	56/688	425/18862	6.00092e-17	1.89523e-14	1.59145e-14	CDH8/EFNA5/EPHA7/FMN1/GABRG2/ADGRL2/LINGO2/GABRB2/GABRA1/GABRA2/CDH9/ROBO2/CBLN2/CDH12/ACTN1/CDHR3/IL1RAPL2/DMTN/SHANK2/MEF2C/KIRREL3/CNTN5/CLSTN3/EPHA3/LIMCH1/ADD2/PTK2B/MPP7/BSN/CLSTN2/PCLO/EPB41L3/GAP43/CORO2B/CNTNAP1/CDH22/SYNDIG1/ASIC2/SLIT1/PATJ/FGF13/MAP1B/CUX2/PTPRD/THY1/CDH18/GABRB3/PRKACA/CTTN/SPOCK2/RUNX1/SDK1/PTPRO/LRFN5/RAPGEF2/OBSL1	56	4	op	up
GO:00508074	BP	GO:0050807	regulation of synapse organization	37/688	204/18862	4.99601e-16	1.4902e-13	1.25134e-13	CDH8/FRMPD4/EPHA4/EPHA7/ADGRL2/LINGO2/ROBO2/NEURL1/CBLN2/CAMK2B/NGEF/IL1RAPL2/CAMKV/MEF2C/CLSTN3/ARHGAP44/CLSTN2/SRCIN1/KALRN/SYNDIG1/CDKL5/GRIN2B/ASIC2/SLIT1/YWHAZ/CDK5R1/CUX2/PTPRD/PAK3/KIF1A/CFL1/HOMER1/PRNP/SIPA1L1/DGKB/LRFN5/ZNF804A	37	4	op	up
GO:00488132	BP	GO:0048813	dendrite morphogenesis	30/688	139/18862	2.30055e-15	6.50088e-13	5.45888e-13	DCLK1/EPHA4/NEDD4L/CAMK2B/NGEF/SHANK2/TRPC5/ARHGAP44/KNDC1/SRCIN1/MAP6/MAPK8IP2/KALRN/CDKL5/PHACTR1/CDK5R1/DLG4/HPRT1/CUX2/PTPRD/PAK3/KIF1A/CFL1/PPP3CA/SIPA1L1/HECW2/RAPGEF2/OBSL1/HECW1/CUX1	30	4	op	up
GO:00074164	BP	GO:0007416	synapse assembly	33/688	173/18862	4.24683e-15	1.14006e-12	9.57325e-13	EPHA7/GABRG2/ADGRL2/LINGO2/GABRB2/GABRA1/GABRA2/CDH9/ROBO2/CBLN2/IL1RAPL2/SHANK2/MEF2C/KIRREL3/CNTN5/CLSTN3/ADD2/BSN/CLSTN2/PCLO/GAP43/SYNDIG1/ASIC2/SLIT1/FGF13/MAP1B/CUX2/PTPRD/GABRB3/SPOCK2/SDK1/LRFN5/OBSL1	33	4	op	up
GO:00324124	BP	GO:0032412	regulation of ion transmembrane transporter activity	40/688	257/18862	7.25209e-15	1.85412e-12	1.55693e-12	CACNG3/KCNC2/CHRM3/NEDD4L/GRIN2A/DAPK1/RYR2/RASGRF1/WNK2/GRIN1/TESC/SCN3B/FXYD7/RASGRF2/SHANK2/MEF2C/GRIA1/CACNB2/JPH3/PTK2B/SCN1B/NEFL/MAPK8IP2/CALM3/GRIN2B/CALM1/DLG4/FGF13/NETO1/PRKACA/ATP1B1/JPH4/HOMER1/PDE4D/CACNG8/PRNP/HECW2/ANK2/CACNB4/HECW1	40	4	op	up
GO:00228984	BP	GO:0022898	regulation of transmembrane transporter activity	40/688	268/18862	3.05187e-14	7.44795e-12	6.25414e-12	CACNG3/KCNC2/CHRM3/NEDD4L/GRIN2A/DAPK1/RYR2/RASGRF1/WNK2/GRIN1/TESC/SCN3B/FXYD7/RASGRF2/SHANK2/MEF2C/GRIA1/CACNB2/JPH3/PTK2B/SCN1B/NEFL/MAPK8IP2/CALM3/GRIN2B/CALM1/DLG4/FGF13/NETO1/PRKACA/ATP1B1/JPH4/HOMER1/PDE4D/CACNG8/PRNP/HECW2/ANK2/CACNB4/HECW1	40	4	op	up
GO:00324094	BP	GO:0032409	regulation of transporter activity	41/688	283/18862	4.05736e-14	9.47129e-12	7.95317e-12	CACNG3/KCNC2/CHRM3/NEDD4L/GRIN2A/DAPK1/RYR2/RASGRF1/WNK2/GRIN1/TESC/SCN3B/FXYD7/RASGRF2/SHANK2/MEF2C/GRIA1/CACNB2/JPH3/PTK2B/SCN1B/NEFL/MAPK8IP2/CALM3/GRIN2B/CALM1/DLG4/FGF13/NETO1/PRKACA/ATP1B1/JPH4/HOMER1/PDE4D/CACNG8/PRNP/NDFIP1/HECW2/ANK2/CACNB4/HECW1	41	4	op	up
GO:19040623	BP	GO:1904062	regulation of cation transmembrane transport	45/688	340/18862	6.48182e-14	1.45004e-11	1.21762e-11	CACNG3/KCNC2/NEDD4L/GRIN2A/DAPK1/RYR2/RASGRF1/WNK2/GRIN1/TESC/SCN3B/FXYD7/RASGRF2/SHANK2/MEF2C/CEMIP/GRIA1/CACNB2/JPH3/PTK2B/RGS4/SCN1B/NEFL/MAPK8IP2/CALM3/GRIN2B/CALM1/DLG4/FGF13/THY1/CACNA1C/NETO1/PRKACA/ATP1B1/JPH4/HOMER1/PDE4D/DPP10/CACNG8/PRNP/HECW2/ANK2/KCNIP4/CACNB4/HECW1	45	4	op	up
GO:00230611	BP	GO:0023061	signal release	54/688	475/18862	1.1655e-13	2.50303e-11	2.10183e-11	SYT7/KCNC2/EFNA5/SYT1/CAMK2A/VSNL1/UNC13C/ITPR1/CPLX2/MEF2C/SYT4/CACNB2/PPFIA4/RPH3A/CHGA/LIN7A/PRKCG/PCLO/KCNB1/PRKCB/CPLX1/SLC4A8/CAMK2N1/SYP/SYN2/AACS/KALRN/CALM3/STX1B/SYN1/SYN3/DOC2A/SNAP25/CALM1/STXBP1/PPFIA3/MYRIP/PREPL/RAB3A/STXBP5L/CACNA1E/CACNA1C/NAPB/PTPRN2/GNAS/CADPS/RIMS2/SNPH/ERC2/PPP3CA/GPLD1/SV2A/CADPS2/MCTP1	54	4	op	up
GO:00600782	BP	GO:0060078	regulation of postsynaptic membrane potential	27/688	136/18862	4.95e-13	1.02217e-10	8.58333e-11	GABRG3/GABRA4/CELF4/GABRG2/GRIN2A/GRM1/GABRB2/GABRA1/GABRA2/GRIN1/SLC8A2/SHANK2/MEF2C/GRIA1/PTK2B/RGS4/MAPK8IP2/STX1B/GRIN2B/DLG4/CUX2/NETO1/SH3GL1/RIMS2/PPP3CA/GABRB1/GABBR1	27	4	op	up
GO:00996012	BP	GO:0099601	regulation of neurotransmitter receptor activity	21/688	81/18862	8.17674e-13	1.62596e-10	1.36534e-10	CACNG3/DLGAP2/GRIN2A/DAPK1/RASGRF1/GRIN1/NPTX1/RASGRF2/SHANK2/MEF2C/GRIA1/PTK2B/NEFL/MAPK8IP2/NPTXR/GRIN2B/DLG4/NETO1/HOMER1/CACNG8/DLGAP1	21	4	op	up
GO:00469281	BP	GO:0046928	regulation of neurotransmitter secretion	21/688	85/18862	2.27153e-12	4.35565e-10	3.6575e-10	SYT1/CAMK2A/CPLX2/MEF2C/SYT4/CACNB2/PRKCG/PRKCB/CPLX1/SLC4A8/SYP/CALM3/STX1B/SYN1/CALM1/STXBP1/PREPL/RAB3A/STXBP5L/RIMS2/MCTP1	21	4	op	up
GO:00609962	BP	GO:0060996	dendritic spine development	22/688	98/18862	5.44105e-12	9.78602e-10	8.21745e-10	EPHA4/CAMK2A/NEURL1/FSTL4/CAMK2B/NGEF/SLC12A5/SHANK2/MEF2C/ARHGAP44/SRCIN1/KALRN/CDKL5/CDK5R1/DLG4/CUX2/PAK3/KIF1A/CFL1/SDK1/SIPA1L1/IQSEC1	22	4	op	up
GO:00991734	BP	GO:0099173	postsynapse organization	28/688	161/18862	5.46807e-12	9.78602e-10	8.21745e-10	EPHA4/EPHA7/CAMK2B/NGEF/ACTN1/SHANK2/ARHGAP44/INA/SRCIN1/NEFL/GAP43/CNKSR2/KALRN/CDKL5/GRIN2B/CDK5R1/DLG4/CUX2/PTPRD/PAK3/KIF1A/CFL1/HOMER1/CTTN/PRNP/SIPA1L1/DGKB/ZNF804A	28	4	op	up
GO:20012572	BP	GO:2001257	regulation of cation channel activity	29/688	177/18862	1.05862e-11	1.83347e-09	1.53959e-09	CACNG3/KCNC2/GRIN2A/DAPK1/RASGRF1/GRIN1/RASGRF2/SHANK2/MEF2C/GRIA1/CACNB2/JPH3/PTK2B/SCN1B/NEFL/MAPK8IP2/CALM3/GRIN2B/CALM1/DLG4/FGF13/NETO1/PRKACA/JPH4/HOMER1/PDE4D/CACNG8/ANK2/CACNB4	29	4	op	up
GO:00991752	BP	GO:0099175	regulation of postsynapse organization	20/688	87/18862	3.16791e-11	5.31516e-09	4.46321e-09	EPHA4/EPHA7/CAMK2B/NGEF/ARHGAP44/SRCIN1/KALRN/CDKL5/GRIN2B/CDK5R1/CUX2/PTPRD/PAK3/KIF1A/CFL1/HOMER1/PRNP/SIPA1L1/DGKB/ZNF804A	20	4	op	up
GO:00515881	BP	GO:0051588	regulation of neurotransmitter transport	21/688	99/18862	5.21629e-11	8.48675e-09	7.12644e-09	SYT1/CAMK2A/CPLX2/MEF2C/SYT4/CACNB2/PRKCG/PRKCB/CPLX1/SLC4A8/SYP/CALM3/STX1B/SYN1/CALM1/STXBP1/PREPL/RAB3A/STXBP5L/RIMS2/MCTP1	21	4	op	up
GO:00356374	BP	GO:0035637	multicellular organismal signaling	30/688	203/18862	6.71026e-11	1.05963e-08	8.89785e-09	CACNG3/RYR2/ITPR1/CACNA1I/KCNJ3/CNTNAP2/SLC8A2/SCN3B/FXYD7/ATP1A3/CACNB2/SCN1B/RYR3/CNTNAP1/SPTBN4/CALM3/CALM1/ATP2B2/CACNA1C/PRKACA/ATP1B1/PDE4D/SCN8A/CACNG8/ATP2B1/CACNA2D3/ANK2/KCNIP4/SCN2A/CACNB4	30	4	op	up
GO:01060272	BP	GO:0106027	neuron projection organization	20/688	91/18862	7.5981e-11	1.16555e-08	9.78727e-09	EPHA4/CAMK2B/NGEF/ATP1A3/SHANK2/ARHGAP44/SRCIN1/KALRN/GRIN2B/CDK5R1/DLG4/CUX2/PAK3/KIF1A/CFL1/HOMER1/CTTN/PRNP/SIPA1L1/ZNF804A	20	4	op	up
GO:00970612	BP	GO:0097061	dendritic spine organization	19/688	82/18862	8.51617e-11	1.27009e-08	1.06651e-08	EPHA4/CAMK2B/NGEF/SHANK2/ARHGAP44/SRCIN1/KALRN/GRIN2B/CDK5R1/DLG4/CUX2/PAK3/KIF1A/CFL1/HOMER1/CTTN/PRNP/SIPA1L1/ZNF804A	19	4	op	up
GO:00313463	BP	GO:0031346	positive regulation of cell projection organization	40/688	344/18862	9.82909e-11	1.42628e-08	1.19767e-08	TENM2/EPHA4/ROBO2/CARMIL1/TENM3/NEURL1/STMN2/CAMK2B/TRPC5/EPHA3/PTK2B/SLIT2/ATP8A2/ENC1/SCN1B/MAP6/SERPINI1/NEFL/GRIP1/KALRN/CDKL5/NDRG4/AUTS2/PAK1/DLG4/PLXNA2/MAP1B/CUX2/PTPRD/PAK3/PLXNA4/GDI1/CAMK1D/LIMK1/MAP2K1/NEGR1/RAPGEF2/OBSL1/ZNF804A/CUX1	40	4	op	up
GO:00488141	BP	GO:0048814	regulation of dendrite morphogenesis	17/688	65/18862	1.07143e-10	1.51382e-08	1.27117e-08	EPHA4/NEDD4L/CAMK2B/TRPC5/KNDC1/KALRN/CDKL5/CUX2/PTPRD/PAK3/PPP3CA/SIPA1L1/HECW2/RAPGEF2/OBSL1/HECW1/CUX1	17	4	op	up
GO:00519605	BP	GO:0051960	regulation of nervous system development	45/688	422/18862	1.19636e-10	1.64698e-08	1.38299e-08	EPHA4/KIAA0319/EPHA7/ADGRL2/LINGO2/ROBO2/NEURL1/FSTL4/CBLN2/CAMK2B/TRPC5/CLSTN3/SLIT2/RARB/CLSTN2/MAP6/NEFL/TENM4/KALRN/SYNDIG1/CDKL5/ASIC2/SLIT1/PAK1/CDK5R1/PLXNA2/FGF13/MAP1B/CUX2/PTPRD/THY1/PAK3/PLXNA4/GDI1/SEMA6D/FZD3/LIMK1/SORL1/MAP2K1/PPP3CA/LINGO1/SMARCD3/RAPGEF2/OBSL1/CUX1	45	4	op	up
GO:00171571	BP	GO:0017157	regulation of exocytosis	29/688	197/18862	1.53725e-10	2.06338e-08	1.73265e-08	SYT7/SYT1/VSNL1/CACNA1I/CPLX2/SYT4/CACNB2/PRKCG/PCLO/KCNB1/PRKCB/CPLX1/SLC4A8/SYP/CALM3/STX1B/SYN1/DOC2A/CALM1/STXBP1/PREPL/RAB3A/STXBP5L/SCAMP5/CADPS/NSF/RIMS2/CADPS2/LGI3	29	4	op	up
GO:00613373	BP	GO:0061337	cardiac conduction	25/688	149/18862	1.67605e-10	2.1948e-08	1.84301e-08	CACNG3/RYR2/ITPR1/KCNJ3/SLC8A2/SCN3B/FXYD7/ATP1A3/CACNB2/SCN1B/RYR3/SPTBN4/CALM3/CALM1/ATP2B2/CACNA1C/PRKACA/ATP1B1/PDE4D/CACNG8/ATP2B1/CACNA2D3/ANK2/KCNIP4/CACNB4	25	4	op	up
GO:00199321	BP	GO:0019932	second-messenger-mediated signaling	37/688	307/18862	1.80286e-10	2.30465e-08	1.93525e-08	KCNC2/CHRM3/GRIN2A/TRPM2/RYR2/GRIN1/ITPR1/SLC8A2/PRKG1/DMTN/CAP2/PTK2B/PDE10A/PCLO/PDE2A/NUDT4/CALM3/GRIN2B/PDE4A/CALM1/KSR2/RUNDC3A/CACNA1C/PRKAR1B/PRKACA/ATP1B1/PEX5L/PDE4D/RIMS2/RCAN2/PRNP/PRKAR2A/PPP3CA/ANK2/MCTP1/RAPGEF2/ADCY2	37	4	op	up
GO:0048013	BP	GO:0048013	ephrin receptor signaling pathway	19/688	86/18862	2.05772e-10	2.56928e-08	2.15746e-08	EPHA4/EFNA5/EPHA7/GRIN1/NGEF/EPHB6/EPHA3/EPHA6/EPHA10/KALRN/GRIN2B/CHN1/DNM1/PAK1/CDK5R1/PAK3/ARPC1A/SIPA1L1/ARPC5	19	4	op	up
GO:00507704	BP	GO:0050770	regulation of axonogenesis	25/688	151/18862	2.25014e-10	2.74568e-08	2.30559e-08	EPHA4/KIAA0319/EPHA7/ROBO2/FSTL4/TRPC5/SLIT2/MAP6/NEFL/CDKL5/CHN1/PAK1/CDK5R1/PLXNA2/FGF13/MAP1B/THY1/PAK3/PLXNA4/GDI1/SEMA6D/LIMK1/MAP2K1/SIPA1L1/LINGO1	25	4	op	up
GO:00507732	BP	GO:0050773	regulation of dendrite development	20/688	97/18862	2.57855e-10	3.07649e-08	2.58337e-08	BCL11A/EPHA4/KIAA0319/NEDD4L/CAMK2B/TRPC5/KNDC1/KALRN/CDKL5/CUX2/PTPRD/PAK3/CAMK1D/PPP3CA/SIPA1L1/HECW2/RAPGEF2/OBSL1/HECW1/CUX1	20	4	op	up
GO:00481681	BP	GO:0048168	regulation of neuronal synaptic plasticity	14/688	44/18862	2.69939e-10	3.15065e-08	2.64565e-08	CAMK2A/RASGRF1/NEURL1/CAMK2B/SLC8A2/JPH3/SYP/NCDN/SLC4A10/DLG4/PPFIA3/RAB3A/NETO1/MCTP1	14	4	op	up
GO:00300012	BP	GO:0030001	metal ion transport	47/688	486/18862	1.21695e-09	1.39017e-07	1.16734e-07	CACNA1B/CACNG3/GRIN2A/TRPM2/CAMK2A/RYR2/GRIN1/ITPR1/CACNA1I/CAMK2B/SLC8A2/ATP1A3/TRPC5/CEMIP/CACNB2/JPH3/PTK2B/NIPAL2/EPB41/RGS4/PRKCB/RYR3/CALM3/GRIN2B/CALM1/ATP2B2/CATSPER2/THY1/SLC39A10/TUSC3/CACNA1E/CACNA1C/PRKACA/ATP1B1/JPH4/HOMER1/PDE4D/CACNG8/PRNP/PKD1/TRPM3/NDFIP1/PPP3CA/ATP2B1/CACNA2D3/ANK2/CACNB4	47	4	op	up
GO:19901383	BP	GO:1990138	neuron projection extension	25/688	164/18862	1.35284e-09	1.51321e-07	1.27066e-07	BCL11A/DCLK1/KIAA0319/NEDD4L/SYT1/SLIT3/SH3GL2/TRPC5/SYT4/SLIT2/CDKL5/SLIT1/AUTS2/PAK1/CDK5R1/MAP1B/HSP90AB1/PLXNA4/GDI1/SEMA6D/ULK2/LIMK1/WASF1/CTTN/RIMS2	25	4	op	up
GO:00068162	BP	GO:0006816	calcium ion transport	42/688	409/18862	1.59495e-09	1.74761e-07	1.46749e-07	CACNA1B/CACNG3/GRIN2A/TRPM2/CAMK2A/RYR2/GRIN1/ITPR1/CACNA1I/CAMK2B/SLC8A2/TRPC5/CEMIP/CACNB2/JPH3/PTK2B/EPB41/RGS4/PRKCB/RYR3/CALM3/GRIN2B/CALM1/ATP2B2/CATSPER2/THY1/CACNA1E/CACNA1C/PRKACA/ATP1B1/JPH4/HOMER1/PDE4D/CACNG8/PRNP/PKD1/TRPM3/PPP3CA/ATP2B1/CACNA2D3/ANK2/CACNB4	42	4	op	up
GO:00705882	BP	GO:0070588	calcium ion transmembrane transport	35/688	304/18862	1.9325e-09	2.07511e-07	1.7425e-07	CACNA1B/CACNG3/GRIN2A/TRPM2/RYR2/GRIN1/ITPR1/CACNA1I/SLC8A2/TRPC5/CEMIP/CACNB2/JPH3/PTK2B/RYR3/CALM3/GRIN2B/CALM1/ATP2B2/CATSPER2/THY1/CACNA1E/CACNA1C/PRKACA/ATP1B1/JPH4/PDE4D/CACNG8/PRNP/PKD1/TRPM3/ATP2B1/CACNA2D3/ANK2/CACNB4	35	4	op	up
GO:00313453	BP	GO:0031345	negative regulation of cell projection organization	26/688	180/18862	2.07593e-09	2.18543e-07	1.83513e-07	BCL11A/EPHA4/KIAA0319/EPHA7/FSTL4/STMN2/NGEF/TRPC5/ARHGAP44/SLIT2/ODF2L/RTN4RL1/STX1B/GRIN2B/CDK5R1/FGF13/THY1/GDI1/SEMA6D/NR2F1/PRNP/PPP3CA/LINGO1/CDK10/PTPRO/RAPGEF2	26	4	op	up
GO:00508063	BP	GO:0050806	positive regulation of synaptic transmission	23/688	144/18862	2.44075e-09	2.46782e-07	2.07226e-07	CACNG3/EPHA4/SYT1/GRIN2A/SLC8A2/NRGN/RASGRF2/SHANK2/CLSTN3/CACNB2/PTK2B/CLSTN2/SLC4A8/STX1B/GRIN2B/SNAP25/DLG4/STXBP1/LAMA2/MAPK1/CYP46A1/RIMS2/CACNG8	23	4	op	up
GO:00519624	BP	GO:0051962	positive regulation of nervous system development	32/688	263/18862	2.44916e-09	2.46782e-07	2.07226e-07	EPHA4/ADGRL2/LINGO2/ROBO2/NEURL1/CBLN2/CAMK2B/TRPC5/CLSTN3/SLIT2/CLSTN2/MAP6/NEFL/TENM4/KALRN/SYNDIG1/CDKL5/ASIC2/PAK1/PLXNA2/MAP1B/CUX2/PTPRD/PAK3/PLXNA4/GDI1/FZD3/LIMK1/MAP2K1/SMARCD3/OBSL1/CUX1	32	4	op	up
GO:00076114	BP	GO:0007611	learning or memory	30/688	235/18862	2.48207e-09	2.46782e-07	2.07226e-07	GRIN2A/RASGRF1/GRIN1/CNTNAP2/SLC8A2/NRGN/NRXN3/SLC12A5/SHANK2/MEF2C/GRIA1/JPH3/CCK/PRKCG/NQO2/MAPK8IP2/KALRN/NDRG4/GRIN2B/SNAP25/DLG4/FGF13/CUX2/PRKAR1B/NETO1/MAPK1/PRNP/BTBD9/SCN2A/PLCB1	30	4	op	up
GO:00485883	BP	GO:0048588	developmental cell growth	29/688	222/18862	2.6835e-09	2.61958e-07	2.1997e-07	BCL11A/DCLK1/KIAA0319/EPHA7/NEDD4L/SYT1/FSTL4/SLIT3/SH3GL2/TRPC5/SYT4/SLIT2/RGS4/CDKL5/SLIT1/AUTS2/PAK1/CDK5R1/FGF13/MAP1B/HSP90AB1/PLXNA4/GDI1/SEMA6D/ULK2/LIMK1/WASF1/CTTN/RIMS2	29	4	op	up
GO:20003102	BP	GO:2000310	regulation of NMDA receptor activity	12/688	36/18862	2.82428e-09	2.70778e-07	2.27376e-07	GRIN2A/DAPK1/RASGRF1/GRIN1/RASGRF2/MEF2C/GRIA1/PTK2B/NEFL/MAPK8IP2/GRIN2B/DLG4	12	4	op	up
GO:00605603	BP	GO:0060560	developmental growth involved in morphogenesis	29/688	225/18862	3.66857e-09	3.45554e-07	2.90166e-07	BCL11A/DCLK1/KIAA0319/EPHA7/NEDD4L/SYT1/FMN1/FSTL4/SLIT3/SH3GL2/TRPC5/SYT4/SLIT2/CDKL5/SLIT1/AUTS2/PAK1/CDK5R1/FGF13/MAP1B/HSP90AB1/PLXNA4/GDI1/SEMA6D/ULK2/LIMK1/WASF1/CTTN/RIMS2	29	4	op	up
GO:19907785	BP	GO:1990778	protein localization to cell periphery	36/688	329/18862	4.48801e-09	4.15451e-07	3.4886e-07	CACNG3/KCNB2/GRIN2A/TESC/SCN3B/EPHA3/CACNB2/ARHGAP44/LIN7A/OPTN/MAP7/EPB41/EPB41L3/KCNB1/CPLX1/GRIP1/IQSEC2/SPTBN4/STX1B/SNAP25/DLG4/STXBP1/FGF13/EFR3B/PREPL/RAB3A/TSPAN5/CLIP3/ATP1B1/NSF/DPP10/CACNG8/ANK2/KCNIP4/GPR158/RAPGEF2	36	4	op	up
GO:00104691	BP	GO:0010469	regulation of signaling receptor activity	26/688	188/18862	5.31603e-09	4.83759e-07	4.06219e-07	CACNG3/DLGAP2/GRIN2A/DAPK1/RASGRF1/NEURL1/GRIN1/NPTX1/RASGRF2/SHANK2/MEF2C/GRIA1/PTK2B/DKK3/NEFL/MAPK8IP2/NPTXR/GRIN2B/DLG4/NETO1/LY6H/HOMER1/FBXW7/PDE4D/CACNG8/DLGAP1	26	4	op	up
GO:00171561	BP	GO:0017156	calcium-ion regulated exocytosis	15/688	63/18862	5.55007e-09	4.96638e-07	4.17034e-07	SYT7/SYT1/UNC13C/CACNA1I/SYT4/KCNB1/SYN2/STX1B/DOC2A/STXBP1/RAB3A/SCAMP5/CADPS/RIMS2/CADPS2	15	4	op	up
GO:00074113	BP	GO:0007411	axon guidance	32/688	277/18862	8.81675e-09	7.76019e-07	6.51633e-07	EPHA4/EFNA5/EPHA7/ROBO2/SLIT3/EPHB6/NRXN3/EPHA3/EPHA6/EPHA10/VSTM2L/UNC5D/SLIT2/GFRA2/SCN1B/GAP43/SPTBN4/KALRN/SLIT1/CHN1/CDK5R1/PLXNA2/PLXNA4/CNTN4/LAMA2/SEMA6D/FZD3/MAPK1/RPS6KA5/SPTAN1/PTPRO/ZSWIM8	32	4	op	up
GO:00974853	BP	GO:0097485	neuron projection guidance	32/688	278/18862	9.62634e-09	8.3361e-07	6.99994e-07	EPHA4/EFNA5/EPHA7/ROBO2/SLIT3/EPHB6/NRXN3/EPHA3/EPHA6/EPHA10/VSTM2L/UNC5D/SLIT2/GFRA2/SCN1B/GAP43/SPTBN4/KALRN/SLIT1/CHN1/CDK5R1/PLXNA2/PLXNA4/CNTN4/LAMA2/SEMA6D/FZD3/MAPK1/RPS6KA5/SPTAN1/PTPRO/ZSWIM8	32	4	op	up
GO:00072141	BP	GO:0007214	gamma-aminobutyric acid signaling pathway	10/688	27/18862	1.87809e-08	1.60055e-06	1.344e-06	GABRG3/GABRA4/GABRG2/GABRB2/GABRA1/GABRA2/GABBR2/GABRB3/GABRB1/GABBR1	10	4	op	up
GO:00199351	BP	GO:0019935	cyclic-nucleotide-mediated signaling	17/688	89/18862	1.9196e-08	1.61037e-06	1.35225e-06	KCNC2/PRKG1/CAP2/PTK2B/PDE10A/PCLO/PDE2A/NUDT4/PDE4A/RUNDC3A/PRKAR1B/PEX5L/PDE4D/RIMS2/PRKAR2A/RAPGEF2/ADCY2	17	4	op	up
GO:00507674	BP	GO:0050767	regulation of neurogenesis	36/688	348/18862	1.96987e-08	1.62712e-06	1.36631e-06	EPHA4/KIAA0319/EPHA7/ROBO2/NEURL1/FSTL4/CAMK2B/TRPC5/SLIT2/MAP6/NEFL/TENM4/KALRN/CDKL5/PAK1/CDK5R1/PLXNA2/FGF13/MAP1B/CUX2/PTPRD/THY1/PAK3/PLXNA4/GDI1/SEMA6D/FZD3/LIMK1/SORL1/MAP2K1/PPP3CA/LINGO1/SMARCD3/RAPGEF2/OBSL1/CUX1	36	4	op	up
GO:00352494	BP	GO:0035249	synaptic transmission, glutamatergic	17/688	90/18862	2.28746e-08	1.86082e-06	1.56255e-06	CACNG3/CDH8/SYT1/GRM1/UNC13C/DGKZ/SLC17A7/SHANK2/MEF2C/CLSTN3/PTK2B/MAPK8IP2/STXBP1/GRM8/NAPB/HOMER1/CACNG8	17	4	op	up
GO:00609972	BP	GO:0060997	dendritic spine morphogenesis	14/688	60/18862	2.37194e-08	1.87279e-06	1.5726e-06	EPHA4/CAMK2B/NGEF/SHANK2/ARHGAP44/SRCIN1/KALRN/CDK5R1/DLG4/CUX2/PAK3/KIF1A/CFL1/SIPA1L1	14	4	op	up
GO:00990722	BP	GO:0099072	regulation of postsynaptic membrane neurotransmitter receptor levels	14/688	60/18862	2.37194e-08	1.87279e-06	1.5726e-06	CACNG3/CALY/ARHGAP44/CPLX1/GRIP1/IQSEC2/STX1B/FRRS1L/SNAP25/DNM1/DLG4/EPS15/CACNG8/USP46	14	4	op	up
GO:00354184	BP	GO:0035418	protein localization to synapse	16/688	80/18862	2.52803e-08	1.96136e-06	1.64698e-06	CACNG3/GRIN2A/CLSTN3/ARHGAP44/BSN/PCLO/CPLX1/GRIP1/IQSEC2/STX1B/ASIC2/SNAP25/DLG4/CEP112/NETO1/CACNG8	16	4	op	up
GO:00080162	BP	GO:0008016	regulation of heart contraction	29/688	245/18862	2.55719e-08	1.96136e-06	1.64698e-06	CACNG3/RYR2/ITPR1/KCNJ3/SLC8A2/SCN3B/FXYD7/ATP1A3/CACNB2/CHGA/RGS4/SCN1B/RYR3/CELF2/SPTBN4/CALM3/CALM1/ATP2B2/FGF13/CACNA1C/PRKACA/ATP1B1/PDE4D/CACNG8/ATP2B1/CACNA2D3/ANK2/KCNIP4/CACNB4	29	4	op	up
GO:00508904	BP	GO:0050890	cognition	31/688	276/18862	2.91552e-08	2.20471e-06	1.85132e-06	GRIN2A/RASGRF1/GRIN1/CNTNAP2/SLC8A2/NRGN/NRXN3/SLC12A5/SHANK2/MEF2C/GRIA1/JPH3/CCK/PRKCG/NQO2/MAPK8IP2/KALRN/NDRG4/GRIN2B/SNAP25/DLG4/FGF13/CUX2/TUSC3/PRKAR1B/NETO1/MAPK1/PRNP/BTBD9/SCN2A/PLCB1	31	4	op	up
GO:00988151	BP	GO:0098815	modulation of excitatory postsynaptic potential	12/688	44/18862	3.63993e-08	2.71428e-06	2.27921e-06	CELF4/GRIN1/SLC8A2/SHANK2/PTK2B/RGS4/STX1B/DLG4/CUX2/NETO1/SH3GL1/RIMS2	12	4	op	up
GO:00364653	BP	GO:0036465	synaptic vesicle recycling	15/688	72/18862	3.87115e-08	2.84715e-06	2.39079e-06	SYT7/SYT1/SH3GL2/SLC17A7/SNCB/SYP/CALM3/STX1B/CALM1/DNM1/RAB3A/AMPH/SH3GL1/BTBD9/SNAP91	15	4	op	up
GO:00072152	BP	GO:0007215	glutamate receptor signaling pathway	13/688	53/18862	3.95708e-08	2.87102e-06	2.41084e-06	GRIN2A/GRM1/GRIN1/GRIA1/PTK2B/KCNB1/FRRS1L/GRIN2B/CDK5R1/GRM8/HOMER1/PRNP/PLCB1	13	4	op	up
GO:00610012	BP	GO:0061001	regulation of dendritic spine morphogenesis	12/688	45/18862	4.80012e-08	3.43625e-06	2.88546e-06	EPHA4/CAMK2B/NGEF/ARHGAP44/SRCIN1/KALRN/CDK5R1/CUX2/PAK3/KIF1A/CFL1/SIPA1L1	12	4	op	up
GO:20003001	BP	GO:2000300	regulation of synaptic vesicle exocytosis	13/688	55/18862	6.38111e-08	4.50792e-06	3.78536e-06	SYT1/CACNB2/PRKCG/PRKCB/SLC4A8/SYP/CALM3/SYN1/CALM1/PREPL/RAB3A/STXBP5L/RIMS2	13	4	op	up
GO:00357251	BP	GO:0035725	sodium ion transmembrane transport	23/688	171/18862	6.84404e-08	4.77216e-06	4.00725e-06	HCN1/NEDD4L/TRPM2/WNK2/SLC6A17/CACNA1I/TESC/SLC8A2/SCN3B/FXYD7/SLC17A7/ATP1A3/SCN1B/SLC4A8/ASIC2/SLC4A10/FGF13/NETO1/ATP1B1/SCN8A/HECW2/SCN2A/HECW1	23	4	op	up
GO:00515922	BP	GO:0051592	response to calcium ion	21/688	145/18862	6.99593e-08	4.81553e-06	4.04367e-06	SYT7/SYT1/TRPM2/RYR2/ANXA11/CPNE4/DMTN/MEF2C/KCNH1/SYT4/PTK2B/RYR3/CALM3/CALM1/CPNE8/GDI1/ENTPD6/JUND/HOMER1/PPP3CA/GPLD1	21	4	op	up
GO:00975532	BP	GO:0097553	calcium ion transmembrane import into cytosol	20/688	134/18862	8.60067e-08	5.84519e-06	4.90829e-06	GRIN2A/TRPM2/RYR2/GRIN1/ITPR1/SLC8A2/CEMIP/JPH3/PTK2B/RYR3/CALM3/GRIN2B/CALM1/THY1/CACNA1C/PRKACA/JPH4/PDE4D/PRNP/ANK2	20	4	op	up
GO:19035224	BP	GO:1903522	regulation of blood circulation	31/688	290/18862	9.11256e-08	6.11567e-06	5.13541e-06	CACNG3/CHRM3/RYR2/ITPR1/KCNJ3/SLC8A2/SCN3B/FXYD7/ATP1A3/CACNB2/CHGA/RGS4/SCN1B/RYR3/CELF2/SPTBN4/CALM3/ASIC2/CALM1/ATP2B2/FGF13/CACNA1C/PRKACA/ATP1B1/PDE4D/CACNG8/ATP2B1/CACNA2D3/ANK2/KCNIP4/CACNB4	31	4	op	up
GO:00860652	BP	GO:0086065	cell communication involved in cardiac conduction	13/688	57/18862	1.00658e-07	6.67198e-06	5.60255e-06	RYR2/KCNJ3/SCN3B/ATP1A3/CACNB2/SCN1B/CALM3/CALM1/CACNA1C/PRKACA/ATP1B1/PDE4D/ANK2	13	4	op	up
GO:19033051	BP	GO:1903305	regulation of regulated secretory pathway	20/688	136/18862	1.10554e-07	7.20998e-06	6.05431e-06	SYT7/SYT1/CACNA1I/SYT4/CACNB2/PRKCG/KCNB1/PRKCB/SLC4A8/SYP/CALM3/SYN1/DOC2A/CALM1/STXBP1/PREPL/RAB3A/STXBP5L/SCAMP5/RIMS2	20	4	op	up
GO:00329702	BP	GO:0032970	regulation of actin filament-based process	37/688	389/18862	1.1146e-07	7.20998e-06	6.05431e-06	EFNA5/FMN1/TRPM2/RYR2/SYNPO2/CARMIL1/DMTN/EPHA3/LIMCH1/ADD2/PTK2B/ARHGAP44/SLIT2/RGS4/STMN1/CORO2B/SPTBN4/BAIAP2/PAK1/CDK5R1/FGF13/GMFB/PAK3/PPM1E/CACNA1C/TMSB10/LIMK1/WASF1/CTTN/PDE4D/ARPC1A/PAM/ARPC5/SPTAN1/CDK10/ANK2/CD47	37	4	op	up
GO:00600792	BP	GO:0060079	excitatory postsynaptic potential	17/688	100/18862	1.15863e-07	7.40557e-06	6.21855e-06	CELF4/GRIN2A/GRIN1/SLC8A2/SHANK2/MEF2C/PTK2B/RGS4/MAPK8IP2/STX1B/GRIN2B/DLG4/CUX2/NETO1/SH3GL1/RIMS2/PPP3CA	17	4	op	up
GO:0140029	BP	GO:0140029	exocytic process	15/688	78/18862	1.1945e-07	7.54504e-06	6.33567e-06	SYT1/UNC13C/CPLX2/DMTN/KCNB1/CPLX1/STX1B/SNAP25/STXBP1/PPFIA3/RAB3A/NAPB/SNPH/ERC2/SV2A	15	4	op	up
GO:00316441	BP	GO:0031644	regulation of nervous system process	20/688	137/18862	1.25104e-07	7.81027e-06	6.55839e-06	CELF4/DLGAP2/GRM1/GRIN1/NPTX1/SLC8A2/SHANK2/PTK2B/CCK/RGS4/TENM4/NPTXR/STX1B/DLG4/CUX2/NETO1/HOMER1/SH3GL1/RIMS2/DLGAP1	20	4	op	up
GO:00600472	BP	GO:0060047	heart contraction	30/688	279/18862	1.2901e-07	7.96155e-06	6.68542e-06	CACNG3/NEDD4L/RYR2/ITPR1/KCNJ3/SLC8A2/SCN3B/FXYD7/ATP1A3/CACNB2/CHGA/RGS4/SCN1B/RYR3/CELF2/SPTBN4/CALM3/CALM1/ATP2B2/FGF13/CACNA1C/PRKACA/ATP1B1/PDE4D/CACNG8/ATP2B1/CACNA2D3/ANK2/KCNIP4/CACNB4	30	4	op	up
GO:00486753	BP	GO:0048675	axon extension	18/688	114/18862	1.586e-07	9.60428e-06	8.06484e-06	DCLK1/KIAA0319/SLIT3/TRPC5/SLIT2/CDKL5/SLIT1/AUTS2/PAK1/CDK5R1/MAP1B/HSP90AB1/PLXNA4/GDI1/SEMA6D/ULK2/LIMK1/CTTN	18	4	op	up
GO:0016082	BP	GO:0016082	synaptic vesicle priming	8/688	19/18862	1.59207e-07	9.60428e-06	8.06484e-06	UNC13C/STX1B/SNAP25/STXBP1/RAB3A/NAPB/ERC2/SV2A	8	4	op	up
GO:19018884	BP	GO:1901888	regulation of cell junction assembly	24/688	195/18862	1.95963e-07	1.16903e-05	9.81649e-06	EFNA5/EPHA7/FMN1/ADGRL2/LINGO2/ROBO2/CBLN2/IL1RAPL2/DMTN/MEF2C/CLSTN3/EPHA3/LIMCH1/CLSTN2/SYNDIG1/ASIC2/SLIT1/CUX2/PTPRD/THY1/PRKACA/RUNX1/LRFN5/RAPGEF2	24	4	op	up
GO:00602844	BP	GO:0060284	regulation of cell development	42/688	485/18862	2.12608e-07	1.25439e-05	1.05332e-05	BCL11A/EPHA4/KIAA0319/EFNA5/EPHA7/ROBO2/CARMIL1/NEURL1/FSTL4/CAMK2B/DMTN/TRPC5/SLIT2/MAP6/NEFL/TENM4/KALRN/CDKL5/PAK1/CDK5R1/PLXNA2/FGF13/MAP1B/CUX2/PTPRD/THY1/PAK3/PLXNA4/GDI1/SEMA6D/FZD3/LIMK1/SORL1/MAP2K1/FBXW7/PPP3CA/LINGO1/SMARCD3/PLCB1/RAPGEF2/OBSL1/CUX1	42	4	op	up
GO:00995651	BP	GO:0099565	chemical synaptic transmission, postsynaptic	17/688	105/18862	2.40954e-07	1.40618e-05	1.18079e-05	CELF4/GRIN2A/GRIN1/SLC8A2/SHANK2/MEF2C/PTK2B/RGS4/MAPK8IP2/STX1B/GRIN2B/DLG4/CUX2/NETO1/SH3GL1/RIMS2/PPP3CA	17	4	op	up
GO:00030152	BP	GO:0003015	heart process	30/688	289/18862	2.78733e-07	1.60916e-05	1.35123e-05	CACNG3/NEDD4L/RYR2/ITPR1/KCNJ3/SLC8A2/SCN3B/FXYD7/ATP1A3/CACNB2/CHGA/RGS4/SCN1B/RYR3/CELF2/SPTBN4/CALM3/CALM1/ATP2B2/FGF13/CACNA1C/PRKACA/ATP1B1/PDE4D/CACNG8/ATP2B1/CACNA2D3/ANK2/KCNIP4/CACNB4	30	4	op	up
GO:2000463	BP	GO:2000463	positive regulation of excitatory postsynaptic potential	9/688	27/18862	2.81822e-07	1.60969e-05	1.35167e-05	GRIN1/SHANK2/PTK2B/RGS4/STX1B/DLG4/CUX2/NETO1/RIMS2	9	4	op	up
GO:00507693	BP	GO:0050769	positive regulation of neurogenesis	25/688	217/18862	3.92652e-07	2.2191e-05	1.86341e-05	EPHA4/ROBO2/NEURL1/CAMK2B/TRPC5/SLIT2/MAP6/NEFL/TENM4/KALRN/CDKL5/PAK1/PLXNA2/MAP1B/CUX2/PTPRD/PAK3/PLXNA4/GDI1/FZD3/LIMK1/MAP2K1/SMARCD3/OBSL1/CUX1	25	4	op	up
GO:00068133	BP	GO:0006813	potassium ion transport	26/688	232/18862	3.97052e-07	2.22059e-05	1.86466e-05	KCNQ5/KCNB2/KCNC2/HCN1/NEDD4L/KCNH7/WNK2/KCNJ3/KCNT1/KCNJ6/ATP1A3/SLC12A5/KCNH1/KCNH3/PTK2B/RGS4/KCNB1/SNAP25/NETO1/ATP1B1/KCNQ3/KCNH5/NSF/DPP10/ANK2/KCNIP4	26	4	op	up
GO:0051258	BP	GO:0051258	protein polymerization	30/688	294/18862	4.03548e-07	2.23366e-05	1.87563e-05	FMN1/CARMIL1/STMN2/GAS7/DMTN/ADD2/PTK2B/SLIT2/CCDC57/STMN1/NEFL/SPTBN4/BAIAP2/DNM1/PAK1/CDK5R1/FGF13/MAP1B/GMFB/PAK3/CLIP3/TMSB10/WASF1/TUBGCP6/CTTN/CLIP1/ARPC1A/ARPC5/SPTAN1/HSPA1A	30	4	op	up
GO:19024144	BP	GO:1902414	protein localization to cell junction	17/688	109/18862	4.18799e-07	2.29442e-05	1.92665e-05	CACNG3/GRIN2A/CLSTN3/MPP7/ARHGAP44/BSN/PCLO/CPLX1/GRIP1/IQSEC2/STX1B/ASIC2/SNAP25/DLG4/CEP112/NETO1/CACNG8	17	4	op	up
GO:00015081	BP	GO:0001508	action potential	19/688	135/18862	4.60933e-07	2.49975e-05	2.09907e-05	KCNC2/NEDD4L/RYR2/CACNA1I/KCNJ3/SLC8A2/SCN3B/CACNB2/SCN1B/KCNB1/CNTNAP1/CALM3/CALM1/FGF13/CACNA1C/ATP1B1/SCN8A/ANK2/SCN2A	19	4	op	up
GO:0051932	BP	GO:0051932	synaptic transmission, GABAergic	11/688	46/18862	5.84135e-07	3.10517e-05	2.60745e-05	GABRG3/GABRA4/GABRG2/GABRB2/GABRA1/GABRA2/CLSTN3/CNTNAP4/SYN3/STXBP1/USP46	11	4	op	up
GO:00996371	BP	GO:0099637	neurotransmitter receptor transport	11/688	46/18862	5.84135e-07	3.10517e-05	2.60745e-05	CACNG3/CALY/ARHGAP44/CPLX1/GRIP1/STX1B/SNAP25/DNM1/EPS15/CACNG8/USP46	11	4	op	up
GO:00160494	BP	GO:0016049	cell growth	40/688	470/18862	6.48894e-07	3.4156e-05	2.86812e-05	BCL11A/DCLK1/KIAA0319/EPHA7/NEDD4L/SYT1/FSTL4/SLIT3/SH3GL2/TRPC5/CLSTN3/SYT4/PTK2B/SLIT2/CDKN2D/RGS4/EPB41L3/MEG3/CDKL5/SLIT1/AUTS2/PAK1/CDK5R1/FGF13/MAP1B/HSP90AB1/PLXNA4/NRG3/GDI1/SEMA6D/ULK2/LIMK1/WASF1/ACVR1B/CTTN/RIMS2/TSPYL2/KDM2B/HSPA1A/CRLF3	40	4	op	up
GO:00604022	BP	GO:0060402	calcium ion transport into cytosol	20/688	152/18862	6.96171e-07	3.62888e-05	3.04722e-05	GRIN2A/TRPM2/RYR2/GRIN1/ITPR1/SLC8A2/CEMIP/JPH3/PTK2B/RYR3/CALM3/GRIN2B/CALM1/THY1/CACNA1C/PRKACA/JPH4/PDE4D/PRNP/ANK2	20	4	op	up
GO:00068141	BP	GO:0006814	sodium ion transport	26/688	239/18862	7.06896e-07	3.64935e-05	3.06441e-05	HCN1/NEDD4L/TRPM2/WNK2/SLC6A17/CACNA1I/TESC/NKAIN2/SLC8A2/SCN3B/FXYD7/SLC17A7/ATP1A3/SCN1B/SLC4A8/SPTBN4/ASIC2/SLC4A10/FGF13/SLC13A3/NETO1/ATP1B1/SCN8A/HECW2/SCN2A/HECW1	26	4	op	up
GO:00325352	BP	GO:0032535	regulation of cellular component size	34/688	370/18862	8.10536e-07	4.14454e-05	3.48023e-05	KIAA0319/EPHA7/FMN1/PRR16/CARMIL1/FSTL4/RAP1GAP2/DMTN/SLC12A5/TRPC5/ADD2/PTK2B/SLIT2/NEFL/SPTBN4/BAIAP2/CDKL5/PAK1/CDK5R1/FGF13/MAP1B/HSP90AB1/GMFB/PAK3/PLXNA4/GDI1/SEMA6D/TMSB10/LIMK1/WASF1/CTTN/ARPC1A/ARPC5/SPTAN1	34	4	op	up
GO:00718053	BP	GO:0071805	potassium ion transmembrane transport	24/688	212/18862	9.19898e-07	4.65937e-05	3.91253e-05	KCNQ5/KCNB2/KCNC2/HCN1/NEDD4L/KCNH7/WNK2/KCNJ3/KCNT1/KCNJ6/ATP1A3/SLC12A5/KCNH1/KCNH3/RGS4/KCNB1/SNAP25/NETO1/ATP1B1/KCNQ3/KCNH5/DPP10/ANK2/KCNIP4	24	4	op	up
GO:19035392	BP	GO:1903539	protein localization to postsynaptic membrane	10/688	39/18862	9.51913e-07	4.77647e-05	4.01086e-05	CACNG3/GRIN2A/ARHGAP44/CPLX1/GRIP1/IQSEC2/STX1B/SNAP25/DLG4/CACNG8	10	4	op	up
GO:00484884	BP	GO:0048488	synaptic vesicle endocytosis	12/688	59/18862	1.17012e-06	5.76363e-05	4.83979e-05	SYT1/SH3GL2/SLC17A7/SNCB/SYP/CALM3/CALM1/DNM1/AMPH/SH3GL1/BTBD9/SNAP91	12	4	op	up
GO:01402384	BP	GO:0140238	presynaptic endocytosis	12/688	59/18862	1.17012e-06	5.76363e-05	4.83979e-05	SYT1/SH3GL2/SLC17A7/SNCB/SYP/CALM3/CALM1/DNM1/AMPH/SH3GL1/BTBD9/SNAP91	12	4	op	up
GO:00140471	BP	GO:0014047	glutamate secretion	10/688	40/18862	1.22803e-06	5.94185e-05	4.98945e-05	SYT1/SLC17A7/PPFIA4/CCK/CPLX1/SNAP25/STXBP1/PPFIA3/RAB3A/GLS	10	4	op	up
GO:00219542	BP	GO:0021954	central nervous system neuron development	14/688	81/18862	1.22843e-06	5.94185e-05	4.98945e-05	DCLK1/EPHA4/ROBO2/EPHB6/SLIT2/SCN1B/AGBL4/SPTBN4/SLC4A10/HPRT1/HSP90AB1/PLXNA4/GABRB1/RAPGEF2	14	4	op	up
GO:00616691	BP	GO:0061669	spontaneous neurotransmitter secretion	5/688	7/18862	1.25753e-06	6.02827e-05	5.06202e-05	SYT1/RPH3A/STX1B/DOC2A/RIMS2	5	4	op	up
GO:00860643	BP	GO:0086064	cell communication by electrical coupling involved in cardiac conduction	8/688	24/18862	1.31737e-06	6.25927e-05	5.25599e-05	RYR2/ATP1A3/CALM3/CALM1/CACNA1C/PRKACA/ATP1B1/PDE4D	8	4	op	up
GO:00017644	BP	GO:0001764	neuron migration	19/688	145/18862	1.40276e-06	6.49644e-05	5.45515e-05	DCLK1/KIAA0319/CAMK2A/SATB2/CAMK2B/PRKG1/MEF2C/KIRREL3/CCK/CDKL5/PHACTR1/AUTS2/CDK5R1/FGF13/MAP1B/NRG3/FZD3/DCX/RAPGEF2	19	4	op	up
GO:0001933	BP	GO:0001933	negative regulation of protein phosphorylation	33/688	362/18862	1.40316e-06	6.49644e-05	5.45515e-05	TESC/SH3GL2/DMTN/SLIT2/ARRB1/GFRA2/LRRK1/CDKN2D/RGS4/SRCIN1/YWHAG/PKIG/CAMK2N1/SIRPA/CALM3/UCHL1/CALM1/YWHAB/THY1/GMFB/PRKAG2/PPM1E/PRKAR1B/SORL1/PPIA/PDE4D/PTPN2/PRNP/PRKAR2A/SMYD3/CIT/PTPRO/PARVA	33	4	op	up
GO:00609981	BP	GO:0060998	regulation of dendritic spine development	12/688	60/18862	1.41463e-06	6.49644e-05	5.45515e-05	NEURL1/FSTL4/CAMK2B/NGEF/SHANK2/MEF2C/KALRN/CDKL5/CUX2/PAK3/KIF1A/SDK1	12	4	op	up
GO:00604012	BP	GO:0060401	cytosolic calcium ion transport	21/688	173/18862	1.41569e-06	6.49644e-05	5.45515e-05	GRIN2A/TRPM2/RYR2/GRIN1/ITPR1/SLC8A2/CEMIP/JPH3/PTK2B/RYR3/CALM3/GRIN2B/CALM1/THY1/CACNA1C/PRKACA/JPH4/PDE4D/PRNP/ATP2B1/ANK2	21	4	op	up
GO:00519632	BP	GO:0051963	regulation of synapse assembly	15/688	95/18862	1.69953e-06	7.73287e-05	6.49339e-05	EPHA7/ADGRL2/LINGO2/ROBO2/CBLN2/IL1RAPL2/MEF2C/CLSTN3/CLSTN2/SYNDIG1/ASIC2/SLIT1/CUX2/PTPRD/LRFN5	15	4	op	up
GO:00329561	BP	GO:0032956	regulation of actin cytoskeleton organization	32/688	352/18862	2.14684e-06	9.68604e-05	8.1335e-05	EFNA5/FMN1/TRPM2/SYNPO2/CARMIL1/DMTN/EPHA3/LIMCH1/ADD2/PTK2B/ARHGAP44/SLIT2/RGS4/STMN1/CORO2B/SPTBN4/BAIAP2/PAK1/CDK5R1/GMFB/PAK3/PPM1E/TMSB10/LIMK1/WASF1/CTTN/ARPC1A/PAM/ARPC5/SPTAN1/CDK10/CD47	32	4	op	up
GO:00971202	BP	GO:0097120	receptor localization to synapse	11/688	53/18862	2.64538e-06	0.000117324	9.85182e-05	CACNG3/ARHGAP44/CPLX1/GRIP1/IQSEC2/STX1B/SNAP25/DLG4/CEP112/NETO1/CACNG8	11	4	op	up
GO:00226042	BP	GO:0022604	regulation of cell morphogenesis	29/688	305/18862	2.64754e-06	0.000117324	9.85182e-05	BCL11A/EPHA4/EFNA5/NEDD4L/SYT1/CARMIL1/CAMK2B/DMTN/SYT4/PTK2B/EPB41/EPB41L3/GRIP1/BAIAP2/KALRN/CDKL5/DLG4/PLXNA2/CUX2/PTPRD/PAK3/PLXNA4/CFL1/RIMS2/ARHGAP15/PARVA/ALDOA/OBSL1/CUX1	29	4	op	up
GO:0032271	BP	GO:0032271	regulation of protein polymerization	24/688	225/18862	2.66595e-06	0.000117324	9.85182e-05	FMN1/CARMIL1/STMN2/DMTN/ADD2/PTK2B/SLIT2/STMN1/SPTBN4/BAIAP2/PAK1/CDK5R1/MAP1B/GMFB/PAK3/CLIP3/TMSB10/WASF1/CTTN/CLIP1/ARPC1A/ARPC5/SPTAN1/HSPA1A	24	4	op	up
GO:0045956	BP	GO:0045956	positive regulation of calcium ion-dependent exocytosis	7/688	19/18862	2.8616e-06	0.00012491	0.000104889	SYT7/SYT1/CACNA1I/SYT4/KCNB1/STXBP1/SCAMP5	7	4	op	up
GO:00518991	BP	GO:0051899	membrane depolarization	14/688	87/18862	2.97809e-06	0.000128947	0.000108278	CACNA1B/NEDD4L/CACNA1I/SCN3B/CACNB2/CCK/SCN1B/CACNA1E/CACNA1C/SCN8A/ANK2/SCN2A/CACNB4/IFI6	14	4	op	up
GO:00622372	BP	GO:0062237	protein localization to postsynapse	10/688	44/18862	3.15053e-06	0.000134247	0.000112729	CACNG3/GRIN2A/ARHGAP44/CPLX1/GRIP1/IQSEC2/STX1B/SNAP25/DLG4/CACNG8	10	4	op	up
GO:00970911	BP	GO:0097091	synaptic vesicle clustering	6/688	13/18862	3.17553e-06	0.000134247	0.000112729	PCLO/SYN2/SYNDIG1/SYN1/SYN3/RAB3A	6	4	op	up
GO:0098814	BP	GO:0098814	spontaneous synaptic transmission	6/688	13/18862	3.17553e-06	0.000134247	0.000112729	SYT1/CBLN2/RPH3A/STX1B/DOC2A/RIMS2	6	4	op	up
GO:2000649	BP	GO:2000649	regulation of sodium ion transmembrane transporter activity	11/688	54/18862	3.21372e-06	0.000134801	0.000113194	NEDD4L/WNK2/TESC/SCN3B/FXYD7/SCN1B/FGF13/NETO1/ATP1B1/HECW2/HECW1	11	4	op	up
GO:0031630	BP	GO:0031630	regulation of synaptic vesicle fusion to presynaptic active zone membrane	5/688	8/18862	3.25236e-06	0.000134955	0.000113323	SYT1/CPLX2/CPLX1/STXBP1/RAB3A	5	4	op	up
GO:0050775	BP	GO:0050775	positive regulation of dendrite morphogenesis	9/688	35/18862	3.26767e-06	0.000134955	0.000113323	EPHA4/CAMK2B/KALRN/CDKL5/CUX2/PTPRD/PAK3/OBSL1/CUX1	9	4	op	up
GO:0048278	BP	GO:0048278	vesicle docking	12/688	65/18862	3.44626e-06	0.000141244	0.000118604	SYT1/UNC13C/CPLX2/KCNB1/STX1B/NDRG4/SNAP25/STXBP1/PPFIA3/RAB3A/NSF/SNPH	12	4	op	up
GO:00197222	BP	GO:0019722	calcium-mediated signaling	22/688	198/18862	3.54203e-06	0.000144069	0.000120977	CHRM3/GRIN2A/TRPM2/RYR2/GRIN1/ITPR1/SLC8A2/DMTN/PTK2B/NUDT4/CALM3/GRIN2B/CALM1/KSR2/CACNA1C/PRKACA/ATP1B1/RCAN2/PRNP/PPP3CA/ANK2/MCTP1	22	4	op	up
GO:00514021	BP	GO:0051402	neuron apoptotic process	24/688	230/18862	3.91764e-06	0.000158149	0.0001328	EPHA7/GABRB2/MEF2C/TRPC5/SNCB/VSTM2L/PTK2B/ARRB1/PRKCG/KCNB1/NEFL/NQO2/OXR1/CDK5R1/STXBP1/HSP90AB1/FAIM2/PAK3/FBXW7/PRNP/NLRP1/CIT/KDM2B/SCN2A	24	4	op	up
GO:00507722	BP	GO:0050772	positive regulation of axonogenesis	13/688	78/18862	4.48203e-06	0.000179582	0.000150798	ROBO2/TRPC5/SLIT2/MAP6/NEFL/CDKL5/PAK1/PLXNA2/MAP1B/PLXNA4/GDI1/LIMK1/MAP2K1	13	4	op	up
GO:00076123	BP	GO:0007612	learning	17/688	130/18862	5.1289e-06	0.000203978	0.000171283	GRIN2A/GRIN1/CNTNAP2/SLC8A2/NRGN/NRXN3/SLC12A5/SHANK2/JPH3/CCK/MAPK8IP2/KALRN/NDRG4/SNAP25/DLG4/FGF13/NETO1	17	4	op	up
GO:19029031	BP	GO:1902903	regulation of supramolecular fiber organization	32/688	370/18862	6.13162e-06	0.000241036	0.000202401	FMN1/SYNPO2/CARMIL1/STMN2/DMTN/LIMCH1/ADD2/PTK2B/SLIT2/RGS4/STMN1/CORO2B/SPTBN4/BAIAP2/PAK1/CDK5R1/FGF13/MAP1B/GMFB/PAK3/CLIP3/PPM1E/TMSB10/LIMK1/WASF1/CTTN/CLIP1/ARPC1A/ARPC5/SPTAN1/CD47/HSPA1A	32	4	op	up
GO:0031629	BP	GO:0031629	synaptic vesicle fusion to presynaptic active zone membrane	7/688	21/18862	6.19536e-06	0.000241036	0.000202401	SYT1/CPLX2/CPLX1/STX1B/SNAP25/STXBP1/RAB3A	7	4	op	up
GO:0099500	BP	GO:0099500	vesicle fusion to plasma membrane	7/688	21/18862	6.19536e-06	0.000241036	0.000202401	SYT1/CPLX2/CPLX1/STX1B/SNAP25/STXBP1/RAB3A	7	4	op	up
[truncated: 2,551 more rows]

## Sheet: micro
	ONTOLOGY	ID	Description	GeneRatio	BgRatio	pvalue	p.adjust	qvalue	geneID	Count	cluster	celltype	regulation
[truncated: 8,879 more rows]

## Sheet: inn
	ONTOLOGY	ID	Description	GeneRatio	BgRatio	pvalue	p.adjust	qvalue	geneID	Count	cluster	celltype	regulation
[truncated: 9,593 more rows]

## Sheet: endo
	ONTOLOGY	ID	Description	GeneRatio	BgRatio	pvalue	p.adjust	qvalue	geneID	Count	cluster	celltype	regulation
[truncated: 12,921 more rows]

[truncated: 3 more sheets: ast, exn, oli]
