# Supplementary material for: Single-nucleus RNA sequencing reveals the shared mechanisms inducing cognitive impairment between COVID-19 and Alzheimer’s disease
Source: Front Immunol. 2022 Sep 23;13:967356. doi: 10.3389/fimmu.2022.967356 (PMC9538863; doi:10.3389/fimmu.2022.967356)
Supplement: Supplementary Table 1 — Clinical Information. [file DataSheet_1.zip › Supplementary Table S4 Materials and Methods.xlsx]

## Sheet: DataSet
GSEID	Patient	Group
GSE159812	s01_01	Control
GSE159812	s04_09	Control
GSE159812	s03_09	Control
GSE159812	s03_03	Control
GSE159812	CT_01_07	Control
GSE159812	CT_02_01	Control
GSE159812	CT_02_11	Control
GSE159812	cv72	COVID-19
GSE159812	cv73	COVID-19
GSE159812	cv75	COVID-19
GSE159812	cv76	COVID-19
GSE159812	CTX_71	COVID-19
GSE159812	CTX_78	COVID-19
GSE159812	CTX_90	COVID-19
GSE159812	CTX_91	COVID-19
GSE159812	flu74	Control
GSE147528	SFG1	AD
GSE147528	SFG2	AD
GSE147528	SFG3	AD
GSE147528	SFG4	AD
GSE147528	SFG5	AD
GSE147528	SFG6	AD
GSE147528	SFG7	AD
GSE147528	SFG8	AD
GSE147528	SFG9	AD
GSE147528	SFG10	AD

## Sheet: Method
Method	Reference
Gene Expression Omnibus (GEO) Database	https://www.ncbi.nlm.nih.gov/geo/
Harmony	10.1038/s41592-019-0619-0
Seurat	10.1016/j.cell.2021.04.048
STRING	https://string-db.org
clusterprofiler	10.1016/j.xinn.2021.100141
CellChat	10.1038/s41467-021-21246-9
